# Supplementary material for: Exploring AI-2-mediated interspecies communications within rumen microbial communities
Source: Microbiome. 2022 Oct 7;10:167. doi: 10.1186/s40168-022-01367-z (PMC9540692; doi:10.1186/s40168-022-01367-z)
Supplement: Supplementary file 3 — Additional file 2: Table S2. The rumen microbiota and the presence of quorum sensing molecules. [file 40168_2022_1367_MOESM2_ESM.xlsx]

## Sheet: Additional file 2
Species	CheckM Completeness (%)	CheckM Contamination (%)	QS Signaling Molecule-related proteins predicted										Taxonomy	Seqence Origin
			AHLs	AIPs	Indoles	DKPs	AI-3	CAI-1	DSFs/BDSFs	AI-2
										The CahR receptors	The LsrB receptors	The LuxS synthases
Acetatifactor sp. isolate RUG309	93.54	4.65	N/A	N/A	N/A	N/A	1	N/A	N/A	2	N/A	1	Bacteria; Terrabacteria group; Firmicutes; Clostridia; Eubacteriales; Lachnospiraceae; Acetatifactor; unclassified Acetatifactor	GenBank (Gharechahi et al., 2020)
Acetatifactor sp. isolate RUG447	98.97	1.25	N/A	N/A	N/A	N/A	1	N/A	N/A	1	N/A	1	Bacteria; Terrabacteria group; Firmicutes; Clostridia; Eubacteriales; Lachnospiraceae; Acetatifactor; unclassified Acetatifactor	GenBank (Gharechahi et al., 2020)
Acetitomaculum ruminis DSM5522	95.4	1.15	N/A	N/A	N/A	N/A	N/A	N/A	N/A	2	N/A	1	Bacteria; Terrabacteria group; Firmicutes; Clostridia; Eubacteriales; Lachnospiraceae; Acetitomaculum; Acetitomaculum ruminis	Hungate Collection (Seshadri et al., 2018)
Acholeplasmatales bacterium isolate RUG12	93.33	4.67	N/A	N/A	N/A	N/A	N/A	N/A	N/A	N/A	N/A	1	Bacteria; Terrabacteria group; Tenericutes; Mollicutes; Acholeplasmatales; unclassified Acholeplasmatales	GenBank (Gharechahi et al., 2020)
Acholeplasmatales bacterium isolate RUG13	92.06	0.89	N/A	N/A	N/A	N/A	N/A	N/A	N/A	N/A	N/A	1	Bacteria; Terrabacteria group; Tenericutes; Mollicutes; Acholeplasmatales; unclassified Acholeplasmatales	GenBank (Gharechahi et al., 2020)
Acholeplasmatales bacterium isolate RUG207	81.63	3.11	N/A	N/A	N/A	N/A	N/A	N/A	N/A	N/A	N/A	N/A	Bacteria; Terrabacteria group; Tenericutes; Mollicutes; Acholeplasmatales; unclassified Acholeplasmatales	GenBank (Gharechahi et al., 2020)
Acholeplasmatales bacterium isolate RUG213	96	2.67	N/A	N/A	N/A	N/A	N/A	N/A	N/A	N/A	N/A	1	Bacteria; Terrabacteria group; Tenericutes; Mollicutes; Acholeplasmatales; unclassified Acholeplasmatales	GenBank (Gharechahi et al., 2020)
Acholeplasmatales bacterium isolate RUG223	81.21	2.67	N/A	N/A	N/A	N/A	N/A	N/A	N/A	N/A	N/A	1	Bacteria; Terrabacteria group; Tenericutes; Mollicutes; Acholeplasmatales; unclassified Acholeplasmatales	GenBank (Gharechahi et al., 2020)
Acidaminococcus fermentans pGA-4	99.98	0	N/A	N/A	N/A	N/A	N/A	N/A	N/A	N/A	N/A	1	Bacteria; Terrabacteria group; Firmicutes; Negativicutes; Acidaminococcales; Acidaminococcaceae; Acidaminococcus	Hungate Collection (Seshadri et al., 2018)
Acidaminococcus fermentens WCC6	99.98	0	N/A	N/A	N/A	N/A	N/A	N/A	N/A	N/A	N/A	1	Bacteria; Terrabacteria group; Firmicutes; Negativicutes; Acidaminococcales; Acidaminococcaceae; Acidaminococcus	Hungate Collection (Seshadri et al., 2018)
Acinetobacter sp. HR7	99.66	0.55	N/A	N/A	N/A	N/A	3	N/A	N/A	N/A	N/A	N/A	Bacteria; Proteobacteria; Gammaproteobacteria; Pseudomonadales; Moraxellaceae; Acinetobacter; unclassified Acinetobacter	GenBank (Seshadri et al., 2018)
Acinetobacter sp DSM 11652	100	0.14	N/A	N/A	N/A	1	5	N/A	N/A	N/A	N/A	N/A	Bacteria; Proteobacteria; Gammaproteobacteria; Pseudomonadales; Moraxellaceae; Acinetobacter; unclassified Acinetobacter	Hungate Collection (Seshadri et al., 2018)
Actinobacillus succinogenes 130Z	100	0	N/A	N/A	N/A	N/A	2	N/A	N/A	N/A	N/A	1	Bacteria; Proteobacteria; Gammaproteobacteria; Pasteurellales; Pasteurellaceae; Actinobacillus; Actinobacillus succinogenes	JGI Genome portal (Seshadri et al., 2018)
Actinomyces denticolens PA	99.53	0.95	N/A	N/A	N/A	N/A	N/A	N/A	N/A	N/A	N/A	1	Bacteria; Terrabacteria group; Actinobacteria; Actinomycetia; Actinomycetales; Actinomycetaceae; Actinomyces	Hungate Collection (Seshadri et al., 2018)
Actinomyces nasicola KPR-1	98.75	0	N/A	N/A	N/A	N/A	N/A	N/A	N/A	N/A	N/A	1	Bacteria; Terrabacteria group; Actinobacteria; Actinomycetia; Actinomycetales; Actinomycetaceae; Bowdeniella	Hungate Collection (Seshadri et al., 2018)
Actinomyces ruminicola DSM 27982	99.53	0.95	N/A	N/A	N/A	N/A	N/A	N/A	N/A	N/A	N/A	1	Bacteria; Terrabacteria group; Actinobacteria; Actinomycetia; Actinomycetales; Actinomycetaceae; Actinomyces	Hungate Collection (Seshadri et al., 2018)
Actinomyces ruminicola KPR-7B	99.53	1.18	N/A	N/A	N/A	N/A	N/A	N/A	N/A	N/A	N/A	1	Bacteria; Terrabacteria group; Actinobacteria; Actinomycetia; Actinomycetales; Actinomycetaceae; Actinomyces	Hungate Collection (Seshadri et al., 2018)
Allisonella histaminiformans DSM 15230	98.73	0	N/A	N/A	N/A	N/A	N/A	N/A	N/A	N/A	N/A	N/A	Bacteria; Terrabacteria group; Firmicutes; Negativicutes; Veillonellales; Veillonellaceae; Allisonella	Hungate Collection (Seshadri et al., 2018)
Alphaproteobacteria bacterium isolate RUG163	85.71	0.55	N/A	N/A	N/A	N/A	N/A	N/A	N/A	N/A	N/A	N/A	Bacteria; Proteobacteria; Alphaproteobacteria; unclassified Alphaproteobacteria	GenBank (Gharechahi et al., 2020)
Alphaproteobacteria bacterium isolate RUG164	81.32	1.65	N/A	N/A	N/A	N/A	N/A	N/A	N/A	N/A	N/A	N/A	Bacteria; Proteobacteria; Alphaproteobacteria; unclassified Alphaproteobacteria	GenBank (Gharechahi et al., 2020)
Alphaproteobacteria bacterium isolate RUG187	93.55	2.15	N/A	N/A	N/A	N/A	N/A	N/A	N/A	N/A	N/A	N/A	Bacteria; Proteobacteria; Alphaproteobacteria; unclassified Alphaproteobacteria	GenBank (Gharechahi et al., 2020)
Alphaproteobacteria bacterium isolate RUG243	86.02	0.48	N/A	N/A	N/A	N/A	N/A	N/A	N/A	N/A	N/A	N/A	Bacteria; Proteobacteria; Alphaproteobacteria; unclassified Alphaproteobacteria	GenBank (Gharechahi et al., 2020)
Alphaproteobacteria bacterium isolate RUG342	83.97	1.3	N/A	N/A	1	N/A	N/A	N/A	N/A	N/A	N/A	N/A	Bacteria; Proteobacteria; Alphaproteobacteria; unclassified Alphaproteobacteria	GenBank (Gharechahi et al., 2020)
Alphaproteobacteria bacterium isolate RUG49	94.62	2.15	N/A	N/A	N/A	N/A	N/A	N/A	N/A	N/A	N/A	N/A	Bacteria; Proteobacteria; Alphaproteobacteria; unclassified Alphaproteobacteria	GenBank (Gharechahi et al., 2020)
Alphaproteobacteria bacterium isolate RUG69	92.28	1.24	N/A	N/A	N/A	N/A	N/A	N/A	N/A	N/A	N/A	N/A	Bacteria; Proteobacteria; Alphaproteobacteria; unclassified Alphaproteobacteria	GenBank (Gharechahi et al., 2020)
Alysiella crassa DSM 2578	99.15	0.23	N/A	N/A	N/A	N/A	1	N/A	N/A	N/A	N/A	1	Bacteria; Proteobacteria; Betaproteobacteria; Neisseriales; Neisseriaceae; Alysiella; Alysiella crassa	GenBank (Seshadri et al., 2018)
Alysiella filiformis DSM 16848	99.27	0	1	N/A	N/A	N/A	2	N/A	N/A	N/A	N/A	1	Bacteria; Proteobacteria; Betaproteobacteria; Neisseriales; Neisseriaceae; Alysiella; Alysiella filiformis	GenBank (Seshadri et al., 2018)
Anaerovibrio lipolyticus DSM 3074	99.66	1.31	1	N/A	N/A	N/A	N/A	N/A	N/A	1	N/A	N/A	Bacteria; Terrabacteria group; Firmicutes; Negativicutes; Selenomonadales; Selenomonadaceae; Anaerovibrio; Anaerovibrio lipolyticus	GenBank (Seshadri et al., 2018)
Anaerovibrio lipolyticus LB2005	99.66	2.58	1	N/A	N/A	N/A	N/A	N/A	N/A	2	N/A	N/A	Bacteria; Terrabacteria group; Firmicutes; Negativicutes; Selenomonadales; Selenomonadaceae; Anaerovibrio; Anaerovibrio lipolyticus	Hungate Collection (Seshadri et al., 2018)
Anaerovibrio sp. RM50	99.66	1.94	1	N/A	N/A	N/A	N/A	N/A	N/A	3	N/A	N/A	Bacteria; Terrabacteria group; Firmicutes; Negativicutes; Selenomonadales; Selenomonadaceae; Anaerovibrio; unclassified Anaerovibrio	Hungate Collection (Seshadri et al., 2018)
Arcobacter butzleri 7h1h	100	0.41	N/A	N/A	N/A	N/A	1	N/A	N/A	N/A	N/A	1	Bacteria; Proteobacteria; delta/epsilon subdivisions; Epsilonproteobacteria; Campylobacterales; Campylobacteraceae; Arcobacter group; Arcobacter; Arcobacter butzleri	GenBank (Seshadri et al., 2018)
Bacillales bacterium isolate RUG115	93.3	7.26	N/A	N/A	N/A	N/A	N/A	N/A	N/A	N/A	N/A	N/A	Bacteria; Terrabacteria group; Firmicutes; Bacilli; Bacillales; unclassified Bacillales	GenBank (Gharechahi et al., 2020)
Bacillales bacterium isolate RUG118	87.7	8.54	N/A	N/A	N/A	N/A	N/A	N/A	N/A	N/A	N/A	N/A	Bacteria; Terrabacteria group; Firmicutes; Bacilli; Bacillales; unclassified Bacillales	GenBank (Gharechahi et al., 2020)
Bacillales bacterium isolate RUG180	92.13	4.89	N/A	N/A	N/A	N/A	N/A	N/A	N/A	N/A	N/A	N/A	Bacteria; Terrabacteria group; Firmicutes; Bacilli; Bacillales; unclassified Bacillales	GenBank (Gharechahi et al., 2020)
Bacillales bacterium isolate RUG19	84.27	1.12	N/A	N/A	N/A	N/A	N/A	N/A	N/A	N/A	N/A	N/A	Bacteria; Terrabacteria group; Firmicutes; Bacilli; Bacillales; unclassified Bacillales	GenBank (Gharechahi et al., 2020)
Bacillales bacterium isolate RUG195	83.71	3.26	N/A	1	N/A	N/A	N/A	N/A	N/A	N/A	N/A	N/A	Bacteria; Terrabacteria group; Firmicutes; Bacilli; Bacillales; unclassified Bacillales	GenBank (Gharechahi et al., 2020)
Bacillales bacterium isolate RUG199	94.01	1.12	N/A	N/A	N/A	N/A	N/A	N/A	N/A	N/A	N/A	N/A	Bacteria; Terrabacteria group; Firmicutes; Bacilli; Bacillales; unclassified Bacillales	GenBank (Gharechahi et al., 2020)
Bacillales bacterium isolate RUG204	90.45	5.73	N/A	N/A	N/A	N/A	N/A	N/A	N/A	N/A	N/A	N/A	Bacteria; Terrabacteria group; Firmicutes; Bacilli; Bacillales; unclassified Bacillales	GenBank (Gharechahi et al., 2020)
Bacillales bacterium isolate RUG212	91.57	1.12	N/A	N/A	N/A	N/A	N/A	N/A	N/A	N/A	N/A	N/A	Bacteria; Terrabacteria group; Firmicutes; Bacilli; Bacillales; unclassified Bacillales	GenBank (Gharechahi et al., 2020)
Bacillales bacterium isolate RUG392	80.9	1.57	N/A	N/A	N/A	N/A	N/A	N/A	N/A	N/A	N/A	N/A	Bacteria; Terrabacteria group; Firmicutes; Bacilli; Bacillales; unclassified Bacillales	GenBank (Gharechahi et al., 2020)
Bacillales bacterium isolate RUG455	91.57	5.62	N/A	N/A	N/A	N/A	N/A	N/A	N/A	N/A	N/A	N/A	Bacteria; Terrabacteria group; Firmicutes; Bacilli; Bacillales; unclassified Bacillales	GenBank (Gharechahi et al., 2020)
Bacillales bacterium isolate RUG482	96.63	5.67	N/A	N/A	N/A	N/A	N/A	N/A	N/A	N/A	N/A	N/A	Bacteria; Terrabacteria group; Firmicutes; Bacilli; Bacillales; unclassified Bacillales	GenBank (Gharechahi et al., 2020)
Bacillales bacterium isolate RUG524	94.67	5.79	N/A	N/A	N/A	N/A	N/A	N/A	N/A	N/A	N/A	N/A	Bacteria; Terrabacteria group; Firmicutes; Bacilli; Bacillales; unclassified Bacillales	GenBank (Gharechahi et al., 2020)
Bacillales bacterium isolate RUG7	89.89	7.19	N/A	2	N/A	N/A	N/A	N/A	N/A	N/A	N/A	N/A	Bacteria; Terrabacteria group; Firmicutes; Bacilli; Bacillales; unclassified Bacillales	GenBank (Gharechahi et al., 2020)
Bacillales bacterium isolate RUG9	83.54	2.57	N/A	1	N/A	N/A	N/A	N/A	N/A	N/A	N/A	N/A	Bacteria; Terrabacteria group; Firmicutes; Bacilli; Bacillales; unclassified Bacillales	GenBank (Gharechahi et al., 2020)
Bacilli bacterium isolate RUG227	80.96	8.99	N/A	2	N/A	N/A	N/A	N/A	N/A	N/A	N/A	N/A	Bacteria; Terrabacteria group; Firmicutes; Bacilli; unclassified Bacilli	GenBank (Gharechahi et al., 2020)
Bacilli bacterium isolate RUG233	89.3	4.68	N/A	N/A	N/A	N/A	N/A	N/A	N/A	N/A	N/A	N/A	Bacteria; Terrabacteria group; Firmicutes; Bacilli; unclassified Bacilli	GenBank (Gharechahi et al., 2020)
Bacilli bacterium isolate RUG273	92.7	4.31	N/A	N/A	N/A	N/A	N/A	N/A	N/A	N/A	N/A	N/A	Bacteria; Terrabacteria group; Firmicutes; Bacilli; unclassified Bacilli	GenBank (Gharechahi et al., 2020)
Bacilli bacterium isolate RUG4	93.7	5.33	N/A	1	N/A	N/A	N/A	N/A	N/A	N/A	N/A	N/A	Bacteria; Terrabacteria group; Firmicutes; Bacilli; unclassified Bacilli	GenBank (Gharechahi et al., 2020)
Bacillus cereus KPR-7A	99.34	0.72	10	1	N/A	1	N/A	N/A	N/A	N/A	1	1	Bacteria; Terrabacteria group; Firmicutes; Bacilli; Bacillales; Bacillaceae; Bacillus; Bacillus cereus group	Hungate Collection (Seshadri et al., 2018)
Bacillus licheniformis VTM3R78	98.96	0	2	N/A	N/A	1	N/A	N/A	N/A	1	N/A	1	Bacteria; Terrabacteria group; Firmicutes; Bacilli; Bacillales; Bacillaceae; Bacillus; Bacillus subtilis group	Hungate Collection (Seshadri et al., 2018)
Bacillus nealsonii AAU1	92.69	3.33	2	N/A	1	N/A	N/A	N/A	N/A	1	1	1	Bacteria; Terrabacteria group; Firmicutes; Bacilli; Bacillales; Bacillaceae; Bacillus; Bacillus nealsonii	GenBank (Seshadri et al., 2018)
Bacillus sp. MB2021	91.14	1.91	4	N/A	1	N/A	N/A	N/A	N/A	1	N/A	1	Bacteria; Terrabacteria group; Firmicutes; Bacilli; Bacillales; Bacillaceae; Bacillus; unclassified Bacillus	Hungate Collection (Seshadri et al., 2018)
Bacterium isolate RUG296	83.11	0.17	N/A	N/A	N/A	N/A	N/A	N/A	N/A	N/A	N/A	N/A	Bacteria; unclassified Bacteria	GenBank (Gharechahi et al., 2020)
Bacterium isolate RUG391	92.81	1.68	N/A	N/A	N/A	N/A	N/A	N/A	N/A	N/A	N/A	N/A	Bacteria; unclassified Bacteria	GenBank (Gharechahi et al., 2020)
Bacterium isolate RUG73	81.32	1.96	N/A	N/A	N/A	N/A	N/A	N/A	N/A	N/A	N/A	N/A	Bacteria; unclassified Bacteria	GenBank (Gharechahi et al., 2020)
Bacteroidaceae bacterium isolate RUG101	80.55	3.45	N/A	N/A	N/A	N/A	N/A	N/A	N/A	N/A	N/A	N/A	Bacteria; FCB group; Bacteroidetes/Chlorobi group; Bacteroidetes; Bacteroidia; Bacteroidales; Bacteroidaceae; unclassified Bacteroidaceae	GenBank (Gharechahi et al., 2020)
Bacteroidaceae bacterium isolate RUG104	94.68	0.81	N/A	N/A	N/A	N/A	N/A	N/A	N/A	N/A	N/A	1	Bacteria; FCB group; Bacteroidetes/Chlorobi group; Bacteroidetes; Bacteroidia; Bacteroidales; Bacteroidaceae; unclassified Bacteroidaceae	GenBank (Gharechahi et al., 2020)
Bacteroidaceae bacterium isolate RUG125	86.59	5.2	N/A	N/A	N/A	N/A	N/A	N/A	N/A	N/A	N/A	1	Bacteria; FCB group; Bacteroidetes/Chlorobi group; Bacteroidetes; Bacteroidia; Bacteroidales; Bacteroidaceae; unclassified Bacteroidaceae	GenBank (Gharechahi et al., 2020)
Bacteroidaceae bacterium isolate RUG174	82.85	9.77	N/A	N/A	N/A	N/A	N/A	N/A	N/A	N/A	N/A	1	Bacteria; FCB group; Bacteroidetes/Chlorobi group; Bacteroidetes; Bacteroidia; Bacteroidales; Bacteroidaceae; unclassified Bacteroidaceae	GenBank (Gharechahi et al., 2020)
Bacteroidaceae bacterium isolate RUG221	93.43	1.71	N/A	N/A	N/A	N/A	N/A	N/A	N/A	N/A	N/A	1	Bacteria; FCB group; Bacteroidetes/Chlorobi group; Bacteroidetes; Bacteroidia; Bacteroidales; Bacteroidaceae; unclassified Bacteroidaceae	GenBank (Gharechahi et al., 2020)
Bacteroidaceae bacterium isolate RUG254	92.69	4.13	N/A	N/A	N/A	N/A	N/A	N/A	N/A	N/A	N/A	1	Bacteria; FCB group; Bacteroidetes/Chlorobi group; Bacteroidetes; Bacteroidia; Bacteroidales; Bacteroidaceae; unclassified Bacteroidaceae	GenBank (Gharechahi et al., 2020)
Bacteroidaceae bacterium isolate RUG269	93.97	1.55	N/A	N/A	N/A	N/A	N/A	N/A	N/A	N/A	N/A	1	Bacteria; FCB group; Bacteroidetes/Chlorobi group; Bacteroidetes; Bacteroidia; Bacteroidales; Bacteroidaceae; unclassified Bacteroidaceae	GenBank (Gharechahi et al., 2020)
Bacteroidaceae bacterium isolate RUG271	87.74	9.63	N/A	N/A	N/A	N/A	N/A	N/A	N/A	N/A	N/A	N/A	Bacteria; FCB group; Bacteroidetes/Chlorobi group; Bacteroidetes; Bacteroidia; Bacteroidales; Bacteroidaceae; unclassified Bacteroidaceae	GenBank (Gharechahi et al., 2020)
Bacteroidaceae bacterium isolate RUG279	83.39	3.9	N/A	N/A	N/A	N/A	N/A	N/A	N/A	N/A	N/A	1	Bacteria; FCB group; Bacteroidetes/Chlorobi group; Bacteroidetes; Bacteroidia; Bacteroidales; Bacteroidaceae; unclassified Bacteroidaceae	GenBank (Gharechahi et al., 2020)
Bacteroidaceae bacterium isolate RUG282	82.7	5.44	1	N/A	N/A	N/A	N/A	N/A	N/A	N/A	N/A	1	Bacteria; FCB group; Bacteroidetes/Chlorobi group; Bacteroidetes; Bacteroidia; Bacteroidales; Bacteroidaceae; unclassified Bacteroidaceae	GenBank (Gharechahi et al., 2020)
Bacteroidaceae bacterium isolate RUG283	91.56	4.06	N/A	N/A	N/A	N/A	N/A	N/A	N/A	N/A	N/A	1	Bacteria; FCB group; Bacteroidetes/Chlorobi group; Bacteroidetes; Bacteroidia; Bacteroidales; Bacteroidaceae; unclassified Bacteroidaceae	GenBank (Gharechahi et al., 2020)
Bacteroidaceae bacterium isolate RUG316	87.28	8.24	N/A	N/A	N/A	N/A	N/A	N/A	N/A	N/A	N/A	1	Bacteria; FCB group; Bacteroidetes/Chlorobi group; Bacteroidetes; Bacteroidia; Bacteroidales; Bacteroidaceae; unclassified Bacteroidaceae	GenBank (Gharechahi et al., 2020)
Bacteroidaceae bacterium isolate RUG320	83.14	4.49	N/A	N/A	N/A	N/A	N/A	N/A	N/A	N/A	N/A	1	Bacteria; FCB group; Bacteroidetes/Chlorobi group; Bacteroidetes; Bacteroidia; Bacteroidales; Bacteroidaceae; unclassified Bacteroidaceae	GenBank (Gharechahi et al., 2020)
Bacteroidaceae bacterium isolate RUG322	95.17	1.89	N/A	N/A	N/A	N/A	N/A	N/A	N/A	N/A	N/A	1	Bacteria; FCB group; Bacteroidetes/Chlorobi group; Bacteroidetes; Bacteroidia; Bacteroidales; Bacteroidaceae; unclassified Bacteroidaceae	GenBank (Gharechahi et al., 2020)
Bacteroidaceae bacterium isolate RUG375	97.08	0.39	N/A	N/A	N/A	N/A	N/A	N/A	N/A	N/A	N/A	1	Bacteria; FCB group; Bacteroidetes/Chlorobi group; Bacteroidetes; Bacteroidia; Bacteroidales; Bacteroidaceae; unclassified Bacteroidaceae	GenBank (Gharechahi et al., 2020)
Bacteroidaceae bacterium isolate RUG386	92.57	2.93	N/A	N/A	N/A	N/A	N/A	N/A	N/A	N/A	N/A	1	Bacteria; FCB group; Bacteroidetes/Chlorobi group; Bacteroidetes; Bacteroidia; Bacteroidales; Bacteroidaceae; unclassified Bacteroidaceae	GenBank (Gharechahi et al., 2020)
Bacteroidaceae bacterium isolate RUG399	96.61	4.6	N/A	N/A	N/A	N/A	N/A	N/A	N/A	N/A	N/A	1	Bacteria; FCB group; Bacteroidetes/Chlorobi group; Bacteroidetes; Bacteroidia; Bacteroidales; Bacteroidaceae; unclassified Bacteroidaceae	GenBank (Gharechahi et al., 2020)
Bacteroidaceae bacterium isolate RUG43	89.17	9.69	N/A	N/A	N/A	N/A	1	N/A	N/A	N/A	N/A	1	Bacteria; FCB group; Bacteroidetes/Chlorobi group; Bacteroidetes; Bacteroidia; Bacteroidales; Bacteroidaceae; unclassified Bacteroidaceae	GenBank (Gharechahi et al., 2020)
Bacteroidaceae bacterium isolate RUG454	92.38	0.74	N/A	N/A	N/A	N/A	N/A	N/A	N/A	1	N/A	1	Bacteria; FCB group; Bacteroidetes/Chlorobi group; Bacteroidetes; Bacteroidia; Bacteroidales; Bacteroidaceae; unclassified Bacteroidaceae	GenBank (Gharechahi et al., 2020)
Bacteroidaceae bacterium isolate RUG466	92.57	6.13	N/A	N/A	N/A	N/A	N/A	N/A	N/A	N/A	N/A	1	Bacteria; FCB group; Bacteroidetes/Chlorobi group; Bacteroidetes; Bacteroidia; Bacteroidales; Bacteroidaceae; unclassified Bacteroidaceae	GenBank (Gharechahi et al., 2020)
Bacteroidaceae bacterium isolate RUG471	94.71	0.87	N/A	N/A	N/A	N/A	N/A	N/A	N/A	N/A	N/A	N/A	Bacteria; FCB group; Bacteroidetes/Chlorobi group; Bacteroidetes; Bacteroidia; Bacteroidales; Bacteroidaceae; unclassified Bacteroidaceae	GenBank (Gharechahi et al., 2020)
Bacteroidaceae bacterium isolate RUG485	87.85	7.42	N/A	N/A	N/A	N/A	N/A	N/A	N/A	N/A	N/A	N/A	Bacteria; FCB group; Bacteroidetes/Chlorobi group; Bacteroidetes; Bacteroidia; Bacteroidales; Bacteroidaceae; unclassified Bacteroidaceae	GenBank (Gharechahi et al., 2020)
Bacteroidaceae bacterium isolate RUG90	91.55	3.5	N/A	N/A	N/A	N/A	N/A	N/A	N/A	N/A	N/A	N/A	Bacteria; FCB group; Bacteroidetes/Chlorobi group; Bacteroidetes; Bacteroidia; Bacteroidales; Bacteroidaceae; unclassified Bacteroidaceae	GenBank (Gharechahi et al., 2020)
Bacteroidaceae bacterium isolate RUG95	92.53	0.74	N/A	N/A	N/A	N/A	N/A	N/A	N/A	N/A	N/A	2	Bacteria; FCB group; Bacteroidetes/Chlorobi group; Bacteroidetes; Bacteroidia; Bacteroidales; Bacteroidaceae; unclassified Bacteroidaceae	GenBank (Gharechahi et al., 2020)
Bacteroidaceae bacterium isolate RUG98	92.42	1.88	N/A	N/A	N/A	N/A	N/A	N/A	N/A	N/A	N/A	1	Bacteria; FCB group; Bacteroidetes/Chlorobi group; Bacteroidetes; Bacteroidia; Bacteroidales; Bacteroidaceae; unclassified Bacteroidaceae	GenBank (Gharechahi et al., 2020)
Bacteroidales bacterium isolate RUG126	95.97	1.45	N/A	N/A	1	N/A	N/A	N/A	N/A	N/A	N/A	1	Bacteria; FCB group; Bacteroidetes/Chlorobi group; Bacteroidetes; Bacteroidia; Bacteroidales; unclassified Bacteroidales	GenBank (Gharechahi et al., 2020)
Bacteroidales bacterium isolate RUG128	90.22	1.05	N/A	N/A	N/A	N/A	N/A	N/A	N/A	N/A	N/A	N/A	Bacteria; FCB group; Bacteroidetes/Chlorobi group; Bacteroidetes; Bacteroidia; Bacteroidales; unclassified Bacteroidales	GenBank (Gharechahi et al., 2020)
Bacteroidales bacterium isolate RUG129	88.29	3.23	N/A	N/A	1	N/A	N/A	N/A	N/A	N/A	N/A	N/A	Bacteria; FCB group; Bacteroidetes/Chlorobi group; Bacteroidetes; Bacteroidia; Bacteroidales; unclassified Bacteroidales	GenBank (Gharechahi et al., 2020)
Bacteroidales bacterium isolate RUG132	88.65	5.83	N/A	N/A	N/A	N/A	N/A	N/A	N/A	N/A	N/A	N/A	Bacteria; FCB group; Bacteroidetes/Chlorobi group; Bacteroidetes; Bacteroidia; Bacteroidales; unclassified Bacteroidales	GenBank (Gharechahi et al., 2020)
Bacteroidales bacterium isolate RUG14	85.6	3.73	N/A	N/A	N/A	N/A	N/A	N/A	N/A	N/A	N/A	N/A	Bacteria; FCB group; Bacteroidetes/Chlorobi group; Bacteroidetes; Bacteroidia; Bacteroidales; unclassified Bacteroidales	GenBank (Gharechahi et al., 2020)
Bacteroidales bacterium isolate RUG140	87.1	3.23	N/A	N/A	N/A	N/A	N/A	N/A	N/A	N/A	N/A	N/A	Bacteria; FCB group; Bacteroidetes/Chlorobi group; Bacteroidetes; Bacteroidia; Bacteroidales; unclassified Bacteroidales	GenBank (Gharechahi et al., 2020)
Bacteroidales bacterium isolate RUG142	80.63	5.76	N/A	N/A	N/A	N/A	N/A	N/A	N/A	N/A	N/A	N/A	Bacteria; FCB group; Bacteroidetes/Chlorobi group; Bacteroidetes; Bacteroidia; Bacteroidales; unclassified Bacteroidales	GenBank (Gharechahi et al., 2020)
Bacteroidales bacterium isolate RUG143	87.37	4.08	N/A	N/A	N/A	N/A	N/A	N/A	N/A	N/A	N/A	N/A	Bacteria; FCB group; Bacteroidetes/Chlorobi group; Bacteroidetes; Bacteroidia; Bacteroidales; unclassified Bacteroidales	GenBank (Gharechahi et al., 2020)
Bacteroidales bacterium isolate RUG149	86.86	8.61	N/A	N/A	N/A	N/A	N/A	N/A	N/A	N/A	N/A	N/A	Bacteria; FCB group; Bacteroidetes/Chlorobi group; Bacteroidetes; Bacteroidia; Bacteroidales; unclassified Bacteroidales	GenBank (Gharechahi et al., 2020)
Bacteroidales bacterium isolate RUG150	92.15	3.46	N/A	N/A	N/A	N/A	N/A	N/A	N/A	N/A	N/A	N/A	Bacteria; FCB group; Bacteroidetes/Chlorobi group; Bacteroidetes; Bacteroidia; Bacteroidales; unclassified Bacteroidales	GenBank (Gharechahi et al., 2020)
Bacteroidales bacterium isolate RUG151	89.5	4.82	N/A	N/A	N/A	N/A	N/A	N/A	N/A	N/A	N/A	1	Bacteria; FCB group; Bacteroidetes/Chlorobi group; Bacteroidetes; Bacteroidia; Bacteroidales; unclassified Bacteroidales	GenBank (Gharechahi et al., 2020)
Bacteroidales bacterium isolate RUG156	85.71	1.03	N/A	N/A	N/A	N/A	N/A	N/A	N/A	N/A	N/A	N/A	Bacteria; FCB group; Bacteroidetes/Chlorobi group; Bacteroidetes; Bacteroidia; Bacteroidales; unclassified Bacteroidales	GenBank (Gharechahi et al., 2020)
Bacteroidales bacterium isolate RUG175	97.58	1.09	N/A	N/A	1	N/A	N/A	N/A	N/A	N/A	N/A	N/A	Bacteria; FCB group; Bacteroidetes/Chlorobi group; Bacteroidetes; Bacteroidia; Bacteroidales; unclassified Bacteroidales	GenBank (Gharechahi et al., 2020)
Bacteroidales bacterium isolate RUG181	91.07	0.63	N/A	N/A	N/A	N/A	N/A	N/A	N/A	N/A	N/A	N/A	Bacteria; FCB group; Bacteroidetes/Chlorobi group; Bacteroidetes; Bacteroidia; Bacteroidales; unclassified Bacteroidales	GenBank (Gharechahi et al., 2020)
Bacteroidales bacterium isolate RUG183	98.1	1.25	N/A	N/A	1	N/A	N/A	N/A	N/A	N/A	N/A	1	Bacteria; FCB group; Bacteroidetes/Chlorobi group; Bacteroidetes; Bacteroidia; Bacteroidales; unclassified Bacteroidales	GenBank (Gharechahi et al., 2020)
Bacteroidales bacterium isolate RUG190	88.15	2.8	N/A	N/A	N/A	N/A	N/A	N/A	N/A	N/A	N/A	1	Bacteria; FCB group; Bacteroidetes/Chlorobi group; Bacteroidetes; Bacteroidia; Bacteroidales; unclassified Bacteroidales	GenBank (Gharechahi et al., 2020)
Bacteroidales bacterium isolate RUG191	92.74	1.08	1	N/A	1	N/A	N/A	N/A	N/A	N/A	N/A	1	Bacteria; FCB group; Bacteroidetes/Chlorobi group; Bacteroidetes; Bacteroidia; Bacteroidales; unclassified Bacteroidales	GenBank (Gharechahi et al., 2020)
Bacteroidales bacterium isolate RUG2	88.68	2.06	N/A	N/A	N/A	N/A	N/A	N/A	N/A	N/A	N/A	N/A	Bacteria; FCB group; Bacteroidetes/Chlorobi group; Bacteroidetes; Bacteroidia; Bacteroidales; unclassified Bacteroidales	GenBank (Gharechahi et al., 2020)
Bacteroidales bacterium isolate RUG201	92.74	2.42	N/A	N/A	N/A	N/A	N/A	N/A	N/A	N/A	N/A	1	Bacteria; FCB group; Bacteroidetes/Chlorobi group; Bacteroidetes; Bacteroidia; Bacteroidales; unclassified Bacteroidales	GenBank (Gharechahi et al., 2020)
Bacteroidales bacterium isolate RUG202	91.02	0.54	N/A	N/A	2	N/A	N/A	N/A	N/A	N/A	N/A	N/A	Bacteria; FCB group; Bacteroidetes/Chlorobi group; Bacteroidetes; Bacteroidia; Bacteroidales; unclassified Bacteroidales	GenBank (Gharechahi et al., 2020)
Bacteroidales bacterium isolate RUG205	87.75	4.68	N/A	N/A	N/A	N/A	N/A	N/A	N/A	N/A	N/A	N/A	Bacteria; FCB group; Bacteroidetes/Chlorobi group; Bacteroidetes; Bacteroidia; Bacteroidales; unclassified Bacteroidales	GenBank (Gharechahi et al., 2020)
Bacteroidales bacterium isolate RUG210	88.29	4.07	N/A	N/A	N/A	N/A	N/A	N/A	N/A	N/A	N/A	1	Bacteria; FCB group; Bacteroidetes/Chlorobi group; Bacteroidetes; Bacteroidia; Bacteroidales; unclassified Bacteroidales	GenBank (Gharechahi et al., 2020)
Bacteroidales bacterium isolate RUG224	90.95	4.6	N/A	N/A	N/A	N/A	N/A	N/A	N/A	N/A	N/A	1	Bacteria; FCB group; Bacteroidetes/Chlorobi group; Bacteroidetes; Bacteroidia; Bacteroidales; unclassified Bacteroidales	GenBank (Gharechahi et al., 2020)
Bacteroidales bacterium isolate RUG238	91.67	5.65	N/A	N/A	N/A	N/A	N/A	N/A	N/A	N/A	N/A	1	Bacteria; FCB group; Bacteroidetes/Chlorobi group; Bacteroidetes; Bacteroidia; Bacteroidales; unclassified Bacteroidales	GenBank (Gharechahi et al., 2020)
Bacteroidales bacterium isolate RUG26	90.63	3.97	N/A	N/A	N/A	N/A	N/A	N/A	N/A	N/A	N/A	N/A	Bacteria; FCB group; Bacteroidetes/Chlorobi group; Bacteroidetes; Bacteroidia; Bacteroidales; unclassified Bacteroidales	GenBank (Gharechahi et al., 2020)
Bacteroidales bacterium isolate RUG263	93.55	3.23	N/A	N/A	1	N/A	N/A	N/A	N/A	N/A	N/A	N/A	Bacteria; FCB group; Bacteroidetes/Chlorobi group; Bacteroidetes; Bacteroidia; Bacteroidales; unclassified Bacteroidales	GenBank (Gharechahi et al., 2020)
Bacteroidales bacterium isolate RUG27	88.6	2.15	N/A	N/A	1	N/A	N/A	N/A	N/A	N/A	N/A	N/A	Bacteria; FCB group; Bacteroidetes/Chlorobi group; Bacteroidetes; Bacteroidia; Bacteroidales; unclassified Bacteroidales	GenBank (Gharechahi et al., 2020)
Bacteroidales bacterium isolate RUG275	89.55	7.87	1	N/A	N/A	N/A	N/A	N/A	N/A	N/A	N/A	2	Bacteria; FCB group; Bacteroidetes/Chlorobi group; Bacteroidetes; Bacteroidia; Bacteroidales; unclassified Bacteroidales	GenBank (Gharechahi et al., 2020)
Bacteroidales bacterium isolate RUG287	85.04	3.84	N/A	N/A	N/A	N/A	N/A	N/A	N/A	N/A	N/A	N/A	Bacteria; FCB group; Bacteroidetes/Chlorobi group; Bacteroidetes; Bacteroidia; Bacteroidales; unclassified Bacteroidales	GenBank (Gharechahi et al., 2020)
Bacteroidales bacterium isolate RUG288	91.51	3.33	N/A	N/A	1	N/A	N/A	N/A	N/A	N/A	N/A	N/A	Bacteria; FCB group; Bacteroidetes/Chlorobi group; Bacteroidetes; Bacteroidia; Bacteroidales; unclassified Bacteroidales	GenBank (Gharechahi et al., 2020)
Bacteroidales bacterium isolate RUG291	86.9	1.34	N/A	N/A	N/A	N/A	N/A	N/A	N/A	N/A	N/A	1	Bacteria; FCB group; Bacteroidetes/Chlorobi group; Bacteroidetes; Bacteroidia; Bacteroidales; unclassified Bacteroidales	GenBank (Gharechahi et al., 2020)
Bacteroidales bacterium isolate RUG294	86.21	6.69	N/A	N/A	N/A	N/A	N/A	N/A	N/A	N/A	N/A	N/A	Bacteria; FCB group; Bacteroidetes/Chlorobi group; Bacteroidetes; Bacteroidia; Bacteroidales; unclassified Bacteroidales	GenBank (Gharechahi et al., 2020)
Bacteroidales bacterium isolate RUG303	86.42	7.37	N/A	N/A	1	N/A	N/A	N/A	N/A	N/A	N/A	N/A	Bacteria; FCB group; Bacteroidetes/Chlorobi group; Bacteroidetes; Bacteroidia; Bacteroidales; unclassified Bacteroidales	GenBank (Gharechahi et al., 2020)
Bacteroidales bacterium isolate RUG324	88.87	1.88	N/A	N/A	1	N/A	N/A	N/A	N/A	N/A	N/A	N/A	Bacteria; FCB group; Bacteroidetes/Chlorobi group; Bacteroidetes; Bacteroidia; Bacteroidales; unclassified Bacteroidales	GenBank (Gharechahi et al., 2020)
Bacteroidales bacterium isolate RUG328	89.95	1.08	N/A	N/A	1	N/A	N/A	N/A	N/A	N/A	N/A	N/A	Bacteria; FCB group; Bacteroidetes/Chlorobi group; Bacteroidetes; Bacteroidia; Bacteroidales; unclassified Bacteroidales	GenBank (Gharechahi et al., 2020)
Bacteroidales bacterium isolate RUG329	90.86	3.16	N/A	N/A	N/A	N/A	N/A	N/A	N/A	N/A	N/A	N/A	Bacteria; FCB group; Bacteroidetes/Chlorobi group; Bacteroidetes; Bacteroidia; Bacteroidales; unclassified Bacteroidales	GenBank (Gharechahi et al., 2020)
Bacteroidales bacterium isolate RUG331	87.82	6.59	N/A	N/A	N/A	N/A	N/A	N/A	N/A	N/A	N/A	N/A	Bacteria; FCB group; Bacteroidetes/Chlorobi group; Bacteroidetes; Bacteroidia; Bacteroidales; unclassified Bacteroidales	GenBank (Gharechahi et al., 2020)
Bacteroidales bacterium isolate RUG332	90.87	8.74	1	N/A	N/A	N/A	N/A	N/A	N/A	N/A	N/A	1	Bacteria; FCB group; Bacteroidetes/Chlorobi group; Bacteroidetes; Bacteroidia; Bacteroidales; unclassified Bacteroidales	GenBank (Gharechahi et al., 2020)
Bacteroidales bacterium isolate RUG333	86.67	3.62	N/A	N/A	N/A	N/A	N/A	N/A	N/A	N/A	N/A	N/A	Bacteria; FCB group; Bacteroidetes/Chlorobi group; Bacteroidetes; Bacteroidia; Bacteroidales; unclassified Bacteroidales	GenBank (Gharechahi et al., 2020)
Bacteroidales bacterium isolate RUG338	85.84	4.84	N/A	N/A	1	N/A	N/A	N/A	N/A	N/A	N/A	N/A	Bacteria; FCB group; Bacteroidetes/Chlorobi group; Bacteroidetes; Bacteroidia; Bacteroidales; unclassified Bacteroidales	GenBank (Gharechahi et al., 2020)
Bacteroidales bacterium isolate RUG340	92.49	0	N/A	N/A	1	N/A	N/A	N/A	N/A	N/A	N/A	N/A	Bacteria; FCB group; Bacteroidetes/Chlorobi group; Bacteroidetes; Bacteroidia; Bacteroidales; unclassified Bacteroidales	GenBank (Gharechahi et al., 2020)
Bacteroidales bacterium isolate RUG343	89.67	4.67	N/A	N/A	N/A	N/A	N/A	N/A	N/A	N/A	N/A	N/A	Bacteria; FCB group; Bacteroidetes/Chlorobi group; Bacteroidetes; Bacteroidia; Bacteroidales; unclassified Bacteroidales	GenBank (Gharechahi et al., 2020)
Bacteroidales bacterium isolate RUG344	95.97	0	N/A	N/A	N/A	N/A	N/A	N/A	N/A	N/A	N/A	N/A	Bacteria; FCB group; Bacteroidetes/Chlorobi group; Bacteroidetes; Bacteroidia; Bacteroidales; unclassified Bacteroidales	GenBank (Gharechahi et al., 2020)
Bacteroidales bacterium isolate RUG349	93.71	6.97	N/A	N/A	1	N/A	N/A	N/A	N/A	N/A	N/A	N/A	Bacteria; FCB group; Bacteroidetes/Chlorobi group; Bacteroidetes; Bacteroidia; Bacteroidales; unclassified Bacteroidales	GenBank (Gharechahi et al., 2020)
Bacteroidales bacterium isolate RUG351	88.44	5.07	N/A	N/A	N/A	N/A	N/A	N/A	N/A	N/A	N/A	1	Bacteria; FCB group; Bacteroidetes/Chlorobi group; Bacteroidetes; Bacteroidia; Bacteroidales; unclassified Bacteroidales	GenBank (Gharechahi et al., 2020)
Bacteroidales bacterium isolate RUG362	84.53	1.29	N/A	N/A	1	N/A	N/A	N/A	N/A	N/A	N/A	N/A	Bacteria; FCB group; Bacteroidetes/Chlorobi group; Bacteroidetes; Bacteroidia; Bacteroidales; unclassified Bacteroidales	GenBank (Gharechahi et al., 2020)
Bacteroidales bacterium isolate RUG363	95.75	1.61	N/A	N/A	1	N/A	N/A	N/A	N/A	N/A	N/A	1	Bacteria; FCB group; Bacteroidetes/Chlorobi group; Bacteroidetes; Bacteroidia; Bacteroidales; unclassified Bacteroidales	GenBank (Gharechahi et al., 2020)
Bacteroidales bacterium isolate RUG366	89.89	4.31	N/A	N/A	N/A	N/A	N/A	N/A	N/A	N/A	N/A	N/A	Bacteria; FCB group; Bacteroidetes/Chlorobi group; Bacteroidetes; Bacteroidia; Bacteroidales; unclassified Bacteroidales	GenBank (Gharechahi et al., 2020)
Bacteroidales bacterium isolate RUG368	99.05	2.14	N/A	N/A	N/A	N/A	N/A	N/A	N/A	N/A	N/A	N/A	Bacteria; FCB group; Bacteroidetes/Chlorobi group; Bacteroidetes; Bacteroidia; Bacteroidales; unclassified Bacteroidales	GenBank (Gharechahi et al., 2020)
Bacteroidales bacterium isolate RUG374	88.12	2.57	N/A	N/A	N/A	N/A	N/A	N/A	N/A	N/A	N/A	N/A	Bacteria; FCB group; Bacteroidetes/Chlorobi group; Bacteroidetes; Bacteroidia; Bacteroidales; unclassified Bacteroidales	GenBank (Gharechahi et al., 2020)
Bacteroidales bacterium isolate RUG379	82.66	6.25	N/A	N/A	N/A	N/A	N/A	N/A	N/A	N/A	N/A	N/A	Bacteria; FCB group; Bacteroidetes/Chlorobi group; Bacteroidetes; Bacteroidia; Bacteroidales; unclassified Bacteroidales	GenBank (Gharechahi et al., 2020)
Bacteroidales bacterium isolate RUG380	83.41	7.33	N/A	N/A	N/A	N/A	N/A	N/A	N/A	N/A	N/A	N/A	Bacteria; FCB group; Bacteroidetes/Chlorobi group; Bacteroidetes; Bacteroidia; Bacteroidales; unclassified Bacteroidales	GenBank (Gharechahi et al., 2020)
Bacteroidales bacterium isolate RUG382	96.24	0	N/A	N/A	1	N/A	N/A	N/A	N/A	N/A	N/A	N/A	Bacteria; FCB group; Bacteroidetes/Chlorobi group; Bacteroidetes; Bacteroidia; Bacteroidales; unclassified Bacteroidales	GenBank (Gharechahi et al., 2020)
Bacteroidales bacterium isolate RUG384	93.1	2.88	N/A	N/A	N/A	N/A	N/A	N/A	N/A	N/A	N/A	N/A	Bacteria; FCB group; Bacteroidetes/Chlorobi group; Bacteroidetes; Bacteroidia; Bacteroidales; unclassified Bacteroidales	GenBank (Gharechahi et al., 2020)
Bacteroidales bacterium isolate RUG393	82.12	4.81	N/A	N/A	N/A	N/A	N/A	N/A	N/A	N/A	N/A	N/A	Bacteria; FCB group; Bacteroidetes/Chlorobi group; Bacteroidetes; Bacteroidia; Bacteroidales; unclassified Bacteroidales	GenBank (Gharechahi et al., 2020)
Bacteroidales bacterium isolate RUG400	91.31	4.05	N/A	N/A	1	N/A	N/A	N/A	N/A	N/A	N/A	N/A	Bacteria; FCB group; Bacteroidetes/Chlorobi group; Bacteroidetes; Bacteroidia; Bacteroidales; unclassified Bacteroidales	GenBank (Gharechahi et al., 2020)
Bacteroidales bacterium isolate RUG401	89.84	3.59	N/A	N/A	N/A	N/A	N/A	N/A	N/A	1	N/A	N/A	Bacteria; FCB group; Bacteroidetes/Chlorobi group; Bacteroidetes; Bacteroidia; Bacteroidales; unclassified Bacteroidales	GenBank (Gharechahi et al., 2020)
Bacteroidales bacterium isolate RUG402	96.67	1.08	N/A	N/A	1	N/A	N/A	N/A	N/A	N/A	N/A	N/A	Bacteria; FCB group; Bacteroidetes/Chlorobi group; Bacteroidetes; Bacteroidia; Bacteroidales; unclassified Bacteroidales	GenBank (Gharechahi et al., 2020)
Bacteroidales bacterium isolate RUG407	88.33	2.13	N/A	N/A	N/A	N/A	N/A	N/A	N/A	N/A	N/A	N/A	Bacteria; FCB group; Bacteroidetes/Chlorobi group; Bacteroidetes; Bacteroidia; Bacteroidales; unclassified Bacteroidales	GenBank (Gharechahi et al., 2020)
Bacteroidales bacterium isolate RUG408	86.96	6.83	N/A	N/A	N/A	N/A	N/A	N/A	N/A	N/A	N/A	N/A	Bacteria; FCB group; Bacteroidetes/Chlorobi group; Bacteroidetes; Bacteroidia; Bacteroidales; unclassified Bacteroidales	GenBank (Gharechahi et al., 2020)
Bacteroidales bacterium isolate RUG417	95.86	1.5	N/A	N/A	1	N/A	N/A	N/A	N/A	N/A	N/A	N/A	Bacteria; FCB group; Bacteroidetes/Chlorobi group; Bacteroidetes; Bacteroidia; Bacteroidales; unclassified Bacteroidales	GenBank (Gharechahi et al., 2020)
Bacteroidales bacterium isolate RUG418	89.66	5.66	N/A	N/A	N/A	N/A	N/A	N/A	N/A	N/A	N/A	1	Bacteria; FCB group; Bacteroidetes/Chlorobi group; Bacteroidetes; Bacteroidia; Bacteroidales; unclassified Bacteroidales	GenBank (Gharechahi et al., 2020)
Bacteroidales bacterium isolate RUG423	84.16	2.71	N/A	N/A	N/A	N/A	N/A	N/A	N/A	N/A	N/A	N/A	Bacteria; FCB group; Bacteroidetes/Chlorobi group; Bacteroidetes; Bacteroidia; Bacteroidales; unclassified Bacteroidales	GenBank (Gharechahi et al., 2020)
Bacteroidales bacterium isolate RUG428	88.73	2.17	N/A	N/A	N/A	N/A	N/A	N/A	N/A	N/A	N/A	1	Bacteria; FCB group; Bacteroidetes/Chlorobi group; Bacteroidetes; Bacteroidia; Bacteroidales; unclassified Bacteroidales	GenBank (Gharechahi et al., 2020)
Bacteroidales bacterium isolate RUG429	83.23	6.9	N/A	N/A	N/A	N/A	N/A	N/A	N/A	N/A	N/A	1	Bacteria; FCB group; Bacteroidetes/Chlorobi group; Bacteroidetes; Bacteroidia; Bacteroidales; unclassified Bacteroidales	GenBank (Gharechahi et al., 2020)
Bacteroidales bacterium isolate RUG436	85.3	7.36	N/A	N/A	N/A	N/A	N/A	N/A	N/A	N/A	N/A	1	Bacteria; FCB group; Bacteroidetes/Chlorobi group; Bacteroidetes; Bacteroidia; Bacteroidales; unclassified Bacteroidales	GenBank (Gharechahi et al., 2020)
Bacteroidales bacterium isolate RUG44	84.8	1.08	N/A	N/A	1	N/A	N/A	N/A	N/A	N/A	N/A	N/A	Bacteria; FCB group; Bacteroidetes/Chlorobi group; Bacteroidetes; Bacteroidia; Bacteroidales; unclassified Bacteroidales	GenBank (Gharechahi et al., 2020)
Bacteroidales bacterium isolate RUG440	88.76	6.22	N/A	N/A	N/A	N/A	N/A	N/A	N/A	N/A	N/A	N/A	Bacteria; FCB group; Bacteroidetes/Chlorobi group; Bacteroidetes; Bacteroidia; Bacteroidales; unclassified Bacteroidales	GenBank (Gharechahi et al., 2020)
Bacteroidales bacterium isolate RUG443	93.1	3.83	N/A	N/A	N/A	N/A	N/A	N/A	N/A	N/A	N/A	N/A	Bacteria; FCB group; Bacteroidetes/Chlorobi group; Bacteroidetes; Bacteroidia; Bacteroidales; unclassified Bacteroidales	GenBank (Gharechahi et al., 2020)
Bacteroidales bacterium isolate RUG448	93.57	3.35	N/A	N/A	N/A	N/A	N/A	N/A	N/A	N/A	N/A	1	Bacteria; FCB group; Bacteroidetes/Chlorobi group; Bacteroidetes; Bacteroidia; Bacteroidales; unclassified Bacteroidales	GenBank (Gharechahi et al., 2020)
Bacteroidales bacterium isolate RUG449	92.29	9.13	N/A	N/A	N/A	N/A	N/A	N/A	N/A	N/A	N/A	N/A	Bacteria; FCB group; Bacteroidetes/Chlorobi group; Bacteroidetes; Bacteroidia; Bacteroidales; unclassified Bacteroidales	GenBank (Gharechahi et al., 2020)
Bacteroidales bacterium isolate RUG450	94.81	0.95	N/A	N/A	N/A	N/A	N/A	N/A	N/A	N/A	N/A	N/A	Bacteria; FCB group; Bacteroidetes/Chlorobi group; Bacteroidetes; Bacteroidia; Bacteroidales; unclassified Bacteroidales	GenBank (Gharechahi et al., 2020)
Bacteroidales bacterium isolate RUG477	87.2	6.54	N/A	N/A	N/A	N/A	N/A	N/A	N/A	N/A	N/A	N/A	Bacteria; FCB group; Bacteroidetes/Chlorobi group; Bacteroidetes; Bacteroidia; Bacteroidales; unclassified Bacteroidales	GenBank (Gharechahi et al., 2020)
Bacteroidales bacterium isolate RUG481	95.56	9.44	N/A	N/A	N/A	N/A	N/A	N/A	N/A	1	N/A	N/A	Bacteria; FCB group; Bacteroidetes/Chlorobi group; Bacteroidetes; Bacteroidia; Bacteroidales; unclassified Bacteroidales	GenBank (Gharechahi et al., 2020)
Bacteroidales bacterium isolate RUG484	89.17	9.01	N/A	N/A	N/A	N/A	N/A	N/A	N/A	N/A	N/A	1	Bacteria; FCB group; Bacteroidetes/Chlorobi group; Bacteroidetes; Bacteroidia; Bacteroidales; unclassified Bacteroidales	GenBank (Gharechahi et al., 2020)
Bacteroidales bacterium isolate RUG486	95.82	1.08	N/A	N/A	1	N/A	N/A	N/A	N/A	N/A	N/A	N/A	Bacteria; FCB group; Bacteroidetes/Chlorobi group; Bacteroidetes; Bacteroidia; Bacteroidales; unclassified Bacteroidales	GenBank (Gharechahi et al., 2020)
Bacteroidales bacterium isolate RUG487	90.34	0	N/A	N/A	1	N/A	N/A	N/A	N/A	N/A	N/A	N/A	Bacteria; FCB group; Bacteroidetes/Chlorobi group; Bacteroidetes; Bacteroidia; Bacteroidales; unclassified Bacteroidales	GenBank (Gharechahi et al., 2020)
Bacteroidales bacterium isolate RUG490	86.25	6.4	N/A	N/A	N/A	N/A	N/A	N/A	N/A	N/A	N/A	1	Bacteria; FCB group; Bacteroidetes/Chlorobi group; Bacteroidetes; Bacteroidia; Bacteroidales; unclassified Bacteroidales	GenBank (Gharechahi et al., 2020)
Bacteroidales bacterium isolate RUG50	81.9	2.14	N/A	N/A	1	N/A	N/A	N/A	N/A	N/A	N/A	1	Bacteria; FCB group; Bacteroidetes/Chlorobi group; Bacteroidetes; Bacteroidia; Bacteroidales; unclassified Bacteroidales	GenBank (Gharechahi et al., 2020)
Bacteroidales bacterium isolate RUG512	94.62	2.26	N/A	N/A	N/A	N/A	N/A	N/A	N/A	N/A	N/A	1	Bacteria; FCB group; Bacteroidetes/Chlorobi group; Bacteroidetes; Bacteroidia; Bacteroidales; unclassified Bacteroidales	GenBank (Gharechahi et al., 2020)
Bacteroidales bacterium isolate RUG52	95.32	0	N/A	N/A	1	N/A	N/A	N/A	N/A	N/A	N/A	N/A	Bacteria; FCB group; Bacteroidetes/Chlorobi group; Bacteroidetes; Bacteroidia; Bacteroidales; unclassified Bacteroidales	GenBank (Gharechahi et al., 2020)
Bacteroidales bacterium isolate RUG525	94.52	2.33	N/A	N/A	N/A	N/A	N/A	N/A	N/A	N/A	N/A	1	Bacteria; FCB group; Bacteroidetes/Chlorobi group; Bacteroidetes; Bacteroidia; Bacteroidales; unclassified Bacteroidales	GenBank (Gharechahi et al., 2020)
Bacteroidales bacterium isolate RUG526	93.89	3.81	N/A	N/A	N/A	N/A	N/A	N/A	N/A	1	N/A	N/A	Bacteria; FCB group; Bacteroidetes/Chlorobi group; Bacteroidetes; Bacteroidia; Bacteroidales; unclassified Bacteroidales	GenBank (Gharechahi et al., 2020)
Bacteroidales bacterium isolate RUG530	81.35	3.37	N/A	N/A	N/A	N/A	N/A	N/A	N/A	N/A	N/A	N/A	Bacteria; FCB group; Bacteroidetes/Chlorobi group; Bacteroidetes; Bacteroidia; Bacteroidales; unclassified Bacteroidales	GenBank (Gharechahi et al., 2020)
Bacteroidales bacterium isolate RUG533	91.72	3.44	N/A	N/A	N/A	N/A	N/A	N/A	N/A	N/A	N/A	N/A	Bacteria; FCB group; Bacteroidetes/Chlorobi group; Bacteroidetes; Bacteroidia; Bacteroidales; unclassified Bacteroidales	GenBank (Gharechahi et al., 2020)
Bacteroidales bacterium isolate RUG535	89.89	4.07	N/A	N/A	N/A	N/A	N/A	N/A	N/A	N/A	N/A	N/A	Bacteria; FCB group; Bacteroidetes/Chlorobi group; Bacteroidetes; Bacteroidia; Bacteroidales; unclassified Bacteroidales	GenBank (Gharechahi et al., 2020)
Bacteroidales bacterium isolate RUG79	91.43	6.68	N/A	N/A	N/A	N/A	N/A	N/A	N/A	N/A	N/A	N/A	Bacteria; FCB group; Bacteroidetes/Chlorobi group; Bacteroidetes; Bacteroidia; Bacteroidales; unclassified Bacteroidales	GenBank (Gharechahi et al., 2020)
Bacteroidales bacterium isolate RUG83	84.02	7.5	N/A	N/A	N/A	N/A	N/A	N/A	N/A	N/A	N/A	N/A	Bacteria; FCB group; Bacteroidetes/Chlorobi group; Bacteroidetes; Bacteroidia; Bacteroidales; unclassified Bacteroidales	GenBank (Gharechahi et al., 2020)
Bacteroidales bacterium isolate RUG89	91.65	0.54	N/A	N/A	N/A	N/A	N/A	N/A	N/A	N/A	N/A	1	Bacteria; FCB group; Bacteroidetes/Chlorobi group; Bacteroidetes; Bacteroidia; Bacteroidales; unclassified Bacteroidales	GenBank (Gharechahi et al., 2020)
Bacteroidales bacterium isolate RUG96	96.51	1.61	N/A	N/A	N/A	N/A	N/A	N/A	N/A	N/A	N/A	1	Bacteria; FCB group; Bacteroidetes/Chlorobi group; Bacteroidetes; Bacteroidia; Bacteroidales; unclassified Bacteroidales	GenBank (Gharechahi et al., 2020)
Bacteroidales bacterium KHT7	97.77	0.39	N/A	N/A	N/A	N/A	N/A	N/A	N/A	N/A	N/A	1	Bacteria; FCB group; Bacteroidetes/Chlorobi group; Bacteroidetes; Bacteroidia; Bacteroidales; unclassified Bacteroidales	Hungate Collection (Seshadri et al., 2018)
Bacteroidales bacterium WCE2004	96.27	0	N/A	N/A	N/A	N/A	N/A	N/A	N/A	N/A	N/A	1	Bacteria; FCB group; Bacteroidetes/Chlorobi group; Bacteroidetes; Bacteroidia; Bacteroidales; unclassified Bacteroidales	Hungate Collection (Seshadri et al., 2018)
Bacteroidales bacterium WCE2008	97.62	0.74	N/A	N/A	N/A	N/A	N/A	N/A	N/A	N/A	N/A	N/A	Bacteria; FCB group; Bacteroidetes/Chlorobi group; Bacteroidetes; Bacteroidia; Bacteroidales; unclassified Bacteroidales	Hungate Collection (Seshadri et al., 2018)
Bacteroides ovatus NLAE-zl-C11	98.49	1.27	N/A	N/A	1	N/A	N/A	N/A	N/A	N/A	N/A	N/A	Bacteria; FCB group; Bacteroidetes/Chlorobi group; Bacteroidetes; Bacteroidia; Bacteroidales; Bacteroidaceae; Bacteroides	JGI Genome portal (Seshadri et al., 2018)
Bacteroides ovatus NLAE-zl-C34	98.49	1.27	N/A	N/A	1	N/A	N/A	N/A	N/A	N/A	N/A	N/A	Bacteria; FCB group; Bacteroidetes/Chlorobi group; Bacteroidetes; Bacteroidia; Bacteroidales; Bacteroidaceae; Bacteroides	JGI Genome portal (Seshadri et al., 2018)
Bacteroides ovatus NLAE-zl-C500	98.81	1.17	N/A	N/A	1	N/A	N/A	N/A	N/A	N/A	N/A	N/A	Bacteria; FCB group; Bacteroidetes/Chlorobi group; Bacteroidetes; Bacteroidia; Bacteroidales; Bacteroidaceae; Bacteroides	Hungate Collection (Seshadri et al., 2018)
Bacteroides ovatus NLAE-zl-C57	98.49	1.27	N/A	N/A	1	N/A	N/A	N/A	N/A	N/A	N/A	N/A	Bacteria; FCB group; Bacteroidetes/Chlorobi group; Bacteroidetes; Bacteroidia; Bacteroidales; Bacteroidaceae; Bacteroides	Hungate Collection (Seshadri et al., 2018)
Bacteroides sp. AR20	99.26	0	N/A	N/A	N/A	N/A	1	N/A	N/A	N/A	N/A	1	Bacteria; FCB group; Bacteroidetes/Chlorobi group; Bacteroidetes; Bacteroidia; Bacteroidales; Bacteroidaceae; Bacteroides; unclassified Bacteroides	Hungate Collection (Seshadri et al., 2018)
Bacteroides sp. AR29	99.09	0.08	N/A	N/A	N/A	N/A	N/A	N/A	N/A	N/A	N/A	N/A	Bacteria; FCB group; Bacteroidetes/Chlorobi group; Bacteroidetes; Bacteroidia; Bacteroidales; Bacteroidaceae; Bacteroides; unclassified Bacteroides	Hungate Collection (Seshadri et al., 2018)
Bacteroides sp. Ga6A1	97.77	0.41	N/A	N/A	N/A	N/A	N/A	N/A	N/A	N/A	N/A	1	Bacteria; FCB group; Bacteroidetes/Chlorobi group; Bacteroidetes; Bacteroidia; Bacteroidales; Bacteroidaceae; Bacteroides; unclassified Bacteroides	Hungate Collection (Seshadri et al., 2018)
Bacteroides sp. Ga6A2	97.77	0.41	N/A	N/A	N/A	N/A	N/A	N/A	N/A	N/A	N/A	1	Bacteria; FCB group; Bacteroidetes/Chlorobi group; Bacteroidetes; Bacteroidia; Bacteroidales; Bacteroidaceae; Bacteroides; unclassified Bacteroides	Hungate Collection (Seshadri et al., 2018)
Bacteroides thetaiotaomicron KPPR-3	99.41	0.4	N/A	N/A	N/A	N/A	N/A	N/A	N/A	N/A	N/A	N/A	Bacteria; FCB group; Bacteroidetes/Chlorobi group; Bacteroidetes; Bacteroidia; Bacteroidales; Bacteroidaceae; Bacteroides	Hungate Collection (Seshadri et al., 2018)
Bacteroides thetaiotaomicron NLAE-zl-C523	99.46	0.08	N/A	N/A	1	N/A	N/A	N/A	N/A	N/A	N/A	N/A	Bacteria; FCB group; Bacteroidetes/Chlorobi group; Bacteroidetes; Bacteroidia; Bacteroidales; Bacteroidaceae; Bacteroides	JGI Genome portal (Seshadri et al., 2018)
Bacteroides thetaiotaomicron NLAE-zl-C579	99.41	0.08	N/A	N/A	1	N/A	N/A	N/A	N/A	N/A	N/A	N/A	Bacteria; FCB group; Bacteroidetes/Chlorobi group; Bacteroidetes; Bacteroidia; Bacteroidales; Bacteroidaceae; Bacteroides	Hungate Collection (Seshadri et al., 2018)
Bacteroides thetaiotaomicron NLAE-zl-G288	99.41	0.4	N/A	N/A	N/A	N/A	N/A	N/A	N/A	N/A	N/A	N/A	Bacteria; FCB group; Bacteroidetes/Chlorobi group; Bacteroidetes; Bacteroidia; Bacteroidales; Bacteroidaceae; Bacteroides	JGI Genome portal (Seshadri et al., 2018)
Bacteroides vulgatus NLAE-zl-G202	99.25	0	N/A	N/A	N/A	N/A	N/A	N/A	N/A	N/A	N/A	1	Bacteria; FCB group; Bacteroidetes/Chlorobi group; Bacteroidetes; Bacteroidia; Bacteroidales; Bacteroidales incertae sedis; Phocaeicola	Hungate Collection (Seshadri et al., 2018)
Bacteroides xylanisolvens NLAE-zl-C182	99.46	0	N/A	N/A	1	N/A	N/A	N/A	N/A	N/A	N/A	N/A	Bacteria; FCB group; Bacteroidetes/Chlorobi group; Bacteroidetes; Bacteroidia; Bacteroidales; Bacteroidaceae; Bacteroides	JGI Genome portal (Seshadri et al., 2018)
Bacteroides xylanisolvens NLAE-zl-C202	99.46	0	N/A	N/A	1	N/A	N/A	N/A	N/A	N/A	N/A	N/A	Bacteria; FCB group; Bacteroidetes/Chlorobi group; Bacteroidetes; Bacteroidia; Bacteroidales; Bacteroidaceae; Bacteroides	Hungate Collection (Seshadri et al., 2018)
Bacteroides xylanisolvens NLAE-zl-C29	99.46	0	N/A	N/A	1	N/A	N/A	N/A	N/A	N/A	N/A	N/A	Bacteria; FCB group; Bacteroidetes/Chlorobi group; Bacteroidetes; Bacteroidia; Bacteroidales; Bacteroidaceae; Bacteroides	JGI Genome portal (Seshadri et al., 2018)
Bacteroides xylanisolvens NLAE-zl-C339	99.46	0	N/A	N/A	1	N/A	N/A	N/A	N/A	N/A	N/A	N/A	Bacteria; FCB group; Bacteroidetes/Chlorobi group; Bacteroidetes; Bacteroidia; Bacteroidales; Bacteroidaceae; Bacteroides	GenBank (Seshadri et al., 2018)
Bacteroides xylanisolvens NLAE-zl-G310	99.46	0	N/A	N/A	1	N/A	N/A	N/A	N/A	N/A	N/A	N/A	Bacteria; FCB group; Bacteroidetes/Chlorobi group; Bacteroidetes; Bacteroidia; Bacteroidales; Bacteroidaceae; Bacteroides	JGI Genome portal (Seshadri et al., 2018)
Bacteroides xylanisolvens NLAE-zl-G339	99.46	0	N/A	N/A	1	N/A	N/A	N/A	N/A	N/A	N/A	N/A	Bacteria; FCB group; Bacteroidetes/Chlorobi group; Bacteroidetes; Bacteroidia; Bacteroidales; Bacteroidaceae; Bacteroides	Hungate Collection (Seshadri et al., 2018)
Bacteroides xylanisolvens NLAE-zl-G421	99.46	0	N/A	N/A	1	N/A	N/A	N/A	N/A	N/A	N/A	N/A	Bacteria; FCB group; Bacteroidetes/Chlorobi group; Bacteroidetes; Bacteroidia; Bacteroidales; Bacteroidaceae; Bacteroides	JGI Genome portal (Seshadri et al., 2018)
Basfia succiniciproducens DSM 22022	100	0	N/A	N/A	1	N/A	2	N/A	N/A	N/A	N/A	1	Bacteria; Proteobacteria; Gammaproteobacteria; Pasteurellales; Pasteurellaceae; Basfia	Hungate Collection (Seshadri et al., 2018)
Basfia succiniciproducens KPR-2	100	0	N/A	N/A	1	N/A	2	N/A	N/A	N/A	N/A	1	Bacteria; Proteobacteria; Gammaproteobacteria; Pasteurellales; Pasteurellaceae; Basfia	Hungate Collection (Seshadri et al., 2018)
Bifidobacterium adolescentis DSM 20087	100	0	N/A	N/A	N/A	N/A	N/A	N/A	N/A	N/A	N/A	1	Bacteria; Terrabacteria group; Actinobacteria; Actinobacteria; Bifidobacteriales; Bifidobacteriaceae; Bifidobacterium; Bifidobacterium adolescentis	Hungate Collection (Seshadri et al., 2018)
Bifidobacterium bifidum Calf96	99.54	0	N/A	N/A	N/A	N/A	N/A	N/A	N/A	N/A	N/A	1	Bacteria; Terrabacteria group; Actinobacteria; Actinobacteria; Bifidobacteriales; Bifidobacteriaceae; Bifidobacterium	Hungate Collection (Seshadri et al., 2018)
Bifidobacterium boum DSM 20432	100	0.45	N/A	N/A	N/A	N/A	N/A	N/A	N/A	N/A	N/A	1	Bacteria; Terrabacteria group; Actinobacteria; Actinobacteria; Bifidobacteriales; Bifidobacteriaceae; Bifidobacterium; Bifidobacterium boum	Hungate Collection (Seshadri et al., 2018)
Bifidobacterium breve RP2	100	0.69	N/A	N/A	N/A	N/A	N/A	N/A	N/A	N/A	1	1	Bacteria; Terrabacteria group; Actinobacteria; Actinobacteria; Bifidobacteriales; Bifidobacteriaceae; Bifidobacterium	Hungate Collection (Seshadri et al., 2018)
Bifidobacterium longum AGR2137	99.54	0.23	N/A	N/A	N/A	N/A	N/A	N/A	N/A	N/A	N/A	1	Bacteria; Terrabacteria group; Actinobacteria; Actinobacteria; Bifidobacteriales; Bifidobacteriaceae; Bifidobacterium; Bifidobacterium longum	Hungate Collection (Seshadri et al., 2018)
Bifidobacterium merycicum DSM 6492	99.77	1.09	N/A	N/A	N/A	N/A	N/A	N/A	N/A	N/A	N/A	1	Bacteria; Terrabacteria group; Actinobacteria; Actinobacteria; Bifidobacteriales; Bifidobacteriaceae; Bifidobacterium; Bifidobacterium merycicum	Hungate Collection (Seshadri et al., 2018)
Bifidobacterium pseudolongum AGR2145	100	0.59	N/A	N/A	N/A	N/A	N/A	N/A	N/A	N/A	N/A	1	Bacteria; Terrabacteria group; Actinobacteria; Actinobacteria; Bifidobacteriales; Bifidobacteriaceae; Bifidobacterium; Bifidobacterium pseudolongum	Hungate Collection (Seshadri et al., 2018)
Bifidobacterium pseudolongum globosum DSM 20092	99.56	0	N/A	N/A	N/A	N/A	N/A	N/A	N/A	N/A	N/A	1	Bacteria; Terrabacteria group; Actinobacteria; Actinobacteria; Bifidobacteriales; Bifidobacteriaceae; Bifidobacterium; Bifidobacterium pseudolongum	Hungate Collection (Seshadri et al., 2018)
Bifidobacterium ruminantium DSM 6489	100	0.61	N/A	N/A	N/A	N/A	N/A	N/A	N/A	N/A	N/A	1	Bacteria; Terrabacteria group; Actinobacteria; Actinobacteria; Bifidobacteriales; Bifidobacteriaceae; Bifidobacterium; Bifidobacterium ruminantium	Hungate Collection (Seshadri et al., 2018)
Bifidobacterium sp. AGR2158	99.94	0.22	N/A	N/A	N/A	N/A	N/A	N/A	N/A	N/A	N/A	1	Bacteria; Terrabacteria group; Actinobacteria; Actinobacteria; Bifidobacteriales; Bifidobacteriaceae; Bifidobacterium; unclassified Bifidobacterium	Hungate Collection (Seshadri et al., 2018)
Bifidobacterium thermophilum DSM 20212	100	0	N/A	N/A	N/A	N/A	N/A	N/A	N/A	N/A	N/A	1	Bacteria; Terrabacteria group; Actinobacteria; Actinobacteria; Bifidobacteriales; Bifidobacteriaceae; Bifidobacterium; Bifidobacterium thermophilum	Hungate Collection (Seshadri et al., 2018)
Blautia schinkii DSM 10518	99.37	0	2	3	1	N/A	1	N/A	1	N/A	4	1	Bacteria; Terrabacteria group; Firmicutes; Clostridia; Eubacteriales; Lachnospiraceae; Blautia; Blautia schinkii	Hungate Collection (Seshadri et al., 2018)
Blautia sp. SF-50	99.37	0.32	N/A	2	N/A	N/A	1	N/A	N/A	N/A	1	1	Bacteria; Terrabacteria group; Firmicutes; Clostridia; Clostridiales; Lachnospiraceae; Blautia; unclassified Blautia	Hungate Collection (Seshadri et al., 2018)
Blautia wexlerae AGR2146	99.37	0	N/A	1	N/A	N/A	1	N/A	1	N/A	N/A	1	Bacteria; Terrabacteria group; Firmicutes; Clostridia; Clostridiales; Lachnospiraceae; Blautia; Blautia wexlerae	Hungate Collection (Seshadri et al., 2018)
Bordetella trematum HR18	99.07	0	N/A	N/A	N/A	N/A	9	N/A	N/A	N/A	N/A	N/A	Bacteria; Proteobacteria; Betaproteobacteria; Burkholderiales; Alcaligenaceae; Bordetella	GenBank (Seshadri et al., 2018)
Butyrivibrio fibrisolvens AB2020	100	0.07	N/A	1	N/A	N/A	N/A	N/A	N/A	2	N/A	2	Bacteria; Terrabacteria group; Firmicutes; Clostridia; Eubacteriales; Lachnospiraceae; Butyrivibrio; Butyrivibrio fibrisolvens	Hungate Collection (Seshadri et al., 2018)
Butyrivibrio fibrisolvens AR40	100	0.07	N/A	2	N/A	N/A	N/A	N/A	N/A	2	N/A	2	Bacteria; Terrabacteria group; Firmicutes; Clostridia; Eubacteriales; Lachnospiraceae; Butyrivibrio; Butyrivibrio fibrisolvens	Hungate Collection (Seshadri et al., 2018)
Butyrivibrio fibrisolvens DSM 3071	99.16	0.91	N/A	1	N/A	N/A	N/A	N/A	N/A	2	N/A	1	Bacteria; Terrabacteria group; Firmicutes; Clostridia; Eubacteriales; Lachnospiraceae; Butyrivibrio; Butyrivibrio fibrisolvens	JGI Genome portal (Seshadri et al., 2018)
Butyrivibrio fibrisolvens FE2007	99.58	0.07	N/A	1	N/A	N/A	N/A	N/A	N/A	1	N/A	2	Bacteria; Terrabacteria group; Firmicutes; Clostridia; Eubacteriales; Lachnospiraceae; Butyrivibrio; Butyrivibrio fibrisolvens	Hungate Collection (Seshadri et al., 2018)
Butyrivibrio fibrisolvens MD2001	100	0.21	1	1	N/A	N/A	N/A	N/A	N/A	2	N/A	2	Bacteria; Terrabacteria group; Firmicutes; Clostridia; Eubacteriales; Lachnospiraceae; Butyrivibrio; Butyrivibrio fibrisolvens	Hungate Collection (Seshadri et al., 2018)
Butyrivibrio fibrisolvens ND3005	99.16	0.28	N/A	N/A	N/A	N/A	N/A	N/A	N/A	1	N/A	2	Bacteria; Terrabacteria group; Firmicutes; Clostridia; Eubacteriales; Lachnospiraceae; Butyrivibrio; Butyrivibrio fibrisolvens	Hungate Collection (Seshadri et al., 2018)
Butyrivibrio fibrisolvens WTE3004	99.58	0.07	N/A	2	N/A	N/A	N/A	N/A	N/A	2	N/A	2	Bacteria; Terrabacteria group; Firmicutes; Clostridia; Eubacteriales; Lachnospiraceae; Butyrivibrio; Butyrivibrio fibrisolvens	Hungate Collection (Seshadri et al., 2018)
Butyrivibrio fibrisolvens YRB2005	99.58	0.07	N/A	1	N/A	N/A	N/A	N/A	N/A	2	N/A	2	Bacteria; Terrabacteria group; Firmicutes; Clostridia; Eubacteriales; Lachnospiraceae; Butyrivibrio; Butyrivibrio fibrisolvens	Hungate Collection (Seshadri et al., 2018)
Butyrivibrio hungatei DSM 14810	99.57	0	N/A	N/A	N/A	N/A	N/A	N/A	N/A	N/A	N/A	1	Bacteria; Terrabacteria group; Firmicutes; Clostridia; Eubacteriales; Lachnospiraceae; Butyrivibrio; Butyrivibrio hungatei	GenBank (Seshadri et al., 2018)
Butyrivibrio hungatei MB2003	98.38	0	N/A	N/A	N/A	N/A	N/A	N/A	N/A	N/A	N/A	1	Bacteria; Terrabacteria group; Firmicutes; Clostridia; Eubacteriales; Lachnospiraceae; Butyrivibrio; Butyrivibrio hungatei	GenBank (Seshadri et al., 2018)
Butyrivibrio hungatei NK4A153	99.57	0	N/A	1	N/A	N/A	N/A	N/A	N/A	1	N/A	1	Bacteria; Terrabacteria group; Firmicutes; Clostridia; Eubacteriales; Lachnospiraceae; Butyrivibrio; Butyrivibrio hungatei	Hungate Collection (Seshadri et al., 2018)
Butyrivibrio hungatei XBD2006	99.17	0.79	N/A	1	N/A	N/A	N/A	N/A	N/A	N/A	N/A	1	Bacteria; Terrabacteria group; Firmicutes; Clostridia; Eubacteriales; Lachnospiraceae; Butyrivibrio; Butyrivibrio hungatei	Hungate Collection (Seshadri et al., 2018)
Butyrivibrio proteoclasticus B316	99.57	0	N/A	N/A	N/A	N/A	N/A	N/A	N/A	2	N/A	1	Bacteria; Terrabacteria group; Firmicutes; Clostridia; Eubacteriales; Lachnospiraceae; Butyrivibrio; Butyrivibrio proteoclasticus	JGI Genome portal (Seshadri et al., 2018)
Butyrivibrio proteoclasticus FD2007	99.57	0	N/A	N/A	N/A	N/A	N/A	N/A	N/A	2	N/A	1	Bacteria; Terrabacteria group; Firmicutes; Clostridia; Eubacteriales; Lachnospiraceae; Butyrivibrio; Butyrivibrio proteoclasticus	Hungate Collection (Seshadri et al., 2018)
Butyrivibrio proteoclasticus P18	99.96	0	N/A	1	N/A	N/A	N/A	N/A	N/A	2	N/A	1	Bacteria; Terrabacteria group; Firmicutes; Clostridia; Eubacteriales; Lachnospiraceae; Butyrivibrio; Butyrivibrio proteoclasticus	Hungate Collection (Seshadri et al., 2018)
Butyrivibrio proteoclasticus P6B7	99.96	0	N/A	N/A	N/A	N/A	N/A	N/A	N/A	N/A	N/A	1	Bacteria; Terrabacteria group; Firmicutes; Clostridia; Eubacteriales; Lachnospiraceae; Butyrivibrio; Butyrivibrio proteoclasticus	Hungate Collection (Seshadri et al., 2018)
Butyrivibrio sp. AC2005	99.58	0	N/A	N/A	N/A	N/A	N/A	N/A	N/A	4	N/A	1	Bacteria; Terrabacteria group; Firmicutes; Clostridia; Eubacteriales; Lachnospiraceae; Butyrivibrio; unclassified Butyrivibrio	Hungate Collection (Seshadri et al., 2018)
Butyrivibrio sp. AD3002	99.58	0	N/A	N/A	N/A	N/A	N/A	N/A	N/A	4	N/A	1	Bacteria; Terrabacteria group; Firmicutes; Clostridia; Eubacteriales; Lachnospiraceae; Butyrivibrio; unclassified Butyrivibrio	Hungate Collection (Seshadri et al., 2018)
Butyrivibrio sp. AE2005	99.57	0.77	N/A	1	N/A	N/A	N/A	N/A	N/A	1	N/A	1	Bacteria; Terrabacteria group; Firmicutes; Clostridia; Eubacteriales; Lachnospiraceae; Butyrivibrio; unclassified Butyrivibrio	Hungate Collection (Seshadri et al., 2018)
Butyrivibrio sp. AE2015	99.96	0	N/A	N/A	N/A	N/A	N/A	N/A	N/A	2	N/A	1	Bacteria; Terrabacteria group; Firmicutes; Clostridia; Eubacteriales; Lachnospiraceae; Butyrivibrio; unclassified Butyrivibrio	Hungate Collection (Seshadri et al., 2018)
Butyrivibrio sp. AE2032	97.98	1.5	N/A	N/A	N/A	N/A	N/A	N/A	N/A	1	N/A	1	Bacteria; Terrabacteria group; Firmicutes; Clostridia; Eubacteriales; Lachnospiraceae; Butyrivibrio; unclassified Butyrivibrio	Hungate Collection (Seshadri et al., 2018)
Butyrivibrio sp. AE3003	98.77	0.4	N/A	1	N/A	N/A	N/A	N/A	N/A	1	N/A	1	Bacteria; Terrabacteria group; Firmicutes; Clostridia; Eubacteriales; Lachnospiraceae; Butyrivibrio; unclassified Butyrivibrio	Hungate Collection (Seshadri et al., 2018)
Butyrivibrio sp. AE3004	99.58	0	N/A	N/A	N/A	N/A	N/A	N/A	N/A	3	N/A	1	Bacteria; Terrabacteria group; Firmicutes; Clostridia; Eubacteriales; Lachnospiraceae; Butyrivibrio; unclassified Butyrivibrio	Hungate Collection (Seshadri et al., 2018)
Butyrivibrio sp. AE3006	99.58	0	N/A	1	N/A	N/A	N/A	N/A	1	N/A	N/A	1	Bacteria; Terrabacteria group; Firmicutes; Clostridia; Eubacteriales; Lachnospiraceae; Butyrivibrio; unclassified Butyrivibrio	Hungate Collection (Seshadri et al., 2018)
Butyrivibrio sp. AE3009	99.96	0	N/A	N/A	N/A	N/A	N/A	N/A	N/A	1	N/A	1	Bacteria; Terrabacteria group; Firmicutes; Clostridia; Eubacteriales; Lachnospiraceae; Butyrivibrio; unclassified Butyrivibrio	Hungate Collection (Seshadri et al., 2018)
Butyrivibrio sp. FC2001	99.58	0.21	N/A	N/A	N/A	N/A	N/A	N/A	1	3	N/A	1	Bacteria; Terrabacteria group; Firmicutes; Clostridia; Eubacteriales; Lachnospiraceae; Butyrivibrio; unclassified Butyrivibrio	Hungate Collection (Seshadri et al., 2018)
Butyrivibrio sp. FCS006	99.57	0	1	N/A	N/A	N/A	N/A	N/A	N/A	1	N/A	1	Bacteria; Terrabacteria group; Firmicutes; Clostridia; Eubacteriales; Lachnospiraceae; Butyrivibrio; unclassified Butyrivibrio	Hungate Collection (Seshadri et al., 2018)
Butyrivibrio sp. FCS014	99.21	6.75	N/A	N/A	N/A	N/A	N/A	N/A	N/A	2	N/A	1	Bacteria; Terrabacteria group; Firmicutes; Clostridia; Eubacteriales; Lachnospiraceae; Butyrivibrio; unclassified Butyrivibrio	Hungate Collection (Seshadri et al., 2018)
Butyrivibrio sp. INlla14	99.96	0.1	N/A	1	N/A	N/A	N/A	N/A	N/A	N/A	N/A	1	Bacteria; Terrabacteria group; Firmicutes; Clostridia; Eubacteriales; Lachnospiraceae; Butyrivibrio; unclassified Butyrivibrio	Hungate Collection (Seshadri et al., 2018)
Butyrivibrio sp. INlla16	99.58	0	N/A	1	N/A	N/A	N/A	N/A	1	4	N/A	1	Bacteria; Terrabacteria group; Firmicutes; Clostridia; Eubacteriales; Lachnospiraceae; Butyrivibrio; unclassified Butyrivibrio	Hungate Collection (Seshadri et al., 2018)
Butyrivibrio sp. INlla18	99.57	0	N/A	N/A	N/A	N/A	N/A	N/A	N/A	N/A	N/A	1	Bacteria; Terrabacteria group; Firmicutes; Clostridia; Eubacteriales; Lachnospiraceae; Butyrivibrio; unclassified Butyrivibrio	Hungate Collection (Seshadri et al., 2018)
Butyrivibrio sp. INlla21	98.83	1.64	N/A	1	N/A	N/A	N/A	N/A	N/A	N/A	N/A	1	Bacteria; Terrabacteria group; Firmicutes; Clostridia; Eubacteriales; Lachnospiraceae; Butyrivibrio; unclassified Butyrivibrio	Hungate Collection (Seshadri et al., 2018)
Butyrivibrio sp. isolate RUG292	91.09	3.01	N/A	1	N/A	N/A	N/A	N/A	N/A	2	N/A	2	Bacteria; Terrabacteria group; Firmicutes; Clostridia; Eubacteriales; Lachnospiraceae; Butyrivibrio; unclassified Butyrivibrio	GenBank (Gharechahi et al., 2020)
Butyrivibrio sp. isolate RUG354	91.18	0.67	N/A	N/A	N/A	N/A	N/A	N/A	1	N/A	N/A	1	Bacteria; Terrabacteria group; Firmicutes; Clostridia; Eubacteriales; Lachnospiraceae; Butyrivibrio; unclassified Butyrivibrio	GenBank (Gharechahi et al., 2020)
Butyrivibrio sp. isolate RUG498	88.59	2.28	N/A	1	N/A	N/A	N/A	N/A	N/A	1	N/A	N/A	Bacteria; Terrabacteria group; Firmicutes; Clostridia; Eubacteriales; Lachnospiraceae; Butyrivibrio; unclassified Butyrivibrio	GenBank (Gharechahi et al., 2020)
Butyrivibrio sp. isolate RUG513	92.2	6.6	N/A	1	N/A	N/A	N/A	N/A	N/A	N/A	N/A	1	Bacteria; Terrabacteria group; Firmicutes; Clostridia; Eubacteriales; Lachnospiraceae; Butyrivibrio; unclassified Butyrivibrio	GenBank (Gharechahi et al., 2020)
Butyrivibrio sp. LB2008	99.43	1.52	N/A	1	N/A	N/A	N/A	N/A	N/A	1	N/A	1	Bacteria; Terrabacteria group; Firmicutes; Clostridia; Eubacteriales; Lachnospiraceae; Butyrivibrio; unclassified Butyrivibrio	Hungate Collection (Seshadri et al., 2018)
Butyrivibrio sp. LC3010	99.58	0	N/A	2	N/A	N/A	N/A	N/A	N/A	4	N/A	1	Bacteria; Terrabacteria group; Firmicutes; Clostridia; Eubacteriales; Lachnospiraceae; Butyrivibrio; unclassified Butyrivibrio	Hungate Collection (Seshadri et al., 2018)
Butyrivibrio sp. M55	99.57	0.69	N/A	1	N/A	N/A	N/A	N/A	N/A	1	N/A	1	Bacteria; Terrabacteria group; Firmicutes; Clostridia; Eubacteriales; Lachnospiraceae; Butyrivibrio; unclassified Butyrivibrio	Hungate Collection (Seshadri et al., 2018)
Butyrivibrio sp. MB2005	99.58	0	N/A	1	N/A	N/A	N/A	N/A	1	N/A	N/A	1	Bacteria; Terrabacteria group; Firmicutes; Clostridia; Eubacteriales; Lachnospiraceae; Butyrivibrio; unclassified Butyrivibrio	Hungate Collection (Seshadri et al., 2018)
Butyrivibrio sp. MC2013	99.58	0	N/A	N/A	N/A	N/A	N/A	N/A	N/A	1	N/A	N/A	Bacteria; Terrabacteria group; Firmicutes; Clostridia; Eubacteriales; Lachnospiraceae; Butyrivibrio; unclassified Butyrivibrio	Hungate Collection (Seshadri et al., 2018)
Butyrivibrio sp. MC2021	99.96	0.1	N/A	2	N/A	N/A	N/A	N/A	N/A	1	N/A	1	Bacteria; Terrabacteria group; Firmicutes; Clostridia; Eubacteriales; Lachnospiraceae; Butyrivibrio; unclassified Butyrivibrio	Hungate Collection (Seshadri et al., 2018)
Butyrivibrio sp. NC2002	99.58	0.21	N/A	N/A	N/A	N/A	N/A	N/A	1	N/A	N/A	1	Bacteria; Terrabacteria group; Firmicutes; Clostridia; Eubacteriales; Lachnospiraceae; Butyrivibrio; unclassified Butyrivibrio	Hungate Collection (Seshadri et al., 2018)
Butyrivibrio sp. NC2007	99.57	0	N/A	N/A	N/A	N/A	N/A	N/A	N/A	1	N/A	1	Bacteria; Terrabacteria group; Firmicutes; Clostridia; Eubacteriales; Lachnospiraceae; Butyrivibrio; unclassified Butyrivibrio	Hungate Collection (Seshadri et al., 2018)
Butyrivibrio sp. NC3005	99.58	0	1	N/A	N/A	N/A	N/A	N/A	N/A	2	N/A	1	Bacteria; Terrabacteria group; Firmicutes; Clostridia; Eubacteriales; Lachnospiraceae; Butyrivibrio; unclassified Butyrivibrio	Hungate Collection (Seshadri et al., 2018)
Butyrivibrio sp. OB235	99.58	0.21	N/A	3	N/A	N/A	N/A	N/A	N/A	4	N/A	1	Bacteria; Terrabacteria group; Firmicutes; Clostridia; Eubacteriales; Lachnospiraceae; Butyrivibrio; unclassified Butyrivibrio	Hungate Collection (Seshadri et al., 2018)
Butyrivibrio sp. Su6	99.96	0.2	N/A	N/A	N/A	N/A	N/A	N/A	N/A	1	N/A	1	Bacteria; Terrabacteria group; Firmicutes; Clostridia; Eubacteriales; Lachnospiraceae; Butyrivibrio; unclassified Butyrivibrio	Hungate Collection (Seshadri et al., 2018)
Butyrivibrio sp. TB	99.53	0.07	N/A	2	N/A	N/A	N/A	N/A	N/A	2	N/A	2	Bacteria; Terrabacteria group; Firmicutes; Clostridia; Eubacteriales; Lachnospiraceae; Butyrivibrio; unclassified Butyrivibrio	Hungate Collection (Seshadri et al., 2018)
Butyrivibrio sp. VCB2001	99.57	0	N/A	N/A	N/A	N/A	N/A	N/A	N/A	1	N/A	1	Bacteria; Terrabacteria group; Firmicutes; Clostridia; Eubacteriales; Lachnospiraceae; Butyrivibrio; unclassified Butyrivibrio	Hungate Collection (Seshadri et al., 2018)
Butyrivibrio sp. VCB2006	99.96	0	N/A	N/A	N/A	N/A	N/A	N/A	N/A	2	N/A	1	Bacteria; Terrabacteria group; Firmicutes; Clostridia; Eubacteriales; Lachnospiraceae; Butyrivibrio; unclassified Butyrivibrio	Hungate Collection (Seshadri et al., 2018)
Butyrivibrio sp. VCD2006	99.58	0	N/A	2	N/A	N/A	N/A	1	N/A	5	N/A	1	Bacteria; Terrabacteria group; Firmicutes; Clostridia; Eubacteriales; Lachnospiraceae; Butyrivibrio; unclassified Butyrivibrio	Hungate Collection (Seshadri et al., 2018)
Butyrivibrio sp. WCD2001	99.58	0	N/A	1	N/A	N/A	N/A	N/A	N/A	4	N/A	1	Bacteria; Terrabacteria group; Firmicutes; Clostridia; Eubacteriales; Lachnospiraceae; Butyrivibrio; unclassified Butyrivibrio	Hungate Collection (Seshadri et al., 2018)
Butyrivibrio sp. WCD3002	99.58	0	N/A	2	N/A	N/A	N/A	N/A	N/A	N/A	N/A	1	Bacteria; Terrabacteria group; Firmicutes; Clostridia; Eubacteriales; Lachnospiraceae; Butyrivibrio; unclassified Butyrivibrio	Hungate Collection (Seshadri et al., 2018)
Butyrivibrio sp. WCE2006	99.58	0	N/A	2	N/A	N/A	N/A	N/A	N/A	4	N/A	1	Bacteria; Terrabacteria group; Firmicutes; Clostridia; Eubacteriales; Lachnospiraceae; Butyrivibrio; unclassified Butyrivibrio	Hungate Collection (Seshadri et al., 2018)
Butyrivibrio sp. XBB1001	99.96	0.1	N/A	N/A	N/A	N/A	N/A	N/A	N/A	1	N/A	1	Bacteria; Terrabacteria group; Firmicutes; Clostridia; Eubacteriales; Lachnospiraceae; Butyrivibrio; unclassified Butyrivibrio	Hungate Collection (Seshadri et al., 2018)
Butyrivibrio sp. XPD2002	99.58	0	N/A	N/A	N/A	N/A	N/A	N/A	1	3	N/A	1	Bacteria; Terrabacteria group; Firmicutes; Clostridia; Eubacteriales; Lachnospiraceae; Butyrivibrio; unclassified Butyrivibrio	Hungate Collection (Seshadri et al., 2018)
Butyrivibrio sp. XPD2006	99.57	0	N/A	1	N/A	N/A	N/A	N/A	1	1	N/A	1	Bacteria; Terrabacteria group; Firmicutes; Clostridia; Eubacteriales; Lachnospiraceae; Butyrivibrio; unclassified Butyrivibrio	Hungate Collection (Seshadri et al., 2018)
Butyrivibrio sp. YAB3001	99.57	1.27	1	N/A	N/A	N/A	N/A	N/A	N/A	3	N/A	1	Bacteria; Terrabacteria group; Firmicutes; Clostridia; Eubacteriales; Lachnospiraceae; Butyrivibrio; unclassified Butyrivibrio	Hungate Collection (Seshadri et al., 2018)
Candidatus Gastranaerophilales bacterium isolate RUG130	86.26	3.7	N/A	N/A	N/A	N/A	N/A	N/A	N/A	N/A	N/A	N/A	Bacteria; Terrabacteria group; Cyanobacteria/Melainabacteria group; Candidatus Melainabacteria; Candidatus Gastranaerophilales	GenBank (Gharechahi et al., 2020)
Candidatus Gastranaerophilales bacterium isolate RUG218	86.47	2.83	N/A	N/A	N/A	N/A	N/A	N/A	N/A	N/A	N/A	1	Bacteria; Terrabacteria group; Cyanobacteria/Melainabacteria group; Candidatus Melainabacteria; Candidatus Gastranaerophilales	GenBank (Gharechahi et al., 2020)
Candidatus Gastranaerophilales bacterium isolate RUG237	86.25	8.86	N/A	N/A	N/A	N/A	N/A	N/A	N/A	N/A	N/A	N/A	Bacteria; Terrabacteria group; Cyanobacteria/Melainabacteria group; Candidatus Melainabacteria; Candidatus Gastranaerophilales	GenBank (Gharechahi et al., 2020)
Candidatus Gastranaerophilales bacterium isolate RUG531	85.89	1	N/A	N/A	N/A	N/A	N/A	N/A	N/A	N/A	N/A	N/A	Bacteria; Terrabacteria group; Cyanobacteria/Melainabacteria group; Candidatus Melainabacteria; Candidatus Gastranaerophilales	GenBank (Gharechahi et al., 2020)
Candidatus Gastranaerophilales bacterium isolate RUG76	82.48	8.55	N/A	N/A	N/A	N/A	N/A	N/A	1	N/A	N/A	N/A	Bacteria; Terrabacteria group; Cyanobacteria/Melainabacteria group; Candidatus Melainabacteria; Candidatus Gastranaerophilales	GenBank (Gharechahi et al., 2020)
Candidatus Saccharibacteria bacterium isolate RUG251	81.44	7.51	N/A	N/A	N/A	N/A	N/A	N/A	N/A	N/A	N/A	N/A	Bacteria; Bacteria incertae sedis; Bacteria candidate phyla; Candidatus Saccharibacteria; unclassified Saccharibacteria	GenBank (Gharechahi et al., 2020)
Candidatus Saccharibacteria bacterium isolate RUG403	83.62	5.02	N/A	N/A	N/A	N/A	N/A	N/A	N/A	N/A	N/A	N/A	Bacteria; Bacteria incertae sedis; Bacteria candidate phyla; Candidatus Saccharibacteria; unclassified Saccharibacteria	GenBank (Gharechahi et al., 2020)
Candidatus Saccharibacteria bacterium isolate RUG419	80.72	0.16	N/A	N/A	N/A	N/A	N/A	N/A	N/A	N/A	N/A	N/A	Bacteria; Bacteria incertae sedis; Bacteria candidate phyla; Candidatus Saccharibacteria; unclassified Saccharibacteria	GenBank (Gharechahi et al., 2020)
Cellulomonas sp. KH9	100	0	N/A	N/A	N/A	N/A	N/A	N/A	N/A	N/A	N/A	1	Bacteria; Terrabacteria group; Actinobacteria; Actinobacteria; Micrococcales; Cellulomonadaceae; Cellulomonas; unclassified Cellulomonas	Hungate Collection (Seshadri et al., 2018)
Cellulosilyticum ruminicola JCM 14822	98.43	3.04	N/A	1	N/A	N/A	N/A	N/A	N/A	N/A	N/A	1	Bacteria; Terrabacteria group; Firmicutes; Clostridia; Clostridiales; Lachnospiraceae; Cellulosilyticum; Cellulosilyticum ruminicola	GenBank (Seshadri et al., 2018)
Cellvibrio sp. BR	100	0.26	N/A	N/A	2	N/A	3	N/A	N/A	N/A	N/A	N/A	Bacteria; Proteobacteria; Gammaproteobacteria; Cellvibrionales; Cellvibrionaceae; Cellvibrio; unclassified Cellvibrio	GenBank (Seshadri et al., 2018)
Citrobacter sp. NLAE-zl-C269	99.91	0.32	4	N/A	4	N/A	3	N/A	N/A	N/A	4	1	Bacteria; Proteobacteria; Gammaproteobacteria; Enterobacterales; Enterobacteriaceae; Citrobacter; unclassified Citrobacter	Hungate Collection (Seshadri et al., 2018)
Clostridia bacterium isolate RUG152	81.21	2.04	N/A	N/A	N/A	N/A	N/A	N/A	N/A	N/A	N/A	N/A	Bacteria; Terrabacteria group; Firmicutes; Clostridia; unclassified Clostridia	GenBank (Gharechahi et al., 2020)
Clostridia bacterium isolate RUG18	92.31	3.24	N/A	N/A	N/A	N/A	N/A	N/A	N/A	N/A	N/A	N/A	Bacteria; Terrabacteria group; Firmicutes; Clostridia; unclassified Clostridia	GenBank (Gharechahi et al., 2020)
Clostridia bacterium isolate RUG235	87.2	2.48	N/A	N/A	N/A	N/A	N/A	N/A	N/A	1	N/A	N/A	Bacteria; Terrabacteria group; Firmicutes; Clostridia; unclassified Clostridia	GenBank (Gharechahi et al., 2020)
Clostridia bacterium isolate RUG236	84.27	2.25	N/A	N/A	N/A	N/A	N/A	N/A	N/A	N/A	N/A	N/A	Bacteria; Terrabacteria group; Firmicutes; Clostridia; unclassified Clostridia	GenBank (Gharechahi et al., 2020)
Clostridia bacterium isolate RUG369	91.94	6.79	N/A	N/A	N/A	N/A	N/A	N/A	N/A	N/A	N/A	2	Bacteria; Terrabacteria group; Firmicutes; Clostridia; unclassified Clostridia	GenBank (Gharechahi et al., 2020)
Clostridia bacterium isolate RUG474	99.29	1.07	N/A	3	N/A	N/A	N/A	N/A	N/A	1	N/A	N/A	Bacteria; Terrabacteria group; Firmicutes; Clostridia; unclassified Clostridia	GenBank (Gharechahi et al., 2020)
Clostridia bacterium isolate RUG494	93.8	0	N/A	N/A	N/A	N/A	N/A	N/A	N/A	N/A	N/A	1	Bacteria; Terrabacteria group; Firmicutes; Clostridia; unclassified Clostridia	GenBank (Gharechahi et al., 2020)
Clostridia bacterium isolate RUG527	82.85	3.85	N/A	1	N/A	N/A	N/A	N/A	N/A	N/A	N/A	N/A	Bacteria; Terrabacteria group; Firmicutes; Clostridia; unclassified Clostridia	GenBank (Gharechahi et al., 2020)
Clostridia bacterium isolate RUG81	82.25	7.68	N/A	N/A	N/A	N/A	N/A	N/A	N/A	N/A	N/A	N/A	Bacteria; Terrabacteria group; Firmicutes; Clostridia; unclassified Clostridia	GenBank (Gharechahi et al., 2020)
Clostridia bacterium isolate RUG85	88.75	4.9	N/A	N/A	N/A	N/A	N/A	N/A	N/A	N/A	N/A	N/A	Bacteria; Terrabacteria group; Firmicutes; Clostridia; unclassified Clostridia	GenBank (Gharechahi et al., 2020)
Clostridia bacterium isolate RUG91	83.21	3.85	N/A	N/A	N/A	N/A	N/A	N/A	N/A	N/A	N/A	1	Bacteria; Terrabacteria group; Firmicutes; Clostridia; unclassified Clostridia	GenBank (Gharechahi et al., 2020)
Clostridiaceae bacterium isolate RUG134	82.84	3.69	N/A	1	N/A	N/A	N/A	N/A	N/A	N/A	N/A	1	Bacteria; Terrabacteria group; Firmicutes; Clostridia; Eubacteriales; Clostridiaceae; unclassified Clostridiaceae	GenBank (Gharechahi et al., 2020)
Clostridiaceae bacterium isolate RUG217	89.34	4.05	N/A	N/A	N/A	N/A	N/A	N/A	N/A	N/A	N/A	N/A	Bacteria; Terrabacteria group; Firmicutes; Clostridia; Eubacteriales; Clostridiaceae; unclassified Clostridiaceae	GenBank (Gharechahi et al., 2020)
Clostridiaceae bacterium isolate RUG222	95.96	5.87	N/A	N/A	N/A	N/A	N/A	N/A	N/A	N/A	N/A	1	Bacteria; Terrabacteria group; Firmicutes; Clostridia; Eubacteriales; Clostridiaceae; unclassified Clostridiaceae	GenBank (Gharechahi et al., 2020)
Clostridiaceae bacterium isolate RUG35	99.06	0	N/A	N/A	N/A	N/A	N/A	N/A	N/A	N/A	N/A	1	Bacteria; Terrabacteria group; Firmicutes; Clostridia; Eubacteriales; Clostridiaceae; unclassified Clostridiaceae	GenBank (Gharechahi et al., 2020)
Clostridiaceae bacterium isolate RUG416	91.78	3.24	N/A	N/A	N/A	N/A	N/A	N/A	N/A	N/A	N/A	1	Bacteria; Terrabacteria group; Firmicutes; Clostridia; Eubacteriales; Clostridiaceae; unclassified Clostridiaceae	GenBank (Gharechahi et al., 2020)
Clostridiaceae bacterium isolate RUG426	87.74	1.62	N/A	N/A	N/A	N/A	N/A	N/A	N/A	N/A	N/A	N/A	Bacteria; Terrabacteria group; Firmicutes; Clostridia; Eubacteriales; Clostridiaceae; unclassified Clostridiaceae	GenBank (Gharechahi et al., 2020)
Clostridiaceae bacterium isolate RUG438	92.23	5.37	N/A	N/A	N/A	N/A	N/A	N/A	N/A	N/A	N/A	1	Bacteria; Terrabacteria group; Firmicutes; Clostridia; Eubacteriales; Clostridiaceae; unclassified Clostridiaceae	GenBank (Gharechahi et al., 2020)
Clostridiaceae bacterium isolate RUG473	90.46	2.24	N/A	N/A	N/A	N/A	N/A	N/A	N/A	N/A	N/A	1	Bacteria; Terrabacteria group; Firmicutes; Clostridia; Eubacteriales; Clostridiaceae; unclassified Clostridiaceae	GenBank (Gharechahi et al., 2020)
Clostridiaceae bacterium isolate RUG48	95.64	0	N/A	N/A	N/A	N/A	N/A	N/A	N/A	N/A	N/A	N/A	Bacteria; Terrabacteria group; Firmicutes; Clostridia; Eubacteriales; Clostridiaceae; unclassified Clostridiaceae	GenBank (Gharechahi et al., 2020)
Clostridiaceae bacterium isolate RUG529	89.04	2.35	N/A	N/A	N/A	N/A	N/A	N/A	N/A	N/A	N/A	N/A	Bacteria; Terrabacteria group; Firmicutes; Clostridia; Eubacteriales; Clostridiaceae; unclassified Clostridiaceae	GenBank (Gharechahi et al., 2020)
Clostridiaceae bacterium isolate RUG68	83.91	0.13	N/A	N/A	N/A	N/A	N/A	N/A	N/A	N/A	N/A	1	Bacteria; Terrabacteria group; Firmicutes; Clostridia; Eubacteriales; Clostridiaceae; unclassified Clostridiaceae	GenBank (Gharechahi et al., 2020)
Clostridiales bacterium isolate RUG108	84.29	4.54	N/A	N/A	1	N/A	N/A	N/A	N/A	N/A	1	1	Bacteria; Terrabacteria group; Firmicutes; Clostridia; Eubacteriales; unclassified Eubacteriales	GenBank (Gharechahi et al., 2020)
Clostridiales bacterium isolate RUG148	87.43	3.69	N/A	N/A	N/A	N/A	N/A	N/A	N/A	N/A	N/A	1	Bacteria; Terrabacteria group; Firmicutes; Clostridia; Eubacteriales; unclassified Eubacteriales	GenBank (Gharechahi et al., 2020)
Clostridiales bacterium isolate RUG165	86.14	0	N/A	N/A	N/A	N/A	N/A	N/A	N/A	N/A	N/A	1	Bacteria; Terrabacteria group; Firmicutes; Clostridia; Eubacteriales; unclassified Eubacteriales	GenBank (Gharechahi et al., 2020)
Clostridiales bacterium isolate RUG167	81.45	2.6	N/A	1	1	N/A	N/A	N/A	N/A	N/A	N/A	1	Bacteria; Terrabacteria group; Firmicutes; Clostridia; Eubacteriales; unclassified Eubacteriales	GenBank (Gharechahi et al., 2020)
Clostridiales bacterium isolate RUG17	85.74	2.48	N/A	N/A	N/A	N/A	N/A	N/A	N/A	N/A	N/A	1	Bacteria; Terrabacteria group; Firmicutes; Clostridia; Eubacteriales; unclassified Eubacteriales	GenBank (Gharechahi et al., 2020)
Clostridiales bacterium isolate RUG171	95.62	0.86	N/A	N/A	N/A	N/A	N/A	N/A	N/A	N/A	N/A	1	Bacteria; Terrabacteria group; Firmicutes; Clostridia; Eubacteriales; unclassified Eubacteriales	GenBank (Gharechahi et al., 2020)
Clostridiales bacterium isolate RUG188	87.14	1.52	N/A	N/A	N/A	N/A	N/A	N/A	N/A	N/A	N/A	N/A	Bacteria; Terrabacteria group; Firmicutes; Clostridia; Eubacteriales; unclassified Eubacteriales	GenBank (Gharechahi et al., 2020)
Clostridiales bacterium isolate RUG22	93.19	9.96	N/A	N/A	N/A	N/A	N/A	N/A	N/A	N/A	N/A	1	Bacteria; Terrabacteria group; Firmicutes; Clostridia; Eubacteriales; unclassified Eubacteriales	GenBank (Gharechahi et al., 2020)
Clostridiales bacterium isolate RUG241	97.26	1.01	N/A	N/A	N/A	N/A	N/A	N/A	N/A	2	N/A	1	Bacteria; Terrabacteria group; Firmicutes; Clostridia; Eubacteriales; unclassified Eubacteriales	GenBank (Gharechahi et al., 2020)
Clostridiales bacterium isolate RUG30	82.55	0	N/A	N/A	N/A	N/A	N/A	N/A	N/A	N/A	N/A	1	Bacteria; Terrabacteria group; Firmicutes; Clostridia; Eubacteriales; unclassified Eubacteriales	GenBank (Gharechahi et al., 2020)
Clostridiales bacterium isolate RUG36	84.93	2.35	N/A	N/A	N/A	N/A	N/A	N/A	N/A	N/A	N/A	N/A	Bacteria; Terrabacteria group; Firmicutes; Clostridia; Eubacteriales; unclassified Eubacteriales	GenBank (Gharechahi et al., 2020)
Clostridiales bacterium isolate RUG377	92.73	0.06	N/A	N/A	N/A	N/A	N/A	N/A	N/A	N/A	N/A	N/A	Bacteria; Terrabacteria group; Firmicutes; Clostridia; Eubacteriales; unclassified Eubacteriales	GenBank (Gharechahi et al., 2020)
Clostridiales bacterium isolate RUG410	90.78	2.01	N/A	1	N/A	N/A	N/A	N/A	N/A	N/A	N/A	N/A	Bacteria; Terrabacteria group; Firmicutes; Clostridia; Eubacteriales; unclassified Eubacteriales	GenBank (Gharechahi et al., 2020)
Clostridiales bacterium isolate RUG57	93.27	0	N/A	N/A	N/A	N/A	N/A	N/A	N/A	N/A	N/A	1	Bacteria; Terrabacteria group; Firmicutes; Clostridia; Eubacteriales; unclassified Eubacteriales	GenBank (Gharechahi et al., 2020)
Clostridiales bacterium isolate RUG59	92.37	3.97	N/A	N/A	N/A	N/A	N/A	N/A	N/A	N/A	N/A	1	Bacteria; Terrabacteria group; Firmicutes; Clostridia; Eubacteriales; unclassified Eubacteriales	GenBank (Gharechahi et al., 2020)
Clostridiales bacterium isolate RUG63	94.41	2.24	N/A	N/A	N/A	N/A	N/A	N/A	N/A	N/A	N/A	1	Bacteria; Terrabacteria group; Firmicutes; Clostridia; Eubacteriales; unclassified Eubacteriales	GenBank (Gharechahi et al., 2020)
Clostridiales bacterium isolate RUG65	91.61	1.34	N/A	N/A	N/A	N/A	N/A	N/A	N/A	N/A	N/A	N/A	Bacteria; Terrabacteria group; Firmicutes; Clostridia; Eubacteriales; unclassified Eubacteriales	GenBank (Gharechahi et al., 2020)
Clostridiales bacterium isolate RUG78	91.72	0.17	N/A	N/A	N/A	N/A	N/A	N/A	N/A	1	1	N/A	Bacteria; Terrabacteria group; Firmicutes; Clostridia; Eubacteriales; unclassified Eubacteriales	GenBank (Gharechahi et al., 2020)
Clostridiales bacterium NK3B98	99.33	0.99	N/A	N/A	N/A	N/A	N/A	N/A	N/A	N/A	N/A	1	Bacteria; Terrabacteria group; Firmicutes; Clostridia; Eubacteriales; unclassified Eubacteriales	Hungate Collection (Seshadri et al., 2018)
Clostridiales bacterium R-7	96.15	0.7	N/A	1	N/A	N/A	N/A	N/A	N/A	N/A	N/A	2	Bacteria; Terrabacteria group; Firmicutes; Clostridia; Eubacteriales; unclassified Eubacteriales	Hungate Collection (Seshadri et al., 2018)
Clostridiales bacterium WTE2008	97.2	0.47	N/A	1	N/A	N/A	N/A	N/A	N/A	N/A	N/A	1	Bacteria; Terrabacteria group; Firmicutes; Clostridia; Eubacteriales; unclassified Eubacteriales	Hungate Collection (Seshadri et al., 2018)
Clostridium aerotolerans DSM 5434	99.37	0	1	6	1	N/A	N/A	N/A	N/A	2	N/A	1	Bacteria; Terrabacteria group; Firmicutes; Clostridia; Eubacteriales; Lachnospiraceae; Lacrimispora; Lacrimispora aerotolerans	Hungate Collection (Seshadri et al., 2018)
Clostridium algidicarnis B3	100	0.69	1	N/A	N/A	N/A	N/A	N/A	N/A	1	N/A	N/A	Bacteria; Terrabacteria group; Firmicutes; Clostridia; Eubacteriales; Clostridiaceae; Clostridium	Hungate Collection (Seshadri et al., 2018)
Clostridium aminophilum F	98.73	0	N/A	N/A	1	N/A	N/A	N/A	N/A	3	N/A	1	Bacteria; Terrabacteria group; Firmicutes; Clostridia; Eubacteriales; Lachnospiraceae; Lachnoclostridium	Hungate Collection (Seshadri et al., 2018)
Clostridium beijerinckii HUN142	99.19	0	N/A	7	N/A	N/A	N/A	N/A	N/A	2	N/A	1	Bacteria; Terrabacteria group; Firmicutes; Clostridia; Eubacteriales; Clostridiaceae; Clostridium; Clostridium beijerinckii	Hungate Collection (Seshadri et al., 2018)
Clostridium butyricum AGR2140	99.19	0	N/A	4	N/A	N/A	N/A	N/A	N/A	1	1	1	Bacteria; Terrabacteria group; Firmicutes; Clostridia; Clostridiales; Clostridiaceae; Clostridium; Clostridium butyricum	Hungate Collection (Seshadri et al., 2018)
Clostridium cadaveris AGR2141	99.19	0.81	N/A	1	1	N/A	1	N/A	N/A	N/A	N/A	N/A	Bacteria; Terrabacteria group; Firmicutes; Clostridia; Clostridiales; Clostridiaceae; Clostridium; Clostridium cadaveris	Hungate Collection (Seshadri et al., 2018)
Clostridium cadaveris NLAE-zl-G419	99.19	1.61	1	1	1	N/A	1	N/A	N/A	N/A	N/A	N/A	Bacteria; Terrabacteria group; Firmicutes; Clostridia; Clostridiales; Clostridiaceae; Clostridium; Clostridium cadaveris	Hungate Collection (Seshadri et al., 2018)
Clostridium clostidiforme ATCC 25537	99.32	0.11	1	1	N/A	N/A	1	N/A	N/A	N/A	1	1	Bacteria; Terrabacteria group; Firmicutes; Clostridia; Clostridiales; Lachnospiraceae; Enterocloster	Hungate Collection (Seshadri et al., 2018)
Clostridium clostridioforme AGR2157	99.32	0	N/A	1	N/A	N/A	1	N/A	N/A	N/A	1	1	Bacteria; Terrabacteria group; Firmicutes; Clostridia; Clostridiales; Lachnospiraceae; Enterocloster; Enterocloster clostridioformis	Hungate Collection (Seshadri et al., 2018)
Clostridium cochlearium NLAE-zl-C224	98.62	0.87	N/A	N/A	1	N/A	N/A	N/A	N/A	1	N/A	1	Bacteria; Terrabacteria group; Firmicutes; Clostridia; Clostridiales; Clostridiaceae; Clostridium	Hungate Collection (Seshadri et al., 2018)
[Clostridium] glycolicum KPPR-9	100	0	N/A	1	N/A	N/A	N/A	N/A	N/A	N/A	N/A	1	Bacteria; Terrabacteria group; Firmicutes; Clostridia; Clostridiales; Peptostreptococcaceae; Terrisporobacter	JGI (Seshadri et al., 2018)
Clostridium innocuum NLAE-zl-C381	99.53	0	N/A	1	N/A	N/A	N/A	N/A	N/A	N/A	N/A	1	Bacteria; Terrabacteria group; Firmicutes; Erysipelotrichia; Erysipelotrichales; Erysipelotrichaceae; Erysipelatoclostridium	Hungate Collection (Seshadri et al., 2018)
Clostridium innocuum NLAE-zl-G197	100	1.89	N/A	1	N/A	N/A	N/A	N/A	N/A	N/A	N/A	1	Bacteria; Terrabacteria group; Firmicutes; Erysipelotrichia; Erysipelotrichales; Erysipelotrichaceae; Erysipelatoclostridium	Hungate Collection (Seshadri et al., 2018)
Clostridium intestinale DSM 6191	99.17	0.67	1	5	N/A	N/A	N/A	N/A	N/A	1	N/A	2	Bacteria; Terrabacteria group; Firmicutes; Clostridia; Clostridiales; Clostridiaceae; Clostridium; Clostridium intestinale	GenBank (Seshadri et al., 2018)
Clostridium lundense DSM 17049	100	0	1	4	1	N/A	N/A	1	N/A	3	N/A	2	Bacteria; Terrabacteria group; Firmicutes; Clostridia; Clostridiales; Clostridiaceae; Clostridium; Clostridium lundense	Hungate Collection (Seshadri et al., 2018)
Clostridium mangenotii LM2	99.16	0.7	N/A	5	1	N/A	N/A	N/A	N/A	N/A	N/A	1	Bacteria; Terrabacteria group; Firmicutes; Clostridia; Clostridiales; Peptostreptococcaceae; Clostridioides; Clostridioides mangenotii	Hungate Collection (Seshadri et al., 2018)
Clostridium paraputrificum AGR2156	99.19	0	N/A	3	1	N/A	N/A	N/A	1	1	N/A	1	Bacteria; Terrabacteria group; Firmicutes; Clostridia; Clostridiales; Clostridiaceae; Clostridium; Clostridium paraputrificum	Hungate Collection (Seshadri et al., 2018)
Clostridium polysaccharolyticum DSM 1801	99.33	3.36	N/A	2	N/A	N/A	N/A	N/A	N/A	N/A	N/A	1	Bacteria; Terrabacteria group; Firmicutes; Clostridia; Clostridiales; Lachnospiraceae; Lachnoclostridium	Hungate Collection (Seshadri et al., 2018)
Clostridium sartagoforme AAU1	98.52	1.86	1	2	N/A	N/A	N/A	N/A	N/A	1	N/A	1	Bacteria; Terrabacteria group; Firmicutes; Clostridia; Clostridiales; Clostridiaceae; Clostridium; Clostridium sartagoforme	GenBank (Seshadri et al., 2018)
Clostridium sp. DSM 8431	98.39	3.39	N/A	5	N/A	N/A	N/A	N/A	N/A	1	N/A	1	Bacteria; Terrabacteria group; Firmicutes; Clostridia; Clostridiales; Clostridiaceae; Clostridium; unclassified Clostridium	Hungate Collection (Seshadri et al., 2018)
Coriobacteriaceae bacterium KH1P3	100	0	N/A	N/A	N/A	N/A	N/A	N/A	N/A	N/A	1	1	Bacteria; Terrabacteria group; Actinobacteria; Coriobacteriia; Coriobacteriales; Atopobiaceae; Olsenella; unclassified Olsenella	Hungate Collection (Seshadri et al., 2018)
Corynebacterium vitaeruminis DSM 20294	99.67	0.79	N/A	N/A	N/A	N/A	N/A	N/A	N/A	N/A	N/A	N/A	Bacteria; Terrabacteria group; Actinobacteria; Actinobacteria; Corynebacteriales; Corynebacteriaceae; Corynebacterium; Corynebacterium vitaeruminis	GenBank (Seshadri et al., 2018)
Corynebacterium vitaeruminis Ga6A13	99.67	0.93	N/A	N/A	N/A	N/A	N/A	N/A	N/A	N/A	N/A	N/A	Bacteria; Terrabacteria group; Actinobacteria; Actinobacteria; Corynebacteriales; Corynebacteriaceae; Corynebacterium; Corynebacterium vitaeruminis	Hungate Collection (Seshadri et al., 2018)
Dehalococcoidales bacterium isolate RUG278	93.73	0.99	N/A	N/A	N/A	N/A	N/A	N/A	N/A	N/A	N/A	N/A	Bacteria; Terrabacteria group; Chloroflexi; Dehalococcoidia; Dehalococcoidales; unclassified Dehalococcoidales	GenBank (Gharechahi et al., 2020)
Dehalococcoidales bacterium isolate RUG381	91.09	1.98	N/A	N/A	N/A	N/A	N/A	N/A	N/A	N/A	N/A	N/A	Bacteria; Terrabacteria group; Chloroflexi; Dehalococcoidia; Dehalococcoidales; unclassified Dehalococcoidales	GenBank (Gharechahi et al., 2020)
Denitrobacterium detoxificans DSM 21843	100	0	N/A	N/A	N/A	N/A	N/A	N/A	N/A	N/A	N/A	1	Bacteria; Terrabacteria group; Actinobacteria; Coriobacteriia; Eggerthellales; Eggerthellaceae; Denitrobacterium	Hungate Collection (Seshadri et al., 2018)
Desulfotomaculum ruminis DSM 2154	99.37	3.16	1	2	N/A	N/A	N/A	N/A	N/A	N/A	N/A	N/A	Bacteria; Terrabacteria group; Firmicutes; Clostridia; Clostridiales; Peptococcaceae; Desulfotomaculum; Desulfotomaculum ruminis	JGI Genome portal (Seshadri et al., 2018)
Desulfovibrio desulfuricans ATCC 27774	99.41	0	N/A	N/A	N/A	N/A	N/A	N/A	N/A	N/A	N/A	N/A	Bacteria; Proteobacteria; delta/epsilon subdivisions; Deltaproteobacteria; Desulfovibrionales; Desulfovibrionaceae; Desulfovibrio; Desulfovibrio desulfuricans	GenBank (Seshadri et al., 2018)
Desulfovibrio desulfuricans DSM 7057	99.41	0.59	N/A	N/A	N/A	N/A	N/A	N/A	N/A	N/A	N/A	N/A	Bacteria; Proteobacteria; delta/epsilon subdivisions; Deltaproteobacteria; Desulfovibrionales; Desulfovibrionaceae; Desulfovibrio	Hungate Collection (Seshadri et al., 2018)
Desulfovibrio legallii KHC7	100	0.59	N/A	N/A	N/A	N/A	N/A	N/A	N/A	N/A	N/A	N/A	Bacteria; Proteobacteria; delta/epsilon subdivisions; Deltaproteobacteria; Desulfovibrionales; Desulfovibrionaceae; Desulfovibrio	Hungate Collection (Seshadri et al., 2018)
Desulfovibrio sp. isolate RUG315	90.84	3.52	N/A	N/A	N/A	N/A	N/A	N/A	N/A	N/A	N/A	N/A	Bacteria; Proteobacteria; delta/epsilon subdivisions; Deltaproteobacteria; Desulfovibrionales; Desulfovibrionaceae; Desulfovibrio; unclassified Desulfovibrio	GenBank (Gharechahi et al., 2020)
Dorea longicatena AGR2136	99.42	0	N/A	2	N/A	N/A	1	N/A	N/A	N/A	N/A	1	Bacteria; Terrabacteria group; Firmicutes; Clostridia; Clostridiales; Lachnospiraceae; Dorea; Dorea longicatena	Hungate Collection (Seshadri et al., 2018)
Dorea sp. AGR2135	99.42	0	N/A	2	N/A	N/A	N/A	N/A	N/A	N/A	N/A	1	Bacteria; Terrabacteria group; Firmicutes; Clostridia; Clostridiales; Lachnospiraceae; Dorea; unclassified Dorea	Hungate Collection (Seshadri et al., 2018)
Elusimicrobiaceae bacterium isolate RUG145	96.63	8.39	N/A	N/A	N/A	N/A	N/A	N/A	N/A	N/A	N/A	N/A	Bacteria; Elusimicrobia; Elusimicrobia; Elusimicrobiales; Elusimicrobiaceae; unclassified Elusimicrobiaceae	GenBank (Gharechahi et al., 2020)
Elusimicrobiaceae bacterium isolate RUG216	90.5	1.12	N/A	N/A	N/A	N/A	N/A	N/A	N/A	N/A	N/A	N/A	Bacteria; Elusimicrobia; Elusimicrobia; Elusimicrobiales; Elusimicrobiaceae; unclassified Elusimicrobiaceae	GenBank (Gharechahi et al., 2020)
Elusimicrobiaceae bacterium isolate RUG245	92.13	1.12	N/A	N/A	N/A	N/A	N/A	N/A	N/A	N/A	N/A	N/A	Bacteria; Elusimicrobia; Elusimicrobia; Elusimicrobiales; Elusimicrobiaceae; unclassified Elusimicrobiaceae	GenBank (Gharechahi et al., 2020)
Elusimicrobiaceae bacterium isolate RUG74	95.51	2.25	N/A	N/A	N/A	N/A	N/A	N/A	N/A	N/A	N/A	N/A	Bacteria; Elusimicrobia; Elusimicrobia; Elusimicrobiales; Elusimicrobiaceae; unclassified Elusimicrobiaceae	GenBank (Gharechahi et al., 2020)
Endomicrobiaceae bacterium isolate RUG445	95.34	8.34	N/A	N/A	N/A	N/A	N/A	N/A	N/A	N/A	N/A	1	Bacteria; Elusimicrobia; Elusimicrobia; Elusimicrobiales; Elusimicrobiaceae; unclassified Elusimicrobiaceae	GenBank (Gharechahi et al., 2020)
Enterobacter sp. KPR-6	98.45	0.55	1	N/A	3	N/A	2	N/A	N/A	2	3	1	Bacteria; Proteobacteria; Gammaproteobacteria; Enterobacterales; Enterobacteriaceae; Enterobacter; unclassified Enterobacter	Hungate Collection (Seshadri et al., 2018)
Enterococcus casseliflavus NLAE-zl-C414	99.25	0.48	N/A	N/A	N/A	N/A	N/A	N/A	N/A	1	1	1	Bacteria; Terrabacteria group; Firmicutes; Bacilli; Lactobacillales; Enterococcaceae; Enterococcus	Hungate Collection (Seshadri et al., 2018)
Enterococcus casseliflavus NLAE-zl-G268	99.25	0.75	N/A	1	N/A	N/A	N/A	N/A	N/A	1	N/A	1	Bacteria; Terrabacteria group; Firmicutes; Bacilli; Lactobacillales; Enterococcaceae; Enterococcus	Hungate Collection (Seshadri et al., 2018)
Enterococcus faecalis 68A	98.69	0	N/A	2	N/A	N/A	N/A	N/A	N/A	N/A	N/A	1	Bacteria; Terrabacteria group; Firmicutes; Bacilli; Lactobacillales; Enterococcaceae; Enterococcus; Enterococcus faecalis	Hungate Collection (Seshadri et al., 2018)
Enterococcus faecalis VTM1R91	99.63	0.56	N/A	4	N/A	N/A	N/A	N/A	N/A	N/A	N/A	1	Bacteria; Terrabacteria group; Firmicutes; Bacilli; Lactobacillales; Enterococcaceae; Enterococcus; Enterococcus faecalis	Hungate Collection (Seshadri et al., 2018)
Enterococcus gallinarum SKF1	99.25	0.77	N/A	N/A	N/A	N/A	N/A	N/A	N/A	1	N/A	1	Bacteria; Terrabacteria group; Firmicutes; Bacilli; Lactobacillales; Enterococcaceae; Enterococcus	Hungate Collection (Seshadri et al., 2018)
Enterococcus mundtii C2	99.63	0.12	N/A	5	N/A	N/A	N/A	N/A	N/A	N/A	N/A	1	Bacteria; Terrabacteria group; Firmicutes; Bacilli; Lactobacillales; Enterococcaceae; Enterococcus	Hungate Collection (Seshadri et al., 2018)
Enterococcus sp. KPPR-6	99.31	4.24	N/A	6	N/A	N/A	N/A	N/A	N/A	N/A	N/A	N/A	Bacteria; Terrabacteria group; Firmicutes; Bacilli; Lactobacillales; Enterococcaceae; Enterococcus; unclassified Enterococcus	Hungate Collection (Seshadri et al., 2018)
Erysipelotrichaceae bacterium isolate RUG113	93.71	1.97	N/A	N/A	N/A	N/A	N/A	N/A	N/A	N/A	N/A	N/A	Bacteria; Terrabacteria group; Firmicutes; Erysipelotrichia; Erysipelotrichales; Erysipelotrichaceae; unclassified Erysipelotrichaceae	GenBank (Gharechahi et al., 2020)
Erysipelotrichaceae bacterium isolate RUG173	91.17	7.73	N/A	N/A	N/A	N/A	N/A	N/A	N/A	2	N/A	N/A	Bacteria; Terrabacteria group; Firmicutes; Erysipelotrichia; Erysipelotrichales; Erysipelotrichaceae; unclassified Erysipelotrichaceae	GenBank (Gharechahi et al., 2020)
Erysipelotrichaceae bacterium isolate RUG413	80.77	4.84	N/A	N/A	N/A	N/A	N/A	N/A	N/A	N/A	N/A	N/A	Bacteria; Terrabacteria group; Firmicutes; Erysipelotrichia; Erysipelotrichales; Erysipelotrichaceae; unclassified Erysipelotrichaceae	GenBank (Gharechahi et al., 2020)
Erysipelotrichaceae bacterium NK3D112	98.41	1.88	N/A	N/A	N/A	N/A	N/A	N/A	N/A	N/A	N/A	1	Bacteria; Terrabacteria group; Firmicutes; Erysipelotrichia; Erysipelotrichales; Erysipelotrichaceae; unclassified Erysipelotrichaceae	Hungate Collection (Seshadri et al., 2018)
Escherichia coli PA-3	99.89	0.1	1	N/A	5	N/A	2	N/A	N/A	N/A	2	1	Bacteria; Proteobacteria; Gammaproteobacteria; Enterobacterales; Enterobacteriaceae; Escherichia	Hungate Collection (Seshadri et al., 2018)
Eubacterium callanderi NLAE-zl-G225	99.3	0	N/A	2	N/A	N/A	N/A	N/A	N/A	N/A	N/A	1	Bacteria; Terrabacteria group; Firmicutes; Clostridia; Eubacteriales; Eubacteriaceae; Eubacterium	Hungate Collection (Seshadri et al., 2018)
[Eubacterium] cellulosolvens 6	99.36	0.32	N/A	N/A	N/A	N/A	1	N/A	N/A	N/A	1	1	Bacteria; Terrabacteria group; Firmicutes; Clostridia; Eubacteriales; Eubacteriaceae; Eubacterium; [Eubacterium] cellulosolvens	GenBank (Seshadri et al., 2018)
Eubacterium cellulosolvens LD2006	99.36	0.32	N/A	N/A	N/A	N/A	1	N/A	N/A	N/A	1	1	Bacteria; Terrabacteria group; Firmicutes; Clostridia; Eubacteriales; Eubacteriaceae; Eubacterium; [Eubacterium] cellulosolvens	Hungate Collection (Seshadri et al., 2018)
[Eubacterium] eligens ATCC 27750	98.66	0.34	N/A	3	N/A	N/A	1	1	N/A	N/A	N/A	1	Bacteria; Terrabacteria group; Firmicutes; Clostridia; Eubacteriales; Lachnospiraceae; Lachnospira; Lachnospira eligens	GenBank
Eubacterium limosum SA11	99.3	0	N/A	2	N/A	N/A	N/A	N/A	N/A	N/A	N/A	1	Bacteria; Terrabacteria group; Firmicutes; Clostridia; Clostridiales; Eubacteriaceae; Eubacterium	GenBank (Seshadri et al., 2018)
Eubacterium oxidoreducens DSM 3217	98.28	0.86	N/A	N/A	N/A	N/A	N/A	N/A	N/A	N/A	N/A	N/A	Bacteria; Terrabacteria group; Firmicutes; Clostridia; Clostridiales; Eubacteriaceae; Eubacterium	Hungate Collection (Seshadri et al., 2018)
Eubacterium pyruvativorans i6	99.65	0.71	N/A	N/A	N/A	N/A	N/A	N/A	N/A	N/A	N/A	N/A	Bacteria; Terrabacteria group; Firmicutes; Clostridia; Clostridiales; Eubacteriaceae; Eubacterium	Hungate Collection (Seshadri et al., 2018)
[Eubacterium] pyruvativorans KHGC13	99.65	0.71	N/A	N/A	N/A	N/A	N/A	N/A	N/A	N/A	N/A	N/A	Bacteria; Terrabacteria group; Firmicutes; Clostridia; Clostridiales; Eubacteriaceae; Eubacterium	Hungate Collection (Seshadri et al., 2018)
Eubacterium pyruvativorans KHPC4	99.65	0.71	N/A	N/A	N/A	N/A	N/A	N/A	N/A	N/A	N/A	N/A	Bacteria; Terrabacteria group; Firmicutes; Clostridia; Clostridiales; Eubacteriaceae; Eubacterium	Hungate Collection (Seshadri et al., 2018)
[Eubacterium] rectale ATCC 33656	99.28	0	N/A	5	N/A	N/A	N/A	N/A	N/A	N/A	N/A	1	Bacteria; Terrabacteria group; Firmicutes; Clostridia; Eubacteriales; Lachnospiraceae; unclassified Lachnospiraceae; [Eubacterium] rectale	GenBank
Eubacterium ruminantium 2388	99.33	0	N/A	3	N/A	N/A	N/A	N/A	N/A	N/A	N/A	1	Bacteria; Terrabacteria group; Firmicutes; Clostridia; Clostridiales; Eubacteriaceae; Eubacterium	Hungate Collection (Seshadri et al., 2018)
Eubacterium ruminantium ATCC 17233	99.33	0	N/A	3	N/A	N/A	N/A	N/A	N/A	N/A	N/A	1	Bacteria; Terrabacteria group; Firmicutes; Clostridia; Clostridiales; Eubacteriaceae; Eubacterium	GenBank (Seshadri et al., 2018)
Eubacterium ruminantium FB3002	100	0	N/A	N/A	N/A	N/A	N/A	N/A	N/A	3	N/A	1	Bacteria; Terrabacteria group; Firmicutes; Clostridia; Clostridiales; Eubacteriaceae; Eubacterium	Hungate Collection (Seshadri et al., 2018)
Eubacterium ruminatium HUN269	99.33	0	N/A	3	N/A	N/A	N/A	N/A	N/A	N/A	N/A	1	Bacteria; Terrabacteria group; Firmicutes; Clostridia; Clostridiales; Eubacteriaceae; Eubacterium	Hungate Collection (Seshadri et al., 2018)
Eubacterium saphenum ATCC 49989	88.42	0.71	N/A	N/A	N/A	N/A	N/A	N/A	N/A	N/A	N/A	N/A	Bacteria; Terrabacteria group; Firmicutes; Clostridia; Clostridiales; Clostridiales incertae sedis; Clostridiales Family XIII. Incertae Sedis; [Eubacterium] saphenum	GenBank
Eubacterium sp. AB3007	97.87	0.35	N/A	N/A	N/A	N/A	N/A	N/A	N/A	N/A	N/A	N/A	Bacteria; Terrabacteria group; Firmicutes; Clostridia; Clostridiales; Eubacteriaceae; Eubacterium; unclassified Eubacterium	Hungate Collection (Seshadri et al., 2018)
Eubacterium sp. isolate RUG1	92.73	1.36	N/A	N/A	N/A	N/A	N/A	N/A	1	4	N/A	1	Bacteria; Terrabacteria group; Firmicutes; Clostridia; Eubacteriales; Eubacteriaceae; Eubacterium; unclassified Eubacterium	GenBank (Gharechahi et al., 2020)
Eubacterium sp. isolate RUG229	88.05	4.71	N/A	N/A	N/A	N/A	N/A	N/A	1	3	N/A	1	Bacteria; Terrabacteria group; Firmicutes; Clostridia; Eubacteriales; Eubacteriaceae; Eubacterium; unclassified Eubacterium	GenBank (Gharechahi et al., 2020)
Eubacterium sp. isolate RUG231	84.43	6.17	N/A	2	N/A	N/A	N/A	N/A	N/A	1	N/A	1	Bacteria; Terrabacteria group; Firmicutes; Clostridia; Eubacteriales; Eubacteriaceae; Eubacterium; unclassified Eubacterium	GenBank (Gharechahi et al., 2020)
Eubacterium sp. isolate RUG99	95.49	2.06	N/A	N/A	N/A	N/A	N/A	N/A	N/A	N/A	N/A	1	Bacteria; Terrabacteria group; Firmicutes; Clostridia; Eubacteriales; Eubacteriaceae; Eubacterium; unclassified Eubacterium	GenBank (Gharechahi et al., 2020)
Eubacterium uniforme ATCC 35992	99.33	0.22	N/A	1	N/A	N/A	N/A	N/A	N/A	N/A	N/A	1	Bacteria; Terrabacteria group; Firmicutes; Clostridia; Clostridiales; Eubacteriaceae; Eubacterium	GenBank (Seshadri et al., 2018)
Eubacterium xylanophilum ATCC 35991	98.66	0.22	N/A	N/A	N/A	N/A	N/A	N/A	N/A	2	N/A	1	Bacteria; Terrabacteria group; Firmicutes; Clostridia; Clostridiales; Eubacteriaceae; Eubacterium; Eubacterium xylanophilum	GenBank (Seshadri et al., 2018)
Fibrobacter sp. isolate RUG267	87.76	5.99	N/A	N/A	N/A	N/A	N/A	N/A	N/A	N/A	N/A	N/A	Bacteria; FCB group; Fibrobacteres; Fibrobacteria; Fibrobacterales; Fibrobacteraceae; Fibrobacter; unclassified Fibrobacter	GenBank (Gharechahi et al., 2020)
Fibrobacter sp. isolate RUG305	83.65	8.24	N/A	N/A	N/A	N/A	N/A	N/A	N/A	N/A	N/A	N/A	Bacteria; FCB group; Fibrobacteres; Fibrobacteria; Fibrobacterales; Fibrobacteraceae; Fibrobacter; unclassified Fibrobacter	GenBank (Gharechahi et al., 2020)
Fibrobacter sp. isolate RUG359	81.77	3.3	N/A	N/A	N/A	N/A	N/A	N/A	N/A	N/A	N/A	N/A	Bacteria; FCB group; Fibrobacteres; Fibrobacteria; Fibrobacterales; Fibrobacteraceae; Fibrobacter; unclassified Fibrobacter	GenBank (Gharechahi et al., 2020)
Fibrobacter sp. isolate RUG364	84.42	8.67	N/A	N/A	N/A	N/A	N/A	N/A	N/A	N/A	N/A	N/A	Bacteria; FCB group; Fibrobacteres; Fibrobacteria; Fibrobacterales; Fibrobacteraceae; Fibrobacter; unclassified Fibrobacter	GenBank (Gharechahi et al., 2020)
Fibrobacter succinogenes subsp. elongatus HM2	100	1.1	N/A	N/A	N/A	N/A	N/A	N/A	N/A	N/A	N/A	N/A	Bacteria; FCB group; Fibrobacteres; Fibrobacteria; Fibrobacterales; Fibrobacteraceae; Fibrobacter; Fibrobacter succinogenes	Hungate Collection (Seshadri et al., 2018)
Fibrobacter succinogenes subsp. succinogenes S85	100	1.78	N/A	N/A	N/A	N/A	N/A	N/A	N/A	N/A	N/A	N/A	Bacteria; FCB group; Fibrobacteres; Fibrobacteria; Fibrobacterales; Fibrobacteraceae; Fibrobacter; Fibrobacter succinogenes; Fibrobacter succinogenes subsp. succinogenes	Hungate Collection (Seshadri et al., 2018)
Firmicutes bacterium isolate RUG106	83.64	2.34	N/A	N/A	N/A	N/A	N/A	N/A	1	4	N/A	N/A	Bacteria; Terrabacteria group; Firmicutes; unclassified Firmicutes sensu stricto	GenBank (Gharechahi et al., 2020)
Firmicutes bacterium isolate RUG111	84.31	7.76	N/A	N/A	N/A	N/A	N/A	N/A	N/A	N/A	N/A	N/A	Bacteria; Terrabacteria group; Firmicutes; unclassified Firmicutes sensu stricto	GenBank (Gharechahi et al., 2020)
Firmicutes bacterium isolate RUG119	82.86	3.46	N/A	N/A	N/A	N/A	N/A	N/A	N/A	N/A	N/A	2	Bacteria; Terrabacteria group; Firmicutes; unclassified Firmicutes sensu stricto	GenBank (Gharechahi et al., 2020)
Firmicutes bacterium isolate RUG122	92.36	4	N/A	N/A	N/A	N/A	N/A	N/A	N/A	N/A	N/A	N/A	Bacteria; Terrabacteria group; Firmicutes; unclassified Firmicutes sensu stricto	GenBank (Gharechahi et al., 2020)
Firmicutes bacterium isolate RUG137	84.21	4.14	N/A	N/A	N/A	N/A	N/A	N/A	N/A	N/A	N/A	N/A	Bacteria; Terrabacteria group; Firmicutes; unclassified Firmicutes sensu stricto	GenBank (Gharechahi et al., 2020)
Firmicutes bacterium isolate RUG170	81.07	1.61	N/A	N/A	N/A	N/A	N/A	N/A	N/A	N/A	N/A	1	Bacteria; Terrabacteria group; Firmicutes; unclassified Firmicutes sensu stricto	GenBank (Gharechahi et al., 2020)
Firmicutes bacterium isolate RUG186	94.86	3.21	N/A	N/A	N/A	N/A	N/A	N/A	N/A	N/A	N/A	N/A	Bacteria; Terrabacteria group; Firmicutes; unclassified Firmicutes sensu stricto	GenBank (Gharechahi et al., 2020)
Firmicutes bacterium isolate RUG214	86.45	4.37	N/A	N/A	N/A	N/A	N/A	N/A	N/A	1	N/A	N/A	Bacteria; Terrabacteria group; Firmicutes; unclassified Firmicutes sensu stricto	GenBank (Gharechahi et al., 2020)
Firmicutes bacterium isolate RUG264	97.87	0	N/A	1	N/A	N/A	N/A	N/A	N/A	3	N/A	N/A	Bacteria; Terrabacteria group; Firmicutes; unclassified Firmicutes sensu stricto	GenBank (Gharechahi et al., 2020)
Firmicutes bacterium isolate RUG272	92.67	4.16	N/A	N/A	N/A	N/A	N/A	N/A	N/A	N/A	N/A	N/A	Bacteria; Terrabacteria group; Firmicutes; unclassified Firmicutes sensu stricto	GenBank (Gharechahi et al., 2020)
Firmicutes bacterium isolate RUG297	94.24	5.38	N/A	N/A	1	N/A	N/A	N/A	N/A	1	N/A	N/A	Bacteria; Terrabacteria group; Firmicutes; unclassified Firmicutes sensu stricto	GenBank (Gharechahi et al., 2020)
Firmicutes bacterium isolate RUG302	85.27	4.96	N/A	N/A	1	N/A	N/A	N/A	N/A	N/A	N/A	1	Bacteria; Terrabacteria group; Firmicutes; unclassified Firmicutes sensu stricto	GenBank (Gharechahi et al., 2020)
Firmicutes bacterium isolate RUG313	88.68	5.67	N/A	N/A	N/A	N/A	N/A	N/A	N/A	N/A	N/A	N/A	Bacteria; Terrabacteria group; Firmicutes; unclassified Firmicutes sensu stricto	GenBank (Gharechahi et al., 2020)
Firmicutes bacterium isolate RUG352	88.64	2.19	N/A	N/A	N/A	N/A	N/A	N/A	N/A	N/A	1	1	Bacteria; Terrabacteria group; Firmicutes; unclassified Firmicutes sensu stricto	GenBank (Gharechahi et al., 2020)
Firmicutes bacterium isolate RUG360	92.02	9.93	N/A	N/A	N/A	N/A	N/A	N/A	N/A	N/A	N/A	N/A	Bacteria; Terrabacteria group; Firmicutes; unclassified Firmicutes sensu stricto	GenBank (Gharechahi et al., 2020)
Firmicutes bacterium isolate RUG388	93.37	7.1	N/A	N/A	N/A	N/A	N/A	N/A	N/A	N/A	N/A	N/A	Bacteria; Terrabacteria group; Firmicutes; unclassified Firmicutes sensu stricto	GenBank (Gharechahi et al., 2020)
Firmicutes bacterium isolate RUG430	83.03	1.42	N/A	N/A	N/A	N/A	N/A	N/A	N/A	N/A	N/A	N/A	Bacteria; Terrabacteria group; Firmicutes; unclassified Firmicutes sensu stricto	GenBank (Gharechahi et al., 2020)
Firmicutes bacterium isolate RUG45	83.09	3.07	N/A	N/A	1	N/A	N/A	N/A	N/A	N/A	N/A	N/A	Bacteria; Terrabacteria group; Firmicutes; unclassified Firmicutes sensu stricto	GenBank (Gharechahi et al., 2020)
Firmicutes bacterium isolate RUG457	95.39	8.98	N/A	N/A	N/A	N/A	N/A	N/A	N/A	N/A	N/A	N/A	Bacteria; Terrabacteria group; Firmicutes; unclassified Firmicutes sensu stricto	GenBank (Gharechahi et al., 2020)
Firmicutes bacterium isolate RUG483	93.54	5.8	N/A	1	N/A	N/A	N/A	N/A	N/A	N/A	N/A	N/A	Bacteria; Terrabacteria group; Firmicutes; unclassified Firmicutes sensu stricto	GenBank (Gharechahi et al., 2020)
Firmicutes bacterium isolate RUG495	92.91	8.49	N/A	N/A	1	N/A	N/A	N/A	N/A	1	N/A	N/A	Bacteria; Terrabacteria group; Firmicutes; unclassified Firmicutes sensu stricto	GenBank (Gharechahi et al., 2020)
Firmicutes bacterium isolate RUG528	93.38	4.63	1	N/A	N/A	N/A	N/A	N/A	N/A	N/A	N/A	N/A	Bacteria; Terrabacteria group; Firmicutes; unclassified Firmicutes sensu stricto	GenBank (Gharechahi et al., 2020)
Firmicutes bacterium isolate RUG61	94.46	0.91	N/A	N/A	N/A	N/A	N/A	N/A	N/A	N/A	N/A	N/A	Bacteria; Terrabacteria group; Firmicutes; unclassified Firmicutes sensu stricto	GenBank (Gharechahi et al., 2020)
Firmicutes bacterium isolate RUG66	84.53	2.72	N/A	N/A	N/A	N/A	N/A	N/A	N/A	N/A	N/A	N/A	Bacteria; Terrabacteria group; Firmicutes; unclassified Firmicutes sensu stricto	GenBank (Gharechahi et al., 2020)
Firmicutes bacterium isolate RUG82	84.2	9.4	N/A	N/A	N/A	N/A	N/A	N/A	N/A	N/A	N/A	N/A	Bacteria; Terrabacteria group; Firmicutes; unclassified Firmicutes sensu stricto	GenBank (Gharechahi et al., 2020)
Firmicutes bacterium isolate RUG86	96.21	2.45	N/A	N/A	N/A	N/A	N/A	N/A	N/A	N/A	N/A	N/A	Bacteria; Terrabacteria group; Firmicutes; unclassified Firmicutes sensu stricto	GenBank (Gharechahi et al., 2020)
Fretibacterium sp. isolate RUG11	88.6	4.24	N/A	N/A	N/A	N/A	N/A	N/A	N/A	2	N/A	N/A	Bacteria; Synergistetes; Synergistia; Synergistales; Synergistaceae; Fretibacterium; unclassified Fretibacterium	GenBank (Gharechahi et al., 2020)
Fusobacterium necrophorum HUN048	99.33	0.34	N/A	2	N/A	N/A	N/A	N/A	1	2	N/A	1	Bacteria; Fusobacteria; Fusobacteriia; Fusobacteriales; Fusobacteriaceae; Fusobacterium; Fusobacterium necrophorum	Hungate Collection (Seshadri et al., 2018)
Holdemanella biformis DSM 3989	96.81	1.11	N/A	N/A	N/A	N/A	1	N/A	N/A	N/A	N/A	1	Bacteria; Terrabacteria group; Firmicutes; Erysipelotrichia; Erysipelotrichales; Erysipelotrichaceae; Holdemanella; Holdemanella biformis	GenBank
Kandleria vitulina WCC7	100	0	N/A	N/A	N/A	N/A	N/A	N/A	N/A	N/A	N/A	1	Bacteria; Terrabacteria group; Firmicutes; Erysipelotrichia; Erysipelotrichales; Erysipelotrichaceae; Kandleria	Hungate Collection (Seshadri et al., 2018)
Kandleria vitulina WCE2011	100	0	N/A	N/A	N/A	N/A	N/A	N/A	N/A	N/A	N/A	1	Bacteria; Terrabacteria group; Firmicutes; Erysipelotrichia; Erysipelotrichales; Erysipelotrichaceae; Kandleria	Hungate Collection (Seshadri et al., 2018)
Kandleria vitulina DSM 20405	100	0	N/A	N/A	N/A	N/A	N/A	N/A	N/A	N/A	N/A	1	Bacteria; Terrabacteria group; Firmicutes; Erysipelotrichia; Erysipelotrichales; Erysipelotrichaceae; Kandleria; Kandleria vitulina	Hungate Collection (Seshadri et al., 2018)
Kandleria vitulina KH4T7	100	0	N/A	N/A	N/A	N/A	N/A	N/A	N/A	N/A	N/A	1	Bacteria; Terrabacteria group; Firmicutes; Erysipelotrichia; Erysipelotrichales; Erysipelotrichaceae; Kandleria	Hungate Collection (Seshadri et al., 2018)
Kandleria vitulina MC3001	100	0	N/A	N/A	N/A	N/A	N/A	N/A	N/A	N/A	N/A	1	Bacteria; Terrabacteria group; Firmicutes; Erysipelotrichia; Erysipelotrichales; Erysipelotrichaceae; Kandleria; Kandleria vitulina	Hungate Collection (Seshadri et al., 2018)
Kandleria vitulina S3b	100	0	N/A	N/A	N/A	N/A	N/A	N/A	N/A	N/A	N/A	1	Bacteria; Terrabacteria group; Firmicutes; Erysipelotrichia; Erysipelotrichales; Erysipelotrichaceae; Kandleria	Hungate Collection (Seshadri et al., 2018)
Kiritimatiellae bacterium isolate RUG280	86.22	9.44	N/A	N/A	N/A	N/A	N/A	N/A	N/A	N/A	N/A	N/A	Bacteria; PVC group; Kiritimatiellaeota; Kiritimatiellae; unclassified Kiritimatiellae	GenBank (Gharechahi et al., 2020)
Kiritimatiellae bacterium isolate RUG298	83.75	4.2	N/A	N/A	N/A	N/A	N/A	N/A	N/A	N/A	N/A	1	Bacteria; PVC group; Kiritimatiellaeota; Kiritimatiellae; unclassified Kiritimatiellae	GenBank (Gharechahi et al., 2020)
Lachnobacterium bovis AE2004	99.52	5.31	N/A	N/A	N/A	N/A	N/A	N/A	N/A	3	N/A	1	Bacteria; Terrabacteria group; Firmicutes; Clostridia; Eubacteriales; Lachnospiraceae; Lachnobacterium; Lachnobacterium bovis	Hungate Collection (Seshadri et al., 2018)
Lachnobacterium bovis C6A12	99.52	0	N/A	1	N/A	N/A	N/A	N/A	N/A	2	N/A	1	Bacteria; Terrabacteria group; Firmicutes; Clostridia; Eubacteriales; Lachnospiraceae; Lachnobacterium; Lachnobacterium bovis	Hungate Collection (Seshadri et al., 2018)
Lachnobacterium bovis DSM 14045	99.52	0.16	N/A	1	N/A	N/A	N/A	N/A	N/A	2	N/A	1	Bacteria; Terrabacteria group; Firmicutes; Clostridia; Eubacteriales; Lachnospiraceae; Lachnobacterium; Lachnobacterium bovis	Hungate Collection (Seshadri et al., 2018)
Lachnobacterium bovis NK4B19	99.52	0	N/A	1	N/A	N/A	N/A	N/A	N/A	2	N/A	1	Bacteria; Terrabacteria group; Firmicutes; Clostridia; Eubacteriales; Lachnospiraceae; Lachnobacterium; Lachnobacterium bovis	Hungate Collection (Seshadri et al., 2018)
Lachnobacterium bovis S1b	99.52	0	N/A	N/A	N/A	N/A	N/A	N/A	N/A	3	N/A	1	Bacteria; Terrabacteria group; Firmicutes; Clostridia; Eubacteriales; Lachnospiraceae; Lachnobacterium; Lachnobacterium bovis	Hungate Collection (Seshadri et al., 2018)
Lachnoclostridium aminophilum KH1P1	98.73	0	N/A	N/A	1	N/A	N/A	N/A	N/A	3	N/A	1	Bacteria; Terrabacteria group; Firmicutes; Clostridia; Eubacteriales; Lachnospiraceae; Lachnoclostridium	Hungate Collection (Seshadri et al., 2018)
Lachnoclostridium celerecrescens 18A	99.37	0	N/A	3	1	N/A	N/A	N/A	1	1	2	1	Bacteria; Terrabacteria group; Firmicutes; Clostridia; Clostridiales; Lachnospiraceae; Lacrimispora; Lacrimispora celerecrescens	GenBank (Seshadri et al., 2018)
Lachnoclostridium citroniae NLAE-zl-G70	98.73	0	N/A	N/A	1	N/A	N/A	N/A	N/A	N/A	1	1	Bacteria; Terrabacteria group; Firmicutes; Clostridia; Eubacteriales; Lachnospiraceae; Enterocloster	Hungate Collection (Seshadri et al., 2018)
Lachnoclostridium clostridioforme NLAE-zl-C196	99.32	1.13	1	1	1	N/A	N/A	N/A	N/A	N/A	1	1	Bacteria; Terrabacteria group; Firmicutes; Clostridia; Eubacteriales; Lachnospiraceae; Enterocloster	Hungate Collection (Seshadri et al., 2018)
Lachnoclostridium clostridioforme NLAE-zl-G208	99.32	1.13	1	1	1	N/A	N/A	N/A	N/A	N/A	1	1	Bacteria; Terrabacteria group; Firmicutes; Clostridia; Eubacteriales; Lachnospiraceae; Enterocloster	Hungate Collection (Seshadri et al., 2018)
Lachnoclostridium contortum NLAE-zl-C134	99.12	1.85	N/A	1	N/A	N/A	N/A	N/A	N/A	2	5	1	Bacteria; Terrabacteria group; Firmicutes; Clostridia; Eubacteriales; Lachnospiraceae; Faecalicatena	Hungate Collection (Seshadri et al., 2018)
Lachnoclostridium lavalense NLAE-zl-G277	99.22	0	N/A	N/A	1	N/A	N/A	N/A	N/A	N/A	N/A	1	Bacteria; Terrabacteria group; Firmicutes; Clostridia; Eubacteriales; Lachnospiraceae; Enterocloster	Hungate Collection (Seshadri et al., 2018)
Lachnoclostridium oroticum NLAE-zl-C242	98.54	0	N/A	1	N/A	N/A	N/A	N/A	N/A	N/A	2	1	Bacteria; Terrabacteria group; Firmicutes; Clostridia; Eubacteriales; Lachnospiraceae; Faecalicatena	Hungate Collection (Seshadri et al., 2018)
Lachnospiraceae bacterium A10	99.52	0	N/A	1	N/A	N/A	N/A	N/A	N/A	N/A	N/A	1	Bacteria; Terrabacteria group; Firmicutes; Clostridia; Eubacteriales; Lachnospiraceae; unclassified Lachnospiraceae	Hungate Collection (Seshadri et al., 2018)
Lachnospiraceae bacterium AB2028	96.79	1.72	N/A	N/A	N/A	N/A	N/A	N/A	1	7	N/A	N/A	Bacteria; Terrabacteria group; Firmicutes; Clostridia; Eubacteriales; Lachnospiraceae; unclassified Lachnospiraceae	Hungate Collection (Seshadri et al., 2018)
Lachnospiraceae bacterium AC2012	99.52	0	N/A	N/A	N/A	N/A	N/A	N/A	N/A	N/A	N/A	1	Bacteria; Terrabacteria group; Firmicutes; Clostridia; Eubacteriales; Lachnospiraceae; unclassified Lachnospiraceae	Hungate Collection (Seshadri et al., 2018)
Lachnospiraceae bacterium AC2014	99.76	0.48	N/A	N/A	N/A	N/A	N/A	N/A	N/A	1	1	1	Bacteria; Terrabacteria group; Firmicutes; Clostridia; Eubacteriales; Lachnospiraceae; unclassified Lachnospiraceae	Hungate Collection (Seshadri et al., 2018)
Lachnospiraceae bacterium AC2028	98.55	0	N/A	N/A	N/A	N/A	N/A	N/A	N/A	2	N/A	1	Bacteria; Terrabacteria group; Firmicutes; Clostridia; Eubacteriales; Lachnospiraceae; unclassified Lachnospiraceae	Hungate Collection (Seshadri et al., 2018)
Lachnospiraceae bacterium AC2029	100	0	N/A	N/A	1	N/A	N/A	N/A	N/A	N/A	N/A	N/A	Bacteria; Terrabacteria group; Firmicutes; Clostridia; Eubacteriales; Lachnospiraceae; unclassified Lachnospiraceae	Hungate Collection (Seshadri et al., 2018)
Lachnospiraceae bacterium AC2031	98.1	0.34	N/A	N/A	N/A	N/A	N/A	N/A	N/A	1	N/A	1	Bacteria; Terrabacteria group; Firmicutes; Clostridia; Eubacteriales; Lachnospiraceae; unclassified Lachnospiraceae	Hungate Collection (Seshadri et al., 2018)
Lachnospiraceae bacterium AC3007	98.21	0	N/A	N/A	N/A	N/A	N/A	1	2	1	1	N/A	Bacteria; Terrabacteria group; Firmicutes; Clostridia; Eubacteriales; Lachnospiraceae; unclassified Lachnospiraceae	Hungate Collection (Seshadri et al., 2018)
Lachnospiraceae bacterium AD3010	99.13	0.48	N/A	N/A	N/A	N/A	N/A	N/A	N/A	4	N/A	N/A	Bacteria; Terrabacteria group; Firmicutes; Clostridia; Eubacteriales; Lachnospiraceae; unclassified Lachnospiraceae	Hungate Collection (Seshadri et al., 2018)
Lachnospiraceae bacterium C10	99.03	0.48	N/A	1	N/A	N/A	N/A	N/A	N/A	N/A	N/A	1	Bacteria; Terrabacteria group; Firmicutes; Clostridia; Eubacteriales; Lachnospiraceae; unclassified Lachnospiraceae	Hungate Collection (Seshadri et al., 2018)
Lachnospiraceae bacterium C6A11	98.66	0	N/A	N/A	N/A	N/A	N/A	N/A	N/A	3	N/A	1	Bacteria; Terrabacteria group; Firmicutes; Clostridia; Eubacteriales; Lachnospiraceae; unclassified Lachnospiraceae	Hungate Collection (Seshadri et al., 2018)
Lachnospiraceae bacterium C7	99.03	0.48	N/A	N/A	N/A	N/A	N/A	N/A	1	2	N/A	1	Bacteria; Terrabacteria group; Firmicutes; Clostridia; Eubacteriales; Lachnospiraceae; unclassified Lachnospiraceae	Hungate Collection (Seshadri et al., 2018)
Lachnospiraceae bacterium FD2005	99.52	0	N/A	1	N/A	N/A	N/A	N/A	N/A	N/A	N/A	1	Bacteria; Terrabacteria group; Firmicutes; Clostridia; Eubacteriales; Lachnospiraceae; unclassified Lachnospiraceae	Hungate Collection (Seshadri et al., 2018)
Lachnospiraceae bacterium FE2018	98.73	1.61	1	N/A	N/A	N/A	N/A	N/A	N/A	N/A	N/A	1	Bacteria; Terrabacteria group; Firmicutes; Clostridia; Eubacteriales; Lachnospiraceae; unclassified Lachnospiraceae	Hungate Collection (Seshadri et al., 2018)
Lachnospiraceae bacterium G11	97.46	1.09	N/A	1	N/A	N/A	N/A	N/A	N/A	N/A	N/A	N/A	Bacteria; Terrabacteria group; Firmicutes; Clostridia; Eubacteriales; Lachnospiraceae; unclassified Lachnospiraceae	Hungate Collection (Seshadri et al., 2018)
Lachnospiraceae bacterium G41	95.2	0.64	N/A	N/A	N/A	N/A	N/A	N/A	N/A	2	N/A	N/A	Bacteria; Terrabacteria group; Firmicutes; Clostridia; Eubacteriales; Lachnospiraceae; unclassified Lachnospiraceae	Hungate Collection (Seshadri et al., 2018)
Lachnospiraceae bacterium isolate RUG100	85.74	2.95	N/A	N/A	N/A	N/A	N/A	N/A	1	3	1	N/A	Bacteria; Terrabacteria group; Firmicutes; Clostridia; Eubacteriales; Lachnospiraceae; unclassified Lachnospiraceae	GenBank (Gharechahi et al., 2020)
Lachnospiraceae bacterium isolate RUG102	93.67	4.18	N/A	N/A	N/A	N/A	N/A	N/A	N/A	1	N/A	1	Bacteria; Terrabacteria group; Firmicutes; Clostridia; Eubacteriales; Lachnospiraceae; unclassified Lachnospiraceae	GenBank (Gharechahi et al., 2020)
Lachnospiraceae bacterium isolate RUG103	96.87	1.18	N/A	N/A	N/A	N/A	N/A	N/A	N/A	N/A	N/A	1	Bacteria; Terrabacteria group; Firmicutes; Clostridia; Eubacteriales; Lachnospiraceae; unclassified Lachnospiraceae	GenBank (Gharechahi et al., 2020)
Lachnospiraceae bacterium isolate RUG105	86.24	4.63	N/A	N/A	N/A	N/A	N/A	N/A	N/A	2	N/A	N/A	Bacteria; Terrabacteria group; Firmicutes; Clostridia; Eubacteriales; Lachnospiraceae; unclassified Lachnospiraceae	GenBank (Gharechahi et al., 2020)
Lachnospiraceae bacterium isolate RUG109	88.5	7.86	N/A	N/A	N/A	N/A	N/A	N/A	N/A	4	N/A	1	Bacteria; Terrabacteria group; Firmicutes; Clostridia; Eubacteriales; Lachnospiraceae; unclassified Lachnospiraceae	GenBank (Gharechahi et al., 2020)
Lachnospiraceae bacterium isolate RUG114	93.96	3.66	N/A	N/A	N/A	N/A	N/A	N/A	N/A	2	N/A	N/A	Bacteria; Terrabacteria group; Firmicutes; Clostridia; Eubacteriales; Lachnospiraceae; unclassified Lachnospiraceae	GenBank (Gharechahi et al., 2020)
Lachnospiraceae bacterium isolate RUG120	95.42	1.8	N/A	N/A	N/A	N/A	N/A	N/A	1	2	N/A	N/A	Bacteria; Terrabacteria group; Firmicutes; Clostridia; Eubacteriales; Lachnospiraceae; unclassified Lachnospiraceae	GenBank (Gharechahi et al., 2020)
Lachnospiraceae bacterium isolate RUG133	90.42	5.02	N/A	N/A	N/A	N/A	N/A	N/A	N/A	1	N/A	N/A	Bacteria; Terrabacteria group; Firmicutes; Clostridia; Eubacteriales; Lachnospiraceae; unclassified Lachnospiraceae	GenBank (Gharechahi et al., 2020)
Lachnospiraceae bacterium isolate RUG136	85.91	3.77	N/A	N/A	N/A	N/A	N/A	N/A	N/A	4	1	N/A	Bacteria; Terrabacteria group; Firmicutes; Clostridia; Eubacteriales; Lachnospiraceae; unclassified Lachnospiraceae	GenBank (Gharechahi et al., 2020)
Lachnospiraceae bacterium isolate RUG141	84.12	4.61	N/A	N/A	N/A	N/A	N/A	N/A	1	4	N/A	N/A	Bacteria; Terrabacteria group; Firmicutes; Clostridia; Eubacteriales; Lachnospiraceae; unclassified Lachnospiraceae	GenBank (Gharechahi et al., 2020)
Lachnospiraceae bacterium isolate RUG144	93.58	1.48	N/A	N/A	N/A	N/A	N/A	N/A	N/A	6	N/A	N/A	Bacteria; Terrabacteria group; Firmicutes; Clostridia; Eubacteriales; Lachnospiraceae; unclassified Lachnospiraceae	GenBank (Gharechahi et al., 2020)
Lachnospiraceae bacterium isolate RUG147	92.23	1.74	N/A	N/A	N/A	N/A	N/A	N/A	N/A	N/A	N/A	1	Bacteria; Terrabacteria group; Firmicutes; Clostridia; Eubacteriales; Lachnospiraceae; unclassified Lachnospiraceae	GenBank (Gharechahi et al., 2020)
Lachnospiraceae bacterium isolate RUG154	91.59	0.88	N/A	N/A	N/A	N/A	N/A	N/A	N/A	N/A	N/A	1	Bacteria; Terrabacteria group; Firmicutes; Clostridia; Eubacteriales; Lachnospiraceae; unclassified Lachnospiraceae	GenBank (Gharechahi et al., 2020)
Lachnospiraceae bacterium isolate RUG157	94.42	1.5	N/A	N/A	N/A	N/A	N/A	N/A	N/A	4	N/A	1	Bacteria; Terrabacteria group; Firmicutes; Clostridia; Eubacteriales; Lachnospiraceae; unclassified Lachnospiraceae	GenBank (Gharechahi et al., 2020)
Lachnospiraceae bacterium isolate RUG159	98.52	8.28	N/A	N/A	N/A	N/A	N/A	N/A	N/A	2	N/A	N/A	Bacteria; Terrabacteria group; Firmicutes; Clostridia; Eubacteriales; Lachnospiraceae; unclassified Lachnospiraceae	GenBank (Gharechahi et al., 2020)
Lachnospiraceae bacterium isolate RUG161	87.82	4.74	N/A	N/A	N/A	N/A	N/A	N/A	N/A	3	N/A	N/A	Bacteria; Terrabacteria group; Firmicutes; Clostridia; Eubacteriales; Lachnospiraceae; unclassified Lachnospiraceae	GenBank (Gharechahi et al., 2020)
Lachnospiraceae bacterium isolate RUG162	82.8	7.61	N/A	N/A	N/A	N/A	N/A	N/A	N/A	N/A	N/A	1	Bacteria; Terrabacteria group; Firmicutes; Clostridia; Eubacteriales; Lachnospiraceae; unclassified Lachnospiraceae	GenBank (Gharechahi et al., 2020)
Lachnospiraceae bacterium isolate RUG184	81.17	5.08	N/A	N/A	N/A	N/A	N/A	N/A	N/A	2	N/A	N/A	Bacteria; Terrabacteria group; Firmicutes; Clostridia; Eubacteriales; Lachnospiraceae; unclassified Lachnospiraceae	GenBank (Gharechahi et al., 2020)
Lachnospiraceae bacterium isolate RUG189	82.91	7.48	N/A	N/A	N/A	N/A	N/A	N/A	N/A	6	N/A	1	Bacteria; Terrabacteria group; Firmicutes; Clostridia; Eubacteriales; Lachnospiraceae; unclassified Lachnospiraceae	GenBank (Gharechahi et al., 2020)
Lachnospiraceae bacterium isolate RUG194	83.44	4.48	N/A	N/A	N/A	N/A	N/A	N/A	1	6	N/A	N/A	Bacteria; Terrabacteria group; Firmicutes; Clostridia; Eubacteriales; Lachnospiraceae; unclassified Lachnospiraceae	GenBank (Gharechahi et al., 2020)
Lachnospiraceae bacterium isolate RUG200	85.38	3.9	N/A	N/A	N/A	N/A	N/A	N/A	N/A	4	N/A	N/A	Bacteria; Terrabacteria group; Firmicutes; Clostridia; Eubacteriales; Lachnospiraceae; unclassified Lachnospiraceae	GenBank (Gharechahi et al., 2020)
Lachnospiraceae bacterium isolate RUG206	88.86	2.24	N/A	N/A	N/A	N/A	N/A	N/A	1	3	N/A	N/A	Bacteria; Terrabacteria group; Firmicutes; Clostridia; Eubacteriales; Lachnospiraceae; unclassified Lachnospiraceae	GenBank (Gharechahi et al., 2020)
Lachnospiraceae bacterium isolate RUG211	90.64	1.39	N/A	N/A	N/A	N/A	N/A	N/A	2	3	N/A	N/A	Bacteria; Terrabacteria group; Firmicutes; Clostridia; Eubacteriales; Lachnospiraceae; unclassified Lachnospiraceae	GenBank (Gharechahi et al., 2020)
Lachnospiraceae bacterium isolate RUG215	94.75	4.88	N/A	3	N/A	N/A	N/A	N/A	N/A	N/A	N/A	1	Bacteria; Terrabacteria group; Firmicutes; Clostridia; Eubacteriales; Lachnospiraceae; unclassified Lachnospiraceae	GenBank (Gharechahi et al., 2020)
Lachnospiraceae bacterium isolate RUG225	92.86	1.03	N/A	N/A	1	N/A	N/A	N/A	1	5	N/A	N/A	Bacteria; Terrabacteria group; Firmicutes; Clostridia; Eubacteriales; Lachnospiraceae; unclassified Lachnospiraceae	GenBank (Gharechahi et al., 2020)
Lachnospiraceae bacterium isolate RUG242	87.3	2.06	N/A	N/A	1	N/A	N/A	N/A	N/A	1	N/A	1	Bacteria; Terrabacteria group; Firmicutes; Clostridia; Eubacteriales; Lachnospiraceae; unclassified Lachnospiraceae	GenBank (Gharechahi et al., 2020)
Lachnospiraceae bacterium isolate RUG249	96.68	4.19	N/A	N/A	N/A	N/A	N/A	1	N/A	4	N/A	N/A	Bacteria; Terrabacteria group; Firmicutes; Clostridia; Eubacteriales; Lachnospiraceae; unclassified Lachnospiraceae	GenBank (Gharechahi et al., 2020)
Lachnospiraceae bacterium isolate RUG250	82.9	6.62	N/A	N/A	N/A	N/A	N/A	1	N/A	1	N/A	1	Bacteria; Terrabacteria group; Firmicutes; Clostridia; Eubacteriales; Lachnospiraceae; unclassified Lachnospiraceae	GenBank (Gharechahi et al., 2020)
Lachnospiraceae bacterium isolate RUG253	87.92	1.9	N/A	3	N/A	N/A	N/A	N/A	1	N/A	N/A	1	Bacteria; Terrabacteria group; Firmicutes; Clostridia; Eubacteriales; Lachnospiraceae; unclassified Lachnospiraceae	GenBank (Gharechahi et al., 2020)
Lachnospiraceae bacterium isolate RUG255	95.71	0.6	N/A	N/A	N/A	N/A	N/A	N/A	1	N/A	N/A	1	Bacteria; Terrabacteria group; Firmicutes; Clostridia; Eubacteriales; Lachnospiraceae; unclassified Lachnospiraceae	GenBank (Gharechahi et al., 2020)
Lachnospiraceae bacterium isolate RUG262	94.91	1.45	N/A	N/A	N/A	N/A	N/A	N/A	1	1	N/A	N/A	Bacteria; Terrabacteria group; Firmicutes; Clostridia; Eubacteriales; Lachnospiraceae; unclassified Lachnospiraceae	GenBank (Gharechahi et al., 2020)
Lachnospiraceae bacterium isolate RUG265	86.35	1.61	N/A	N/A	N/A	N/A	N/A	N/A	N/A	2	N/A	1	Bacteria; Terrabacteria group; Firmicutes; Clostridia; Eubacteriales; Lachnospiraceae; unclassified Lachnospiraceae	GenBank (Gharechahi et al., 2020)
Lachnospiraceae bacterium isolate RUG28	80.15	6.79	N/A	N/A	1	N/A	N/A	N/A	N/A	N/A	N/A	1	Bacteria; Terrabacteria group; Firmicutes; Clostridia; Eubacteriales; Lachnospiraceae; unclassified Lachnospiraceae	GenBank (Gharechahi et al., 2020)
Lachnospiraceae bacterium isolate RUG284	92.14	3.44	N/A	N/A	N/A	N/A	N/A	N/A	N/A	2	N/A	N/A	Bacteria; Terrabacteria group; Firmicutes; Clostridia; Eubacteriales; Lachnospiraceae; unclassified Lachnospiraceae	GenBank (Gharechahi et al., 2020)
Lachnospiraceae bacterium isolate RUG289	95.17	1.29	N/A	N/A	N/A	N/A	N/A	N/A	N/A	2	N/A	1	Bacteria; Terrabacteria group; Firmicutes; Clostridia; Eubacteriales; Lachnospiraceae; unclassified Lachnospiraceae	GenBank (Gharechahi et al., 2020)
Lachnospiraceae bacterium isolate RUG290	90.38	1.45	N/A	N/A	N/A	N/A	N/A	N/A	N/A	1	N/A	N/A	Bacteria; Terrabacteria group; Firmicutes; Clostridia; Eubacteriales; Lachnospiraceae; unclassified Lachnospiraceae	GenBank (Gharechahi et al., 2020)
Lachnospiraceae bacterium isolate RUG293	87.12	1.64	N/A	N/A	N/A	N/A	N/A	N/A	N/A	N/A	N/A	1	Bacteria; Terrabacteria group; Firmicutes; Clostridia; Eubacteriales; Lachnospiraceae; unclassified Lachnospiraceae	GenBank (Gharechahi et al., 2020)
Lachnospiraceae bacterium isolate RUG308	90.05	5.29	N/A	N/A	N/A	N/A	N/A	N/A	N/A	4	N/A	N/A	Bacteria; Terrabacteria group; Firmicutes; Clostridia; Eubacteriales; Lachnospiraceae; unclassified Lachnospiraceae	GenBank (Gharechahi et al., 2020)
Lachnospiraceae bacterium isolate RUG312	86.51	8.94	N/A	N/A	N/A	N/A	N/A	N/A	1	2	N/A	1	Bacteria; Terrabacteria group; Firmicutes; Clostridia; Eubacteriales; Lachnospiraceae; unclassified Lachnospiraceae	GenBank (Gharechahi et al., 2020)
Lachnospiraceae bacterium isolate RUG326	87.82	4.39	N/A	N/A	N/A	N/A	N/A	N/A	1	3	N/A	N/A	Bacteria; Terrabacteria group; Firmicutes; Clostridia; Eubacteriales; Lachnospiraceae; unclassified Lachnospiraceae	GenBank (Gharechahi et al., 2020)
Lachnospiraceae bacterium isolate RUG334	93.41	5.84	N/A	N/A	N/A	N/A	N/A	N/A	2	2	N/A	1	Bacteria; Terrabacteria group; Firmicutes; Clostridia; Eubacteriales; Lachnospiraceae; unclassified Lachnospiraceae	GenBank (Gharechahi et al., 2020)
Lachnospiraceae bacterium isolate RUG345	91.68	2.45	N/A	N/A	N/A	N/A	N/A	N/A	N/A	1	N/A	N/A	Bacteria; Terrabacteria group; Firmicutes; Clostridia; Eubacteriales; Lachnospiraceae; unclassified Lachnospiraceae	GenBank (Gharechahi et al., 2020)
Lachnospiraceae bacterium isolate RUG355	94.85	0	N/A	N/A	N/A	N/A	N/A	N/A	1	N/A	N/A	1	Bacteria; Terrabacteria group; Firmicutes; Clostridia; Eubacteriales; Lachnospiraceae; unclassified Lachnospiraceae	GenBank (Gharechahi et al., 2020)
Lachnospiraceae bacterium isolate RUG358	94.93	2.12	N/A	N/A	N/A	N/A	N/A	N/A	1	4	N/A	N/A	Bacteria; Terrabacteria group; Firmicutes; Clostridia; Eubacteriales; Lachnospiraceae; unclassified Lachnospiraceae	GenBank (Gharechahi et al., 2020)
Lachnospiraceae bacterium isolate RUG367	98	0	N/A	N/A	N/A	N/A	N/A	N/A	N/A	N/A	N/A	1	Bacteria; Terrabacteria group; Firmicutes; Clostridia; Eubacteriales; Lachnospiraceae; unclassified Lachnospiraceae	GenBank (Gharechahi et al., 2020)
Lachnospiraceae bacterium isolate RUG37	95.23	1.16	N/A	N/A	N/A	N/A	N/A	N/A	N/A	7	N/A	N/A	Bacteria; Terrabacteria group; Firmicutes; Clostridia; Eubacteriales; Lachnospiraceae; unclassified Lachnospiraceae	GenBank (Gharechahi et al., 2020)
Lachnospiraceae bacterium isolate RUG371	92.42	6.56	N/A	N/A	N/A	N/A	N/A	N/A	1	5	N/A	N/A	Bacteria; Terrabacteria group; Firmicutes; Clostridia; Eubacteriales; Lachnospiraceae; unclassified Lachnospiraceae	GenBank (Gharechahi et al., 2020)
Lachnospiraceae bacterium isolate RUG378	97.76	0	N/A	N/A	N/A	N/A	N/A	N/A	N/A	N/A	N/A	1	Bacteria; Terrabacteria group; Firmicutes; Clostridia; Eubacteriales; Lachnospiraceae; unclassified Lachnospiraceae	GenBank (Gharechahi et al., 2020)
Lachnospiraceae bacterium isolate RUG395	95.67	2.96	N/A	2	N/A	N/A	N/A	N/A	N/A	4	N/A	1	Bacteria; Terrabacteria group; Firmicutes; Clostridia; Eubacteriales; Lachnospiraceae; unclassified Lachnospiraceae	GenBank (Gharechahi et al., 2020)
Lachnospiraceae bacterium isolate RUG406	87.64	6.73	N/A	N/A	N/A	N/A	N/A	N/A	N/A	3	N/A	N/A	Bacteria; Terrabacteria group; Firmicutes; Clostridia; Eubacteriales; Lachnospiraceae; unclassified Lachnospiraceae	GenBank (Gharechahi et al., 2020)
Lachnospiraceae bacterium isolate RUG412	96.2	0.17	N/A	N/A	N/A	N/A	N/A	N/A	N/A	N/A	N/A	1	Bacteria; Terrabacteria group; Firmicutes; Clostridia; Eubacteriales; Lachnospiraceae; unclassified Lachnospiraceae	GenBank (Gharechahi et al., 2020)
Lachnospiraceae bacterium isolate RUG424	94.67	8.94	N/A	1	N/A	N/A	N/A	N/A	N/A	3	N/A	1	Bacteria; Terrabacteria group; Firmicutes; Clostridia; Eubacteriales; Lachnospiraceae; unclassified Lachnospiraceae	GenBank (Gharechahi et al., 2020)
Lachnospiraceae bacterium isolate RUG432	94.46	2.64	N/A	N/A	N/A	N/A	N/A	N/A	N/A	N/A	N/A	N/A	Bacteria; Terrabacteria group; Firmicutes; Clostridia; Eubacteriales; Lachnospiraceae; unclassified Lachnospiraceae	GenBank (Gharechahi et al., 2020)
Lachnospiraceae bacterium isolate RUG433	90.7	3.64	N/A	N/A	1	N/A	N/A	N/A	N/A	N/A	N/A	1	Bacteria; Terrabacteria group; Firmicutes; Clostridia; Eubacteriales; Lachnospiraceae; unclassified Lachnospiraceae	GenBank (Gharechahi et al., 2020)
Lachnospiraceae bacterium isolate RUG434	96.68	2.52	N/A	N/A	N/A	N/A	N/A	N/A	N/A	5	N/A	N/A	Bacteria; Terrabacteria group; Firmicutes; Clostridia; Eubacteriales; Lachnospiraceae; unclassified Lachnospiraceae	GenBank (Gharechahi et al., 2020)
Lachnospiraceae bacterium isolate RUG451	90.39	3.44	N/A	N/A	N/A	N/A	N/A	N/A	N/A	3	N/A	N/A	Bacteria; Terrabacteria group; Firmicutes; Clostridia; Eubacteriales; Lachnospiraceae; unclassified Lachnospiraceae	GenBank (Gharechahi et al., 2020)
Lachnospiraceae bacterium isolate RUG456	82.13	3.52	N/A	N/A	1	N/A	N/A	N/A	N/A	2	N/A	N/A	Bacteria; Terrabacteria group; Firmicutes; Clostridia; Eubacteriales; Lachnospiraceae; unclassified Lachnospiraceae	GenBank (Gharechahi et al., 2020)
Lachnospiraceae bacterium isolate RUG462	94.11	1.12	N/A	1	N/A	N/A	N/A	N/A	1	3	N/A	N/A	Bacteria; Terrabacteria group; Firmicutes; Clostridia; Eubacteriales; Lachnospiraceae; unclassified Lachnospiraceae	GenBank (Gharechahi et al., 2020)
Lachnospiraceae bacterium isolate RUG465	85.31	3.72	N/A	N/A	N/A	N/A	N/A	N/A	N/A	2	N/A	N/A	Bacteria; Terrabacteria group; Firmicutes; Clostridia; Eubacteriales; Lachnospiraceae; unclassified Lachnospiraceae	GenBank (Gharechahi et al., 2020)
Lachnospiraceae bacterium isolate RUG493	82.75	4.84	N/A	N/A	N/A	N/A	N/A	N/A	N/A	1	N/A	N/A	Bacteria; Terrabacteria group; Firmicutes; Clostridia; Eubacteriales; Lachnospiraceae; unclassified Lachnospiraceae	GenBank (Gharechahi et al., 2020)
Lachnospiraceae bacterium isolate RUG499	88.12	3.77	N/A	N/A	N/A	N/A	N/A	N/A	N/A	2	N/A	N/A	Bacteria; Terrabacteria group; Firmicutes; Clostridia; Eubacteriales; Lachnospiraceae; unclassified Lachnospiraceae	GenBank (Gharechahi et al., 2020)
Lachnospiraceae bacterium isolate RUG500	90.06	4.03	N/A	N/A	N/A	N/A	N/A	N/A	N/A	3	N/A	N/A	Bacteria; Terrabacteria group; Firmicutes; Clostridia; Eubacteriales; Lachnospiraceae; unclassified Lachnospiraceae	GenBank (Gharechahi et al., 2020)
Lachnospiraceae bacterium isolate RUG515	95.05	3.26	N/A	1	N/A	N/A	N/A	N/A	N/A	N/A	N/A	1	Bacteria; Terrabacteria group; Firmicutes; Clostridia; Eubacteriales; Lachnospiraceae; unclassified Lachnospiraceae	GenBank (Gharechahi et al., 2020)
Lachnospiraceae bacterium isolate RUG518	95.59	8.22	N/A	N/A	N/A	N/A	N/A	N/A	N/A	3	N/A	1	Bacteria; Terrabacteria group; Firmicutes; Clostridia; Eubacteriales; Lachnospiraceae; unclassified Lachnospiraceae	GenBank (Gharechahi et al., 2020)
Lachnospiraceae bacterium isolate RUG523	94.56	7.83	N/A	N/A	N/A	N/A	N/A	N/A	2	2	N/A	1	Bacteria; Terrabacteria group; Firmicutes; Clostridia; Eubacteriales; Lachnospiraceae; unclassified Lachnospiraceae	GenBank (Gharechahi et al., 2020)
Lachnospiraceae bacterium isolate RUG532	90.05	5.68	N/A	N/A	N/A	N/A	N/A	N/A	1	3	N/A	N/A	Bacteria; Terrabacteria group; Firmicutes; Clostridia; Eubacteriales; Lachnospiraceae; unclassified Lachnospiraceae	GenBank (Gharechahi et al., 2020)
Lachnospiraceae bacterium isolate RUG534	95.97	2.49	N/A	1	N/A	N/A	N/A	N/A	N/A	N/A	N/A	N/A	Bacteria; Terrabacteria group; Firmicutes; Clostridia; Eubacteriales; Lachnospiraceae; unclassified Lachnospiraceae	GenBank (Gharechahi et al., 2020)
Lachnospiraceae bacterium isolate RUG536	94.39	5.83	N/A	1	N/A	N/A	N/A	1	N/A	1	N/A	1	Bacteria; Terrabacteria group; Firmicutes; Clostridia; Eubacteriales; Lachnospiraceae; unclassified Lachnospiraceae	GenBank (Gharechahi et al., 2020)
Lachnospiraceae bacterium isolate RUG54	90.94	4.4	N/A	N/A	N/A	N/A	N/A	N/A	N/A	2	N/A	N/A	Bacteria; Terrabacteria group; Firmicutes; Clostridia; Eubacteriales; Lachnospiraceae; unclassified Lachnospiraceae	GenBank (Gharechahi et al., 2020)
Lachnospiraceae bacterium isolate RUG70	88.57	9.9	N/A	N/A	N/A	N/A	N/A	N/A	N/A	2	N/A	N/A	Bacteria; Terrabacteria group; Firmicutes; Clostridia; Eubacteriales; Lachnospiraceae; unclassified Lachnospiraceae	GenBank (Gharechahi et al., 2020)
Lachnospiraceae bacterium isolate RUG72	87.6	1.55	N/A	N/A	N/A	N/A	N/A	N/A	N/A	2	N/A	N/A	Bacteria; Terrabacteria group; Firmicutes; Clostridia; Eubacteriales; Lachnospiraceae; unclassified Lachnospiraceae	GenBank (Gharechahi et al., 2020)
Lachnospiraceae bacterium isolate RUG8	80.73	5.24	N/A	N/A	N/A	N/A	N/A	N/A	N/A	4	N/A	N/A	Bacteria; Terrabacteria group; Firmicutes; Clostridia; Eubacteriales; Lachnospiraceae; unclassified Lachnospiraceae	GenBank (Gharechahi et al., 2020)
Lachnospiraceae bacterium JC7	98.1	0	N/A	N/A	N/A	N/A	N/A	N/A	N/A	1	1	1	Bacteria; Terrabacteria group; Firmicutes; Clostridia; Clostridiales; Lachnospiraceae; unclassified Lachnospiraceae	JGI Genome portal (Seshadri et al., 2018)
Lachnospiraceae bacterium KH1P17	99.52	0.64	N/A	N/A	1	N/A	N/A	N/A	N/A	4	N/A	N/A	Bacteria; Terrabacteria group; Firmicutes; Clostridia; Clostridiales; Lachnospiraceae; unclassified Lachnospiraceae	Hungate Collection (Seshadri et al., 2018)
Lachnospiraceae bacterium KH1T2	98.55	0.48	N/A	2	N/A	N/A	N/A	N/A	N/A	3	N/A	N/A	Bacteria; Terrabacteria group; Firmicutes; Clostridia; Clostridiales; Lachnospiraceae; unclassified Lachnospiraceae	Hungate Collection (Seshadri et al., 2018)
Lachnospiraceae bacterium KHCPX20	99.03	2.01	N/A	1	N/A	N/A	N/A	N/A	N/A	1	N/A	1	Bacteria; Terrabacteria group; Firmicutes; Clostridia; Clostridiales; Lachnospiraceae; unclassified Lachnospiraceae	Hungate Collection (Seshadri et al., 2018)
Lachnospiraceae bacterium LC2019	97.65	0	N/A	N/A	N/A	N/A	N/A	N/A	1	3	N/A	1	Bacteria; Terrabacteria group; Firmicutes; Clostridia; Clostridiales; Lachnospiraceae; unclassified Lachnospiraceae	Hungate Collection (Seshadri et al., 2018)
Lachnospiraceae bacterium MA2020	99.28	0.16	N/A	1	N/A	N/A	N/A	N/A	N/A	2	N/A	N/A	Bacteria; Terrabacteria group; Firmicutes; Clostridia; Clostridiales; Lachnospiraceae; unclassified Lachnospiraceae	Hungate Collection (Seshadri et al., 2018)
Lachnospiraceae bacterium MC2017	99.52	0	N/A	N/A	1	N/A	N/A	N/A	N/A	2	1	N/A	Bacteria; Terrabacteria group; Firmicutes; Clostridia; Clostridiales; Lachnospiraceae; unclassified Lachnospiraceae	Hungate Collection (Seshadri et al., 2018)
Lachnospiraceae bacterium MD2004	99.03	0	N/A	1	N/A	N/A	N/A	N/A	N/A	N/A	N/A	1	Bacteria; Terrabacteria group; Firmicutes; Clostridia; Clostridiales; Lachnospiraceae; unclassified Lachnospiraceae	Hungate Collection (Seshadri et al., 2018)
Lachnospiraceae bacterium NC2004	100	0	N/A	2	N/A	N/A	N/A	N/A	N/A	6	N/A	1	Bacteria; Terrabacteria group; Firmicutes; Clostridia; Clostridiales; Lachnospiraceae; unclassified Lachnospiraceae	Hungate Collection (Seshadri et al., 2018)
Lachnospiraceae bacterium NC2008	99.52	0	N/A	N/A	N/A	N/A	N/A	1	1	4	N/A	N/A	Bacteria; Terrabacteria group; Firmicutes; Clostridia; Clostridiales; Lachnospiraceae; unclassified Lachnospiraceae	Hungate Collection (Seshadri et al., 2018)
Lachnospiraceae bacterium ND2006	98.79	2.09	N/A	1	N/A	N/A	N/A	N/A	N/A	3	N/A	N/A	Bacteria; Terrabacteria group; Firmicutes; Clostridia; Clostridiales; Lachnospiraceae; unclassified Lachnospiraceae	Hungate Collection (Seshadri et al., 2018)
Lachnospiraceae bacterium NE2001	98.66	0	N/A	N/A	N/A	N/A	N/A	N/A	N/A	2	N/A	1	Bacteria; Terrabacteria group; Firmicutes; Clostridia; Clostridiales; Lachnospiraceae; unclassified Lachnospiraceae	Hungate Collection (Seshadri et al., 2018)
Lachnospiraceae bacterium NK3A20	97.13	0.48	N/A	N/A	N/A	N/A	N/A	N/A	N/A	N/A	N/A	1	Bacteria; Terrabacteria group; Firmicutes; Clostridia; Clostridiales; Lachnospiraceae; unclassified Lachnospiraceae	Hungate Collection (Seshadri et al., 2018)
Lachnospiraceae bacterium NK4A136	99.52	0	N/A	N/A	N/A	N/A	N/A	9	1	4	N/A	N/A	Bacteria; Terrabacteria group; Firmicutes; Clostridia; Clostridiales; Lachnospiraceae; unclassified Lachnospiraceae	Hungate Collection (Seshadri et al., 2018)
Lachnospiraceae bacterium NK4A144	99.46	0.48	N/A	N/A	1	N/A	N/A	N/A	N/A	2	N/A	N/A	Bacteria; Terrabacteria group; Firmicutes; Clostridia; Clostridiales; Lachnospiraceae; unclassified Lachnospiraceae	Hungate Collection (Seshadri et al., 2018)
Lachnospiraceae bacterium NK4A179	97.37	1.15	N/A	N/A	N/A	N/A	N/A	N/A	1	1	N/A	N/A	Bacteria; Terrabacteria group; Firmicutes; Clostridia; Clostridiales; Lachnospiraceae; unclassified Lachnospiraceae	Hungate Collection (Seshadri et al., 2018)
Lachnospiraceae bacterium NLAE-zl-G231	98.85	4.31	N/A	2	N/A	N/A	1	N/A	N/A	N/A	N/A	N/A	Bacteria; Terrabacteria group; Firmicutes; Clostridia; Clostridiales; Lachnospiraceae; unclassified Lachnospiraceae	Hungate Collection (Seshadri et al., 2018)
Lachnospiraceae bacterium P6A3	99.52	0	N/A	N/A	N/A	N/A	N/A	N/A	N/A	3	N/A	1	Bacteria; Terrabacteria group; Firmicutes; Clostridia; Clostridiales; Lachnospiraceae; unclassified Lachnospiraceae	Hungate Collection (Seshadri et al., 2018)
Lachnospiraceae bacterium P6B14	97.99	0.22	N/A	N/A	N/A	N/A	N/A	N/A	1	4	N/A	1	Bacteria; Terrabacteria group; Firmicutes; Clostridia; Clostridiales; Lachnospiraceae; unclassified Lachnospiraceae	Hungate Collection (Seshadri et al., 2018)
Lachnospiraceae bacterium RM5	97.99	0.67	N/A	N/A	N/A	N/A	N/A	N/A	N/A	2	N/A	1	Bacteria; Terrabacteria group; Firmicutes; Clostridia; Clostridiales; Lachnospiraceae; unclassified Lachnospiraceae	Hungate Collection (Seshadri et al., 2018)
Lachnospiraceae bacterium V9D3004	98.65	0	N/A	1	N/A	N/A	N/A	N/A	N/A	9	N/A	1	Bacteria; Terrabacteria group; Firmicutes; Clostridia; Clostridiales; Lachnospiraceae; unclassified Lachnospiraceae	Hungate Collection (Seshadri et al., 2018)
Lachnospiraceae bacterium XBB1006	93.28	1.84	N/A	1	N/A	N/A	N/A	N/A	1	5	N/A	N/A	Bacteria; Terrabacteria group; Firmicutes; Clostridia; Clostridiales; Lachnospiraceae; unclassified Lachnospiraceae	Hungate Collection (Seshadri et al., 2018)
Lachnospiraceae bacterium XBB2008	96.28	1.45	N/A	N/A	N/A	N/A	N/A	N/A	N/A	5	N/A	N/A	Bacteria; Terrabacteria group; Firmicutes; Clostridia; Clostridiales; Lachnospiraceae; unclassified Lachnospiraceae	Hungate Collection (Seshadri et al., 2018)
Lachnospiraceae bacterium XBD2001	97.77	0.48	N/A	N/A	N/A	N/A	N/A	N/A	N/A	N/A	N/A	1	Bacteria; Terrabacteria group; Firmicutes; Clostridia; Clostridiales; Lachnospiraceae; unclassified Lachnospiraceae	Hungate Collection (Seshadri et al., 2018)
Lachnospiraceae bacterium XPB1003	95.86	1.72	N/A	1	N/A	N/A	N/A	N/A	2	2	N/A	N/A	Bacteria; Terrabacteria group; Firmicutes; Clostridia; Clostridiales; Lachnospiraceae; unclassified Lachnospiraceae	Hungate Collection (Seshadri et al., 2018)
Lachnospiraceae bacterium YSB2008	98.32	0.34	N/A	N/A	N/A	N/A	1	N/A	N/A	2	N/A	1	Bacteria; Terrabacteria group; Firmicutes; Clostridia; Clostridiales; Lachnospiraceae; unclassified Lachnospiraceae	Hungate Collection (Seshadri et al., 2018)
Lachnospiraceae bacterium YSD2013	96.68	1.71	N/A	N/A	N/A	N/A	N/A	N/A	1	N/A	N/A	N/A	Bacteria; Terrabacteria group; Firmicutes; Clostridia; Clostridiales; Lachnospiraceae; unclassified Lachnospiraceae	Hungate Collection (Seshadri et al., 2018)
Lachnospira multipara ATCC 19207	100	0	N/A	N/A	N/A	N/A	N/A	N/A	1	N/A	N/A	1	Bacteria; Terrabacteria group; Firmicutes; Clostridia; Clostridiales; Lachnospiraceae; Lachnospira; Lachnospira multipara	Hungate Collection (Seshadri et al., 2018)
Lachnospira multipara D15d	98.66	0	N/A	N/A	N/A	N/A	N/A	N/A	1	N/A	N/A	1	Bacteria; Terrabacteria group; Firmicutes; Clostridia; Clostridiales; Lachnospiraceae; Lachnospira; Lachnospira multipara	Hungate Collection (Seshadri et al., 2018)
Lachnospira multipara LB2003	100	0	N/A	N/A	N/A	N/A	N/A	N/A	N/A	1	N/A	1	Bacteria; Terrabacteria group; Firmicutes; Clostridia; Clostridiales; Lachnospiraceae; Lachnospira; Lachnospira multipara	Hungate Collection (Seshadri et al., 2018)
Lachnospira multipara MC2003	100	0	N/A	N/A	N/A	N/A	N/A	N/A	N/A	1	N/A	1	Bacteria; Terrabacteria group; Firmicutes; Clostridia; Clostridiales; Lachnospiraceae; Lachnospira; Lachnospira multipara	Hungate Collection (Seshadri et al., 2018)
Lachnospira pectinoschiza M83	100	0	N/A	N/A	N/A	N/A	N/A	N/A	N/A	N/A	N/A	1	Bacteria; Terrabacteria group; Firmicutes; Clostridia; Clostridiales; Lachnospiraceae; Lachnospira	Hungate Collection (Seshadri et al., 2018)
Lachnospira sp. isolate RUG444	100	1.34	N/A	N/A	N/A	N/A	N/A	N/A	1	N/A	N/A	1	Bacteria; Terrabacteria group; Firmicutes; Clostridia; Eubacteriales; Lachnospiraceae; Lachnospira; unclassified Lachnospira	GenBank (Gharechahi et al., 2020)
Lactobacillus brevis AG48	99.06	0	N/A	1	N/A	N/A	N/A	N/A	N/A	N/A	N/A	1	Bacteria; Terrabacteria group; Firmicutes; Bacilli; Lactobacillales; Lactobacillaceae; Levilactobacillus; Lactobacillus brevis	Hungate Collection (Seshadri et al., 2018)
Lactobacillus mucosae AGR63	99.18	0.54	N/A	N/A	N/A	N/A	N/A	N/A	N/A	N/A	N/A	1	Bacteria; Terrabacteria group; Firmicutes; Bacilli; Lactobacillales; Lactobacillaceae; Limosilactobacillus	Hungate Collection (Seshadri et al., 2018)
Lactobacillus mucosae KHPC15	99.18	0.54	N/A	N/A	N/A	N/A	N/A	N/A	N/A	N/A	N/A	1	Bacteria; Terrabacteria group; Firmicutes; Bacilli; Lactobacillales; Lactobacillaceae; Limosilactobacillus	Hungate Collection (Seshadri et al., 2018)
Lactobacillus mucosae KHPX11	99.18	0.54	N/A	N/A	N/A	N/A	N/A	N/A	N/A	N/A	N/A	1	Bacteria; Terrabacteria group; Firmicutes; Bacilli; Lactobacillales; Lactobacillaceae; Limosilactobacillus	Hungate Collection (Seshadri et al., 2018)
Lactobacillus mucosae WCC8	99.18	1.63	N/A	N/A	N/A	N/A	N/A	N/A	N/A	N/A	N/A	1	Bacteria; Terrabacteria group; Firmicutes; Bacilli; Lactobacillales; Lactobacillaceae; Limosilactobacillus	Hungate Collection (Seshadri et al., 2018)
Lactobacillus plantarum AG30	99.38	5.25	N/A	6	N/A	N/A	N/A	N/A	N/A	N/A	N/A	3	Bacteria; Terrabacteria group; Firmicutes; Bacilli; Lactobacillales; Lactobacillaceae; Lactiplantibacillus	Hungate Collection (Seshadri et al., 2018)
Lactobacillus ruminis ATCC 27782	98.95	0	N/A	1	N/A	N/A	N/A	N/A	N/A	1	N/A	1	Bacteria; Terrabacteria group; Firmicutes; Bacilli; Lactobacillales; Lactobacillaceae; Ligilactobacillus; Lactobacillus ruminis	JGI Genome portal (Seshadri et al., 2018)
Lactobacillus ruminis DSM 20403	98.95	0	N/A	1	N/A	N/A	N/A	N/A	N/A	1	N/A	1	Bacteria; Terrabacteria group; Firmicutes; Bacilli; Lactobacillales; Lactobacillaceae; Ligilactobacillus; Lactobacillus ruminis	Hungate Collection (Seshadri et al., 2018)
Lactobacillus ruminis WC1T17	99.21	0.52	N/A	N/A	N/A	N/A	N/A	N/A	N/A	N/A	N/A	1	Bacteria; Terrabacteria group; Firmicutes; Bacilli; Lactobacillales; Lactobacillaceae; Ligilactobacillus; Lactobacillus ruminis	Hungate Collection (Seshadri et al., 2018)
Lactococcus garvieae M79	100	0.19	N/A	N/A	N/A	N/A	N/A	N/A	N/A	N/A	N/A	1	Bacteria; Terrabacteria group; Firmicutes; Bacilli; Lactobacillales; Streptococcaceae; Lactococcus	Hungate Collection (Seshadri et al., 2018)
Lactococcuslactis subsp. Cremoris DPC6856	100	2.26	N/A	N/A	N/A	N/A	N/A	N/A	N/A	N/A	N/A	1	Bacteria; Terrabacteria group; Firmicutes; Bacilli; Lactobacillales; Streptococcaceae; Lactococcus; Lactococcus lactis	GenBank (Seshadri et al., 2018)
Lactococcuslactis subsp. Lactis 511	99.62	0	N/A	N/A	N/A	N/A	N/A	N/A	N/A	N/A	N/A	1	Bacteria; Terrabacteria group; Firmicutes; Bacilli; Lactobacillales; Streptococcaceae; Lactococcus; Lactococcus lactis	Hungate Collection (Seshadri et al., 2018)
Lampropedia hyalina DSM 16112	98.77	1.17	N/A	N/A	N/A	1	2	N/A	N/A	N/A	N/A	N/A	Bacteria; Proteobacteria; Betaproteobacteria; Burkholderiales; Comamonadaceae; Lampropedia; Lampropedia hyalina	GenBank (Seshadri et al., 2018)
Lentisphaeria bacterium isolate RUG53	85.98	1.61	N/A	N/A	N/A	N/A	N/A	N/A	N/A	2	N/A	N/A	Bacteria; PVC group; Lentisphaerae; Lentisphaeria; unclassified Lentisphaeria	GenBank (Gharechahi et al., 2020)
Lentisphaeria bacterium isolate RUG64	84.39	0.87	N/A	N/A	N/A	N/A	N/A	N/A	N/A	N/A	N/A	N/A	Bacteria; PVC group; Lentisphaerae; Lentisphaeria; unclassified Lentisphaeria	GenBank (Gharechahi et al., 2020)
Mailhella sp. isolate RUG411	84.85	2.51	N/A	N/A	N/A	N/A	N/A	N/A	N/A	N/A	N/A	N/A	Bacteria; Proteobacteria; delta/epsilon subdivisions; Deltaproteobacteria; Desulfovibrionales; Desulfovibrionaceae; Mailhella; unclassified Mailhella	GenBank (Gharechahi et al., 2020)
Marinilabiliaceae bacterium isolate RUG230	91.4	1.72	N/A	N/A	N/A	N/A	N/A	N/A	N/A	N/A	N/A	N/A	Bacteria; FCB group; Bacteroidetes/Chlorobi group; Bacteroidetes; Bacteroidia; Marinilabiliales; Marinilabiliaceae; unclassified Marinilabiliaceae	GenBank (Gharechahi et al., 2020)
Megamonas sp. Calf98-2	100	1.27	N/A	N/A	N/A	N/A	N/A	N/A	N/A	N/A	N/A	N/A	Bacteria; Terrabacteria group; Firmicutes; Negativicutes; Selenomonadales; Selenomonadaceae; Megamonas; unclassified Megamonas	Hungate Collection (Seshadri et al., 2018)
Megasphaera elsdenii DSM 20460	100	0	N/A	N/A	N/A	N/A	N/A	N/A	N/A	N/A	N/A	N/A	Bacteria; Terrabacteria group; Firmicutes; Negativicutes; Veillonellales; Veillonellaceae; Megasphaera	GenBank (Seshadri et al., 2018)
Megasphaera elsdenii J1	100	0	N/A	N/A	N/A	N/A	N/A	N/A	N/A	N/A	N/A	N/A	Bacteria; Terrabacteria group; Firmicutes; Negativicutes; Veillonellales; Veillonellaceae; Megasphaera	Hungate Collection (Seshadri et al., 2018)
Megasphaera elsdenii T81	99.4	0.6	N/A	N/A	N/A	N/A	N/A	N/A	N/A	N/A	N/A	N/A	Bacteria; Terrabacteria group; Firmicutes; Negativicutes; Veillonellales; Veillonellaceae; Megasphaera	Hungate Collection (Seshadri et al., 2018)
Megasphaera elsdenii YE34	100	0	N/A	N/A	N/A	N/A	N/A	N/A	N/A	N/A	N/A	N/A	Bacteria; Terrabacteria group; Firmicutes; Negativicutes; Veillonellales; Veillonellaceae; Megasphaera	Hungate Collection (Seshadri et al., 2018)
Micrococcineae bacterium KH10	98.51	0	N/A	N/A	N/A	N/A	N/A	N/A	N/A	N/A	1	1	Bacteria; Terrabacteria group; Actinobacteria; Actinobacteria; Micrococcales; unclassified Micrococcales	Hungate Collection (Seshadri et al., 2018)
Micrococcus luteus VTM4R57	98.65	1.61	N/A	N/A	N/A	N/A	N/A	N/A	N/A	N/A	N/A	N/A	Bacteria; Terrabacteria group; Actinobacteria; Actinobacteria; Micrococcales; Micrococcaceae; Micrococcus	Hungate Collection (Seshadri et al., 2018)
Mitsuokella jalaludinii DSM 13811	100	0.08	N/A	N/A	N/A	N/A	N/A	N/A	N/A	N/A	N/A	N/A	Bacteria; Terrabacteria group; Firmicutes; Negativicutes; Selenomonadales; Selenomonadaceae; Mitsuokella; Mitsuokella jalaludinii	Hungate Collection (Seshadri et al., 2018)
Morganella morganii NLAE-zl-C84	100	0	1	N/A	3	N/A	2	N/A	N/A	N/A	2	1	Bacteria; Proteobacteria; Gammaproteobacteria; Enterobacterales; Morganellaceae; Morganella	Hungate Collection (Seshadri et al., 2018)
Muribaculaceae bacterium isolate RUG160	91.34	7.31	N/A	N/A	1	N/A	N/A	N/A	N/A	N/A	N/A	1	Bacteria; FCB group; Bacteroidetes/Chlorobi group; Bacteroidetes; Bacteroidia; Bacteroidales; Muribaculaceae; unclassified Muribaculaceae	GenBank (Gharechahi et al., 2020)
Muribaculaceae bacterium isolate RUG166	82.52	4.32	N/A	N/A	N/A	N/A	N/A	N/A	N/A	N/A	N/A	1	Bacteria; FCB group; Bacteroidetes/Chlorobi group; Bacteroidetes; Bacteroidia; Bacteroidales; Muribaculaceae; unclassified Muribaculaceae	GenBank (Gharechahi et al., 2020)
Muribaculaceae bacterium isolate RUG244	87.04	3.9	N/A	N/A	N/A	N/A	N/A	N/A	N/A	N/A	N/A	2	Bacteria; FCB group; Bacteroidetes/Chlorobi group; Bacteroidetes; Bacteroidia; Bacteroidales; Muribaculaceae; unclassified Muribaculaceae	GenBank (Gharechahi et al., 2020)
Muribaculaceae bacterium isolate RUG260	94.15	2.33	N/A	N/A	1	N/A	N/A	N/A	N/A	N/A	N/A	2	Bacteria; FCB group; Bacteroidetes/Chlorobi group; Bacteroidetes; Bacteroidia; Bacteroidales; Muribaculaceae; unclassified Muribaculaceae	GenBank (Gharechahi et al., 2020)
Muribaculaceae bacterium isolate RUG266	87.81	0.82	N/A	N/A	1	N/A	N/A	N/A	N/A	N/A	N/A	1	Bacteria; FCB group; Bacteroidetes/Chlorobi group; Bacteroidetes; Bacteroidia; Bacteroidales; Muribaculaceae; unclassified Muribaculaceae	GenBank (Gharechahi et al., 2020)
Muribaculaceae bacterium isolate RUG404	93.2	3.36	1	N/A	N/A	N/A	N/A	N/A	N/A	N/A	N/A	1	Bacteria; FCB group; Bacteroidetes/Chlorobi group; Bacteroidetes; Bacteroidia; Bacteroidales; Muribaculaceae; unclassified Muribaculaceae	GenBank (Gharechahi et al., 2020)
Muribaculaceae bacterium isolate RUG427	81.7	2.77	N/A	N/A	1	N/A	N/A	N/A	N/A	N/A	N/A	1	Bacteria; FCB group; Bacteroidetes/Chlorobi group; Bacteroidetes; Bacteroidia; Bacteroidales; Muribaculaceae; unclassified Muribaculaceae	GenBank (Gharechahi et al., 2020)
Muribaculaceae bacterium isolate RUG442	83.4	4.69	N/A	N/A	N/A	N/A	N/A	N/A	N/A	N/A	N/A	1	Bacteria; FCB group; Bacteroidetes/Chlorobi group; Bacteroidetes; Bacteroidia; Bacteroidales; Muribaculaceae; unclassified Muribaculaceae	GenBank (Gharechahi et al., 2020)
Muribaculaceae bacterium isolate RUG446	84.82	4.21	N/A	N/A	N/A	N/A	N/A	N/A	N/A	N/A	N/A	1	Bacteria; FCB group; Bacteroidetes/Chlorobi group; Bacteroidetes; Bacteroidia; Bacteroidales; Muribaculaceae; unclassified Muribaculaceae	GenBank (Gharechahi et al., 2020)
Mycoplasmataceae bacterium isolate RUG208	95.77	2.31	N/A	N/A	N/A	N/A	N/A	N/A	N/A	N/A	N/A	1	Bacteria; Terrabacteria group; Tenericutes; Mollicutes; Mycoplasmatales; Mycoplasmataceae; unclassified Mycoplasmataceae	GenBank (Gharechahi et al., 2020)
Olsenella sp. KH2P3	100	0	N/A	N/A	N/A	1	N/A	N/A	N/A	N/A	N/A	1	Bacteria; Terrabacteria group; Actinobacteria; Coriobacteriia; Coriobacteriales; Atopobiaceae; Olsenella; unclassified Olsenella	Hungate Collection (Seshadri et al., 2018)
Olsenella sp. KH3B4	100	0	N/A	N/A	N/A	N/A	N/A	N/A	N/A	N/A	1	1	Bacteria; Terrabacteria group; Actinobacteria; Coriobacteriia; Coriobacteriales; Atopobiaceae; Olsenella; unclassified Olsenella	Hungate Collection (Seshadri et al., 2018)
Olsenella umbonata DSM 22619	100	0	N/A	N/A	1	N/A	N/A	N/A	N/A	N/A	N/A	1	Bacteria; Terrabacteria group; Actinobacteria; Coriobacteriia; Coriobacteriales; Atopobiaceae; Olsenella	Hungate Collection (Seshadri et al., 2018)
Olsenella umbonata KHGC19	100	0	N/A	N/A	N/A	N/A	N/A	N/A	N/A	N/A	1	1	Bacteria; Terrabacteria group; Actinobacteria; Coriobacteriia; Coriobacteriales; Atopobiaceae; Olsenella	Hungate Collection (Seshadri et al., 2018)
Olsenella umbonata WCP15	100	0	N/A	N/A	N/A	N/A	N/A	N/A	N/A	N/A	1	1	Bacteria; Terrabacteria group; Actinobacteria; Coriobacteriia; Coriobacteriales; Atopobiaceae; Olsenella	Hungate Collection (Seshadri et al., 2018)
Oribacterium sp. FC2011	99.36	1.28	N/A	N/A	N/A	N/A	N/A	N/A	N/A	2	N/A	1	Bacteria; Terrabacteria group; Firmicutes; Clostridia; Clostridiales; Lachnospiraceae; Oribacterium; unclassified Oribacterium	Hungate Collection (Seshadri et al., 2018)
Oribacterium sp. KHPX15	99.36	0	N/A	N/A	N/A	N/A	N/A	N/A	N/A	2	N/A	1	Bacteria; Terrabacteria group; Firmicutes; Clostridia; Clostridiales; Lachnospiraceae; Oribacterium; unclassified Oribacterium	Hungate Collection (Seshadri et al., 2018)
Oribacterium sp. NK2B42	98.72	0.64	N/A	N/A	N/A	3	N/A	N/A	1	1	N/A	1	Bacteria; Terrabacteria group; Firmicutes; Clostridia; Clostridiales; Lachnospiraceae; Oribacterium; unclassified Oribacterium	Hungate Collection (Seshadri et al., 2018)
Oribacterium sp. P6A1	98.52	0	N/A	N/A	N/A	N/A	N/A	N/A	N/A	1	N/A	1	Bacteria; Terrabacteria group; Firmicutes; Clostridia; Clostridiales; Lachnospiraceae; Oribacterium; unclassified Oribacterium	Hungate Collection (Seshadri et al., 2018)
Oribacterium sp. WCC10	98.1	0	N/A	N/A	N/A	N/A	N/A	N/A	1	1	N/A	1	Bacteria; Terrabacteria group; Firmicutes; Clostridia; Clostridiales; Lachnospiraceae; Oribacterium; unclassified Oribacterium	Hungate Collection (Seshadri et al., 2018)
Oscillibacter ruminantium GH1	99.33	0.34	N/A	N/A	N/A	N/A	N/A	N/A	N/A	N/A	1	N/A	Bacteria; Terrabacteria group; Firmicutes; Clostridia; Clostridiales; Oscillospiraceae; Oscillibacter; Oscillibacter ruminantium	GenBank (Seshadri et al., 2018)
Oscillibacter sp. PC13	98.66	0	1	N/A	N/A	N/A	N/A	N/A	N/A	N/A	N/A	1	Bacteria; Terrabacteria group; Firmicutes; Clostridia; Clostridiales; Oscillospiraceae; Oscillibacter; unclassified Oscillibacter	Hungate Collection (Seshadri et al., 2018)
Oscillospiraceae bacterium isolate RUG177	88.7	6.81	N/A	N/A	N/A	N/A	N/A	N/A	N/A	N/A	N/A	N/A	cellular organisms; Bacteria; Terrabacteria group; Firmicutes; Clostridia; Eubacteriales; Oscillospiraceae; unclassified Oscillospiraceae	GenBank (Gharechahi et al., 2020)
Oscillospiraceae bacterium isolate RUG182	95.05	2.87	N/A	N/A	1	N/A	N/A	N/A	N/A	N/A	N/A	N/A	cellular organisms; Bacteria; Terrabacteria group; Firmicutes; Clostridia; Eubacteriales; Oscillospiraceae; unclassified Oscillospiraceae	GenBank (Gharechahi et al., 2020)
Oscillospiraceae bacterium isolate RUG311	91.15	1.02	N/A	N/A	1	N/A	N/A	N/A	N/A	N/A	N/A	N/A	cellular organisms; Bacteria; Terrabacteria group; Firmicutes; Clostridia; Eubacteriales; Oscillospiraceae; unclassified Oscillospiraceae	GenBank (Gharechahi et al., 2020)
Oscillospiraceae bacterium isolate RUG321	84.05	9.08	1	N/A	N/A	N/A	N/A	N/A	N/A	N/A	N/A	1	cellular organisms; Bacteria; Terrabacteria group; Firmicutes; Clostridia; Eubacteriales; Oscillospiraceae; unclassified Oscillospiraceae	GenBank (Gharechahi et al., 2020)
Oscillospiraceae bacterium isolate RUG347	87.81	8.76	2	N/A	N/A	N/A	N/A	N/A	N/A	N/A	N/A	1	cellular organisms; Bacteria; Terrabacteria group; Firmicutes; Clostridia; Eubacteriales; Oscillospiraceae; unclassified Oscillospiraceae	GenBank (Gharechahi et al., 2020)
Oscillospiraceae bacterium isolate RUG415	93.9	4.53	N/A	N/A	N/A	N/A	N/A	N/A	N/A	N/A	N/A	N/A	cellular organisms; Bacteria; Terrabacteria group; Firmicutes; Clostridia; Eubacteriales; Oscillospiraceae; unclassified Oscillospiraceae	GenBank (Gharechahi et al., 2020)
Oscillospiraceae bacterium isolate RUG435	96.64	0.73	N/A	N/A	N/A	N/A	N/A	N/A	N/A	N/A	N/A	N/A	cellular organisms; Bacteria; Terrabacteria group; Firmicutes; Clostridia; Eubacteriales; Oscillospiraceae; unclassified Oscillospiraceae	GenBank (Gharechahi et al., 2020)
Oscillospiraceae bacterium isolate RUG439	92.11	2.35	N/A	N/A	N/A	N/A	N/A	N/A	N/A	N/A	N/A	N/A	cellular organisms; Bacteria; Terrabacteria group; Firmicutes; Clostridia; Eubacteriales; Oscillospiraceae; unclassified Oscillospiraceae	GenBank (Gharechahi et al., 2020)
Oscillospiraceae bacterium isolate RUG489	97.18	8.86	N/A	N/A	1	N/A	N/A	N/A	N/A	N/A	N/A	N/A	cellular organisms; Bacteria; Terrabacteria group; Firmicutes; Clostridia; Eubacteriales; Oscillospiraceae; unclassified Oscillospiraceae	GenBank (Gharechahi et al., 2020)
Oscillospiraceae bacterium isolate RUG492	84.89	5.17	N/A	N/A	N/A	N/A	N/A	N/A	N/A	N/A	N/A	N/A	cellular organisms; Bacteria; Terrabacteria group; Firmicutes; Clostridia; Eubacteriales; Oscillospiraceae; unclassified Oscillospiraceae	GenBank (Gharechahi et al., 2020)
Oscillospiraceae bacterium isolate RUG97	94.31	0.81	N/A	N/A	1	N/A	N/A	N/A	N/A	N/A	N/A	N/A	cellular organisms; Bacteria; Terrabacteria group; Firmicutes; Clostridia; Eubacteriales; Oscillospiraceae; unclassified Oscillospiraceae	GenBank (Gharechahi et al., 2020)
Oxalobacter formigenes HOxBLS	99.33	0.6	N/A	N/A	1	N/A	N/A	N/A	N/A	N/A	N/A	N/A	Bacteria; Proteobacteria; Betaproteobacteria; Burkholderiales; Oxalobacteraceae; Oxalobacter; Oxalobacter formigenes	GenBank
Oxalobacter sp. isolate RUG538	93.46	1.03	N/A	N/A	N/A	N/A	N/A	N/A	N/A	N/A	N/A	N/A	cellular organisms; Bacteria; Proteobacteria; Betaproteobacteria; Burkholderiales; Oxalobacteraceae; Oxalobacter; unclassified Oxalobacter	GenBank (Gharechahi et al., 2020)
Oxobacter pfennigii DSM 3222	99.19	4.03	N/A	2	N/A	N/A	N/A	N/A	1	N/A	N/A	N/A	Bacteria; Terrabacteria group; Firmicutes; Clostridia; Clostridiales; Clostridiaceae; Oxobacter	GenBank (Seshadri et al., 2018)
Paludibacteraceae bacterium isolate RUG124	86.06	4.48	N/A	N/A	N/A	N/A	N/A	N/A	N/A	N/A	N/A	N/A	Bacteria; FCB group; Bacteroidetes/Chlorobi group; Bacteroidetes; Bacteroidia; Bacteroidales; Paludibacteraceae; unclassified Paludibacteraceae	GenBank (Gharechahi et al., 2020)
Paludibacteraceae bacterium isolate RUG226	87.23	1.18	N/A	N/A	N/A	N/A	N/A	N/A	N/A	N/A	N/A	N/A	Bacteria; FCB group; Bacteroidetes/Chlorobi group; Bacteroidetes; Bacteroidia; Bacteroidales; Paludibacteraceae; unclassified Paludibacteraceae	GenBank (Gharechahi et al., 2020)
Paludibacteraceae bacterium isolate RUG234	98.39	0	N/A	N/A	N/A	N/A	N/A	N/A	N/A	N/A	N/A	1	Bacteria; FCB group; Bacteroidetes/Chlorobi group; Bacteroidetes; Bacteroidia; Bacteroidales; Paludibacteraceae; unclassified Paludibacteraceae	GenBank (Gharechahi et al., 2020)
Paludibacteraceae bacterium isolate RUG300	94.89	2.15	N/A	N/A	N/A	N/A	N/A	N/A	N/A	N/A	N/A	1	Bacteria; FCB group; Bacteroidetes/Chlorobi group; Bacteroidetes; Bacteroidia; Bacteroidales; Paludibacteraceae; unclassified Paludibacteraceae	GenBank (Gharechahi et al., 2020)
Paludibacteraceae bacterium isolate RUG327	91.67	0	N/A	N/A	N/A	N/A	1	N/A	N/A	1	N/A	N/A	Bacteria; FCB group; Bacteroidetes/Chlorobi group; Bacteroidetes; Bacteroidia; Bacteroidales; Paludibacteraceae; unclassified Paludibacteraceae	GenBank (Gharechahi et al., 2020)
Paludibacteraceae bacterium isolate RUG361	99.73	0	N/A	N/A	N/A	N/A	N/A	N/A	N/A	N/A	N/A	N/A	Bacteria; FCB group; Bacteroidetes/Chlorobi group; Bacteroidetes; Bacteroidia; Bacteroidales; Paludibacteraceae; unclassified Paludibacteraceae	GenBank (Gharechahi et al., 2020)
Paludibacteraceae bacterium isolate RUG365	91.16	9.44	N/A	N/A	N/A	N/A	N/A	N/A	N/A	N/A	N/A	N/A	Bacteria; FCB group; Bacteroidetes/Chlorobi group; Bacteroidetes; Bacteroidia; Bacteroidales; Paludibacteraceae; unclassified Paludibacteraceae	GenBank (Gharechahi et al., 2020)
Paludibacteraceae bacterium isolate RUG376	96.49	1.08	N/A	N/A	N/A	N/A	N/A	N/A	N/A	N/A	N/A	N/A	Bacteria; FCB group; Bacteroidetes/Chlorobi group; Bacteroidetes; Bacteroidia; Bacteroidales; Paludibacteraceae; unclassified Paludibacteraceae	GenBank (Gharechahi et al., 2020)
Paludibacteraceae bacterium isolate RUG77	84.78	1.99	N/A	N/A	N/A	N/A	N/A	N/A	N/A	N/A	N/A	1	Bacteria; FCB group; Bacteroidetes/Chlorobi group; Bacteroidetes; Bacteroidia; Bacteroidales; Paludibacteraceae; unclassified Paludibacteraceae	GenBank (Gharechahi et al., 2020)
Pediococcus acidilactici AGR20	99.38	0	N/A	N/A	N/A	N/A	N/A	N/A	N/A	N/A	N/A	1	Bacteria; Terrabacteria group; Firmicutes; Bacilli; Lactobacillales; Lactobacillaceae; Pediococcus; Pediococcus acidilactici group; Pediococcus acidilactici	Hungate Collection (Seshadri et al., 2018)
Peptoclostridium sp. AF21-18	100	0	N/A	1	N/A	N/A	N/A	N/A	N/A	N/A	N/A	1	Bacteria; Terrabacteria group; Firmicutes; Clostridia; Clostridiales; Peptostreptococcaceae; Peptoclostridium; unclassified Peptoclostridium	JGI Genome portal (Seshadri et al., 2018)
Peptostreptococcaceae bacterium pGA-8	98.58	0.71	N/A	N/A	N/A	N/A	1	N/A	N/A	N/A	N/A	N/A	Bacteria; Terrabacteria group; Firmicutes; Clostridia; Clostridiales; Peptostreptococcaceae; unclassified Peptostreptococcaceae	Hungate Collection (Seshadri et al., 2018)
Peptostreptococcaceae bacterium VA2	98.59	1.41	N/A	4	N/A	N/A	N/A	N/A	N/A	N/A	N/A	N/A	Bacteria; Terrabacteria group; Firmicutes; Clostridia; Clostridiales; Peptostreptococcaceae; unclassified Peptostreptococcaceae	Hungate Collection (Seshadri et al., 2018)
Peptostreptococcus anaerobius C	100	0	1	N/A	N/A	N/A	1	N/A	N/A	N/A	N/A	N/A	Bacteria; Terrabacteria group; Firmicutes; Clostridia; Clostridiales; Peptostreptococcaceae; Peptostreptococcus	Hungate Collection (Seshadri et al., 2018)
Peptostreptococcus russellii Calf135	99.3	0.17	N/A	N/A	N/A	N/A	N/A	N/A	N/A	N/A	N/A	N/A	Bacteria; Terrabacteria group; Firmicutes; Clostridia; Clostridiales; Peptostreptococcaceae; Peptostreptococcus	Hungate Collection (Seshadri et al., 2018)
Peptostreptococcus sp. D1	100	0	1	N/A	N/A	N/A	1	N/A	N/A	N/A	N/A	1	Bacteria; Terrabacteria group; Firmicutes; Clostridia; Clostridiales; Peptostreptococcaceae; Peptostreptococcus; unclassified Peptostreptococcus	Hungate Collection (Seshadri et al., 2018)
Porphyromonadaceae bacterium KH3CP3RA	100	0.55	N/A	N/A	N/A	N/A	N/A	N/A	N/A	N/A	N/A	N/A	Bacteria; FCB group; Bacteroidetes/Chlorobi group; Bacteroidetes; Bacteroidia; Bacteroidales; Porphyromonadaceae; unclassified Porphyromonadaceae	Hungate Collection (Seshadri et al., 2018)
Porphyromonadaceae bacterium KH3R12	100	0.27	N/A	N/A	N/A	N/A	N/A	N/A	N/A	N/A	N/A	N/A	Bacteria; FCB group; Bacteroidetes/Chlorobi group; Bacteroidetes; Bacteroidia; Bacteroidales; Porphyromonadaceae; unclassified Porphyromonadaceae	Hungate Collection (Seshadri et al., 2018)
Porphyromonadaceae bacterium KHP3R9	100	0.55	N/A	N/A	N/A	N/A	N/A	N/A	N/A	N/A	N/A	N/A	Bacteria; FCB group; Bacteroidetes/Chlorobi group; Bacteroidetes; Bacteroidia; Bacteroidales; Porphyromonadaceae; unclassified Porphyromonadaceae	Hungate Collection (Seshadri et al., 2018)
Porphyromonadaceae bacterium NLAE-zl-C104	99.45	0	N/A	N/A	N/A	N/A	N/A	N/A	N/A	N/A	N/A	N/A	Bacteria; FCB group; Bacteroidetes/Chlorobi group; Bacteroidetes; Bacteroidia; Bacteroidales; Porphyromonadaceae; unclassified Porphyromonadaceae	Hungate Collection (Seshadri et al., 2018)
Porphyromonas levii DSM 23370	99.92	0	N/A	N/A	N/A	N/A	1	N/A	N/A	N/A	N/A	N/A	Bacteria; FCB group; Bacteroidetes/Chlorobi group; Bacteroidetes; Bacteroidia; Bacteroidales; Porphyromonadaceae; Porphyromonas; Porphyromonas levii	GenBank (Seshadri et al., 2018)
Prauserella rugosa DSM 43194	100	0.25	1	N/A	N/A	N/A	N/A	N/A	N/A	N/A	N/A	N/A	Bacteria; Terrabacteria group; Actinobacteria; Actinobacteria; Pseudonocardiales; Pseudonocardiaceae; Prauserella	GenBank (Seshadri et al., 2018)
Prevotella albensis DSM 11370	98.65	0.34	N/A	N/A	N/A	N/A	N/A	N/A	N/A	N/A	N/A	1	Bacteria; FCB group; Bacteroidetes/Chlorobi group; Bacteroidetes; Bacteroidia; Bacteroidales; Prevotellaceae; Prevotella; Prevotella albensis	GenBank (Seshadri et al., 2018)
Prevotella brevis P6B11	99.63	0	N/A	N/A	N/A	N/A	N/A	1	N/A	N/A	N/A	1	Bacteria; FCB group; Bacteroidetes/Chlorobi group; Bacteroidetes; Bacteroidia; Bacteroidales; Prevotellaceae; Prevotella; Prevotella brevis	Hungate Collection (Seshadri et al., 2018)
Prevotella bryantii B14	97.08	2.35	N/A	N/A	N/A	N/A	N/A	N/A	N/A	N/A	N/A	1	Bacteria; FCB group; Bacteroidetes/Chlorobi group; Bacteroidetes; Bacteroidia; Bacteroidales; Prevotellaceae; Prevotella; Prevotella bryantii	GenBank (Seshadri et al., 2018)
Prevotella bryantii C21a	98.31	2.2	N/A	N/A	N/A	N/A	N/A	N/A	N/A	N/A	N/A	1	Bacteria; FCB group; Bacteroidetes/Chlorobi group; Bacteroidetes; Bacteroidia; Bacteroidales; Prevotellaceae; Prevotella; Prevotella bryantii	Hungate Collection (Seshadri et al., 2018)
Prevotella bryantii FB3001	98.65	3.15	N/A	N/A	N/A	N/A	N/A	N/A	N/A	N/A	N/A	1	Bacteria; FCB group; Bacteroidetes/Chlorobi group; Bacteroidetes; Bacteroidia; Bacteroidales; Prevotellaceae; Prevotella; Prevotella bryantii	Hungate Collection (Seshadri et al., 2018)
Prevotella bryantii KHPX14	98.65	1.21	N/A	N/A	N/A	N/A	N/A	N/A	N/A	N/A	N/A	1	Bacteria; FCB group; Bacteroidetes/Chlorobi group; Bacteroidetes; Bacteroidia; Bacteroidales; Prevotellaceae; Prevotella; Prevotella bryantii	Hungate Collection (Seshadri et al., 2018)
Prevotellaceae bacterium HUN156	98.89	0.12	N/A	N/A	N/A	N/A	N/A	N/A	N/A	N/A	N/A	1	Bacteria; FCB group; Bacteroidetes/Chlorobi group; Bacteroidetes; Bacteroidia; Bacteroidales; Prevotellaceae; unclassified Prevotellaceae	Hungate Collection (Seshadri et al., 2018)
Prevotellaceae bacterium KH2P17	98.93	1.43	N/A	N/A	N/A	N/A	N/A	N/A	N/A	N/A	N/A	1	Bacteria; FCB group; Bacteroidetes/Chlorobi group; Bacteroidetes; Bacteroidia; Bacteroidales; Prevotellaceae; unclassified Prevotellaceae	Hungate Collection (Seshadri et al., 2018)
Prevotellaceae bacterium MN60	98.89	0.01	N/A	N/A	N/A	N/A	N/A	N/A	N/A	N/A	N/A	1	Bacteria; FCB group; Bacteroidetes/Chlorobi group; Bacteroidetes; Bacteroidia; Bacteroidales; Prevotellaceae; unclassified Prevotellaceae	Hungate Collection (Seshadri et al., 2018)
Prevotella ruminicola 23	99.63	0.37	N/A	N/A	N/A	N/A	N/A	N/A	N/A	N/A	N/A	1	Bacteria; FCB group; Bacteroidetes/Chlorobi group; Bacteroidetes; Bacteroidia; Bacteroidales; Prevotellaceae; Prevotella; Prevotella ruminicola	JGI Genome portal (Seshadri et al., 2018)
Prevotella ruminicola AR32	99.63	0.56	N/A	N/A	N/A	N/A	N/A	N/A	1	N/A	N/A	1	Bacteria; FCB group; Bacteroidetes/Chlorobi group; Bacteroidetes; Bacteroidia; Bacteroidales; Prevotellaceae; Prevotella; Prevotella ruminicola	Hungate Collection (Seshadri et al., 2018)
Prevotella ruminicola ATCC 19189	99.63	0.37	N/A	N/A	N/A	N/A	N/A	N/A	N/A	N/A	N/A	1	Bacteria; FCB group; Bacteroidetes/Chlorobi group; Bacteroidetes; Bacteroidia; Bacteroidales; Prevotellaceae; Prevotella; Prevotella ruminicola	GenBank (Seshadri et al., 2018)
Prevotella ruminicola BPI-162	99.63	0.09	N/A	N/A	N/A	N/A	N/A	N/A	N/A	N/A	N/A	1	Bacteria; FCB group; Bacteroidetes/Chlorobi group; Bacteroidetes; Bacteroidia; Bacteroidales; Prevotellaceae; Prevotella; Prevotella ruminicola	Hungate Collection (Seshadri et al., 2018)
Prevotella ruminicola BPI-34	99.63	0	N/A	N/A	N/A	N/A	N/A	N/A	N/A	N/A	N/A	1	Bacteria; FCB group; Bacteroidetes/Chlorobi group; Bacteroidetes; Bacteroidia; Bacteroidales; Prevotellaceae; Prevotella; Prevotella ruminicola	Hungate Collection (Seshadri et al., 2018)
Prevotella ruminicola D31d	99.63	0.56	N/A	N/A	N/A	N/A	N/A	N/A	N/A	1	N/A	1	Bacteria; FCB group; Bacteroidetes/Chlorobi group; Bacteroidetes; Bacteroidia; Bacteroidales; Prevotellaceae; Prevotella; Prevotella ruminicola	Hungate Collection (Seshadri et al., 2018)
Prevotella ruminicola Ga6B6	99.63	0	N/A	N/A	N/A	N/A	N/A	N/A	N/A	N/A	N/A	1	Bacteria; FCB group; Bacteroidetes/Chlorobi group; Bacteroidetes; Bacteroidia; Bacteroidales; Prevotellaceae; Prevotella; Prevotella ruminicola	Hungate Collection (Seshadri et al., 2018)
Prevotella ruminicola KHT3	99.63	0.37	N/A	N/A	N/A	N/A	N/A	N/A	1	N/A	N/A	1	Bacteria; FCB group; Bacteroidetes/Chlorobi group; Bacteroidetes; Bacteroidia; Bacteroidales; Prevotellaceae; Prevotella; Prevotella ruminicola	Hungate Collection (Seshadri et al., 2018)
Prevotella sp. AGR2160	98.92	0.34	N/A	N/A	N/A	N/A	1	N/A	N/A	N/A	N/A	1	Bacteria; FCB group; Bacteroidetes/Chlorobi group; Bacteroidetes; Bacteroidia; Bacteroidales; Prevotellaceae; Prevotella; unclassified Prevotella	Hungate Collection (Seshadri et al., 2018)
Prevotella sp. BP1-145	99.26	0.19	N/A	N/A	N/A	N/A	N/A	N/A	1	N/A	N/A	1	Bacteria; FCB group; Bacteroidetes/Chlorobi group; Bacteroidetes; Bacteroidia; Bacteroidales; Prevotellaceae; Prevotella; unclassified Prevotella	Hungate Collection (Seshadri et al., 2018)
Prevotella sp. BP1-148	99.26	0	N/A	N/A	N/A	N/A	N/A	N/A	1	N/A	N/A	1	Bacteria; FCB group; Bacteroidetes/Chlorobi group; Bacteroidetes; Bacteroidia; Bacteroidales; Prevotellaceae; Prevotella; unclassified Prevotella	Hungate Collection (Seshadri et al., 2018)
Prevotella sp. FD3004	99.63	0	N/A	N/A	N/A	N/A	N/A	N/A	1	N/A	N/A	1	Bacteria; FCB group; Bacteroidetes/Chlorobi group; Bacteroidetes; Bacteroidia; Bacteroidales; Prevotellaceae; Prevotella; unclassified Prevotella	Hungate Collection (Seshadri et al., 2018)
Prevotella sp. HUN102	99.32	0.34	N/A	N/A	N/A	N/A	N/A	N/A	N/A	N/A	N/A	1	Bacteria; FCB group; Bacteroidetes/Chlorobi group; Bacteroidetes; Bacteroidia; Bacteroidales; Prevotellaceae; Prevotella; unclassified Prevotella	Hungate Collection (Seshadri et al., 2018)
Prevotella sp. isolate RUG107	87.23	6.93	N/A	N/A	N/A	N/A	N/A	N/A	N/A	N/A	N/A	N/A	Bacteria; FCB group; Bacteroidetes/Chlorobi group; Bacteroidetes; Bacteroidia; Bacteroidales; Prevotellaceae; Prevotella; unclassified Prevotella	GenBank (Gharechahi et al., 2020)
Prevotella sp. isolate RUG110	89.8	6.93	N/A	N/A	N/A	N/A	N/A	N/A	N/A	N/A	N/A	N/A	Bacteria; FCB group; Bacteroidetes/Chlorobi group; Bacteroidetes; Bacteroidia; Bacteroidales; Prevotellaceae; Prevotella; unclassified Prevotella	GenBank (Gharechahi et al., 2020)
Prevotella sp. isolate RUG131	93.45	2.39	N/A	N/A	N/A	N/A	N/A	N/A	N/A	N/A	N/A	1	Bacteria; FCB group; Bacteroidetes/Chlorobi group; Bacteroidetes; Bacteroidia; Bacteroidales; Prevotellaceae; Prevotella; unclassified Prevotella	GenBank (Gharechahi et al., 2020)
Prevotella sp. isolate RUG138	90.64	5.62	N/A	N/A	N/A	N/A	N/A	N/A	N/A	N/A	N/A	1	Bacteria; FCB group; Bacteroidetes/Chlorobi group; Bacteroidetes; Bacteroidia; Bacteroidales; Prevotellaceae; Prevotella; unclassified Prevotella	GenBank (Gharechahi et al., 2020)
Prevotella sp. isolate RUG168	90	2.13	N/A	N/A	N/A	N/A	N/A	N/A	N/A	N/A	N/A	1	Bacteria; FCB group; Bacteroidetes/Chlorobi group; Bacteroidetes; Bacteroidia; Bacteroidales; Prevotellaceae; Prevotella; unclassified Prevotella	GenBank (Gharechahi et al., 2020)
Prevotella sp. isolate RUG248	93.33	7.16	N/A	N/A	N/A	N/A	N/A	N/A	N/A	1	N/A	1	Bacteria; FCB group; Bacteroidetes/Chlorobi group; Bacteroidetes; Bacteroidia; Bacteroidales; Prevotellaceae; Prevotella; unclassified Prevotella	GenBank (Gharechahi et al., 2020)
Prevotella sp. isolate RUG25	96.46	7.21	1	N/A	N/A	N/A	N/A	N/A	N/A	N/A	N/A	1	Bacteria; FCB group; Bacteroidetes/Chlorobi group; Bacteroidetes; Bacteroidia; Bacteroidales; Prevotellaceae; Prevotella; unclassified Prevotella	GenBank (Gharechahi et al., 2020)
Prevotella sp. isolate RUG257	85.97	2.54	N/A	N/A	N/A	N/A	N/A	N/A	N/A	N/A	N/A	1	Bacteria; FCB group; Bacteroidetes/Chlorobi group; Bacteroidetes; Bacteroidia; Bacteroidales; Prevotellaceae; Prevotella; unclassified Prevotella	GenBank (Gharechahi et al., 2020)
Prevotella sp. isolate RUG259	94.15	4.81	N/A	N/A	N/A	N/A	N/A	N/A	1	N/A	N/A	1	Bacteria; FCB group; Bacteroidetes/Chlorobi group; Bacteroidetes; Bacteroidia; Bacteroidales; Prevotellaceae; Prevotella; unclassified Prevotella	GenBank (Gharechahi et al., 2020)
Prevotella sp. isolate RUG274	82.62	4.57	N/A	N/A	N/A	N/A	N/A	N/A	N/A	N/A	N/A	1	Bacteria; FCB group; Bacteroidetes/Chlorobi group; Bacteroidetes; Bacteroidia; Bacteroidales; Prevotellaceae; Prevotella; unclassified Prevotella	GenBank (Gharechahi et al., 2020)
Prevotella sp. isolate RUG299	93.15	2.43	N/A	N/A	1	N/A	N/A	N/A	N/A	N/A	N/A	1	Bacteria; FCB group; Bacteroidetes/Chlorobi group; Bacteroidetes; Bacteroidia; Bacteroidales; Prevotellaceae; Prevotella; unclassified Prevotella	GenBank (Gharechahi et al., 2020)
Prevotella sp. isolate RUG304	82.21	4.71	N/A	N/A	N/A	N/A	N/A	N/A	N/A	N/A	N/A	1	Bacteria; FCB group; Bacteroidetes/Chlorobi group; Bacteroidetes; Bacteroidia; Bacteroidales; Prevotellaceae; Prevotella; unclassified Prevotella	GenBank (Gharechahi et al., 2020)
Prevotella sp. isolate RUG306	93.51	9.67	N/A	N/A	N/A	N/A	N/A	N/A	N/A	1	N/A	1	Bacteria; FCB group; Bacteroidetes/Chlorobi group; Bacteroidetes; Bacteroidia; Bacteroidales; Prevotellaceae; Prevotella; unclassified Prevotella	GenBank (Gharechahi et al., 2020)
Prevotella sp. isolate RUG318	93.57	4.91	N/A	N/A	N/A	N/A	N/A	N/A	N/A	N/A	N/A	2	Bacteria; FCB group; Bacteroidetes/Chlorobi group; Bacteroidetes; Bacteroidia; Bacteroidales; Prevotellaceae; Prevotella; unclassified Prevotella	GenBank (Gharechahi et al., 2020)
Prevotella sp. isolate RUG323	93.76	3.49	N/A	N/A	N/A	N/A	N/A	N/A	1	N/A	N/A	1	Bacteria; FCB group; Bacteroidetes/Chlorobi group; Bacteroidetes; Bacteroidia; Bacteroidales; Prevotellaceae; Prevotella; unclassified Prevotella	GenBank (Gharechahi et al., 2020)
Prevotella sp. isolate RUG325	97.65	2.07	N/A	N/A	N/A	N/A	N/A	N/A	1	N/A	N/A	1	Bacteria; FCB group; Bacteroidetes/Chlorobi group; Bacteroidetes; Bacteroidia; Bacteroidales; Prevotellaceae; Prevotella; unclassified Prevotella	GenBank (Gharechahi et al., 2020)
Prevotella sp. isolate RUG330	86.34	2.44	N/A	N/A	N/A	N/A	N/A	N/A	N/A	N/A	N/A	1	Bacteria; FCB group; Bacteroidetes/Chlorobi group; Bacteroidetes; Bacteroidia; Bacteroidales; Prevotellaceae; Prevotella; unclassified Prevotella	GenBank (Gharechahi et al., 2020)
Prevotella sp. isolate RUG341	94.41	8.48	N/A	N/A	N/A	N/A	N/A	N/A	N/A	N/A	N/A	N/A	Bacteria; FCB group; Bacteroidetes/Chlorobi group; Bacteroidetes; Bacteroidia; Bacteroidales; Prevotellaceae; Prevotella; unclassified Prevotella	GenBank (Gharechahi et al., 2020)
Prevotella sp. isolate RUG396	89.67	3.75	N/A	N/A	N/A	N/A	N/A	N/A	N/A	1	N/A	1	Bacteria; FCB group; Bacteroidetes/Chlorobi group; Bacteroidetes; Bacteroidia; Bacteroidales; Prevotellaceae; Prevotella; unclassified Prevotella	GenBank (Gharechahi et al., 2020)
Prevotella sp. isolate RUG397	93.92	2.78	N/A	N/A	N/A	N/A	N/A	N/A	1	N/A	N/A	1	Bacteria; FCB group; Bacteroidetes/Chlorobi group; Bacteroidetes; Bacteroidia; Bacteroidales; Prevotellaceae; Prevotella; unclassified Prevotella	GenBank (Gharechahi et al., 2020)
Prevotella sp. isolate RUG398	88.84	2.31	N/A	N/A	N/A	N/A	N/A	N/A	N/A	N/A	N/A	1	Bacteria; FCB group; Bacteroidetes/Chlorobi group; Bacteroidetes; Bacteroidia; Bacteroidales; Prevotellaceae; Prevotella; unclassified Prevotella	GenBank (Gharechahi et al., 2020)
Prevotella sp. isolate RUG414	86.47	3.52	N/A	N/A	N/A	N/A	N/A	N/A	1	N/A	N/A	1	Bacteria; FCB group; Bacteroidetes/Chlorobi group; Bacteroidetes; Bacteroidia; Bacteroidales; Prevotellaceae; Prevotella; unclassified Prevotella	GenBank (Gharechahi et al., 2020)
Prevotella sp. isolate RUG441	91.04	2.78	N/A	N/A	N/A	N/A	N/A	N/A	N/A	N/A	N/A	1	Bacteria; FCB group; Bacteroidetes/Chlorobi group; Bacteroidetes; Bacteroidia; Bacteroidales; Prevotellaceae; Prevotella; unclassified Prevotella	GenBank (Gharechahi et al., 2020)
Prevotella sp. isolate RUG46	87.66	1.78	N/A	N/A	N/A	N/A	N/A	N/A	N/A	N/A	N/A	1	Bacteria; FCB group; Bacteroidetes/Chlorobi group; Bacteroidetes; Bacteroidia; Bacteroidales; Prevotellaceae; Prevotella; unclassified Prevotella	GenBank (Gharechahi et al., 2020)
Prevotella sp. isolate RUG460	88.74	3.65	N/A	N/A	N/A	N/A	N/A	N/A	N/A	1	N/A	1	Bacteria; FCB group; Bacteroidetes/Chlorobi group; Bacteroidetes; Bacteroidia; Bacteroidales; Prevotellaceae; Prevotella; unclassified Prevotella	GenBank (Gharechahi et al., 2020)
Prevotella sp. isolate RUG463	96.17	3.63	N/A	N/A	N/A	N/A	N/A	N/A	N/A	N/A	N/A	1	Bacteria; FCB group; Bacteroidetes/Chlorobi group; Bacteroidetes; Bacteroidia; Bacteroidales; Prevotellaceae; Prevotella; unclassified Prevotella	GenBank (Gharechahi et al., 2020)
Prevotella sp. isolate RUG488	80.32	9.21	1	N/A	N/A	N/A	N/A	N/A	1	1	N/A	N/A	Bacteria; FCB group; Bacteroidetes/Chlorobi group; Bacteroidetes; Bacteroidia; Bacteroidales; Prevotellaceae; Prevotella; unclassified Prevotella	GenBank (Gharechahi et al., 2020)
Prevotella sp. isolate RUG501	98.15	0.49	N/A	N/A	N/A	N/A	N/A	N/A	N/A	N/A	N/A	1	Bacteria; FCB group; Bacteroidetes/Chlorobi group; Bacteroidetes; Bacteroidia; Bacteroidales; Prevotellaceae; Prevotella; unclassified Prevotella	GenBank (Gharechahi et al., 2020)
Prevotella sp. isolate RUG507	91.55	8.93	N/A	N/A	N/A	N/A	N/A	N/A	1	N/A	N/A	N/A	Bacteria; FCB group; Bacteroidetes/Chlorobi group; Bacteroidetes; Bacteroidia; Bacteroidales; Prevotellaceae; Prevotella; unclassified Prevotella	GenBank (Gharechahi et al., 2020)
Prevotella sp. isolate RUG51	92.45	4.54	N/A	N/A	N/A	N/A	N/A	N/A	N/A	N/A	N/A	1	Bacteria; FCB group; Bacteroidetes/Chlorobi group; Bacteroidetes; Bacteroidia; Bacteroidales; Prevotellaceae; Prevotella; unclassified Prevotella	GenBank (Gharechahi et al., 2020)
Prevotella sp. isolate RUG517	96.41	2.22	N/A	N/A	N/A	N/A	N/A	N/A	N/A	N/A	N/A	2	Bacteria; FCB group; Bacteroidetes/Chlorobi group; Bacteroidetes; Bacteroidia; Bacteroidales; Prevotellaceae; Prevotella; unclassified Prevotella	GenBank (Gharechahi et al., 2020)
Prevotella sp. isolate RUG519	93.7	8.5	N/A	N/A	N/A	N/A	N/A	N/A	N/A	N/A	N/A	1	Bacteria; FCB group; Bacteroidetes/Chlorobi group; Bacteroidetes; Bacteroidia; Bacteroidales; Prevotellaceae; Prevotella; unclassified Prevotella	GenBank (Gharechahi et al., 2020)
Prevotella sp. isolate RUG522	93.05	3.09	1	N/A	1	N/A	N/A	N/A	N/A	N/A	N/A	1	Bacteria; FCB group; Bacteroidetes/Chlorobi group; Bacteroidetes; Bacteroidia; Bacteroidales; Prevotellaceae; Prevotella; unclassified Prevotella	GenBank (Gharechahi et al., 2020)
Prevotella sp. isolate RUG88	81.99	1.23	N/A	N/A	N/A	N/A	N/A	N/A	N/A	N/A	N/A	N/A	Bacteria; FCB group; Bacteroidetes/Chlorobi group; Bacteroidetes; Bacteroidia; Bacteroidales; Prevotellaceae; Prevotella; unclassified Prevotella	GenBank (Gharechahi et al., 2020)
Prevotella sp. Isolate RUG92	91.74	3.52	1	N/A	N/A	N/A	N/A	N/A	N/A	N/A	N/A	2	Bacteria; FCB group; Bacteroidetes/Chlorobi group; Bacteroidetes; Bacteroidia; Bacteroidales; Prevotellaceae; Prevotella; unclassified Prevotella	GenBank (Gharechahi et al., 2020)
Prevotella sp. KH1P2	98.93	1.43	N/A	N/A	N/A	N/A	N/A	N/A	N/A	N/A	N/A	1	Bacteria; FCB group; Bacteroidetes/Chlorobi group; Bacteroidetes; Bacteroidia; Bacteroidales; Prevotellaceae; Prevotella; unclassified Prevotella	Hungate Collection (Seshadri et al., 2018)
Prevotella sp. KH2C16	98.86	0.71	N/A	N/A	N/A	N/A	1	N/A	N/A	N/A	N/A	1	Bacteria; FCB group; Bacteroidetes/Chlorobi group; Bacteroidetes; Bacteroidia; Bacteroidales; Prevotellaceae; Prevotella; unclassified Prevotella	Hungate Collection (Seshadri et al., 2018)
Prevotella sp. KHP1	99.63	0.12	N/A	N/A	N/A	N/A	N/A	N/A	1	N/A	N/A	1	Bacteria; FCB group; Bacteroidetes/Chlorobi group; Bacteroidetes; Bacteroidia; Bacteroidales; Prevotellaceae; Prevotella; unclassified Prevotella	Hungate Collection (Seshadri et al., 2018)
Prevotella sp. KHP7	99.63	0	N/A	N/A	N/A	N/A	N/A	N/A	1	N/A	N/A	1	Bacteria; FCB group; Bacteroidetes/Chlorobi group; Bacteroidetes; Bacteroidia; Bacteroidales; Prevotellaceae; Prevotella; unclassified Prevotella	Hungate Collection (Seshadri et al., 2018)
Prevotella sp. LC2012	99.63	0	N/A	N/A	N/A	N/A	N/A	N/A	N/A	N/A	N/A	1	Bacteria; FCB group; Bacteroidetes/Chlorobi group; Bacteroidetes; Bacteroidia; Bacteroidales; Prevotellaceae; Prevotella; unclassified Prevotella	Hungate Collection (Seshadri et al., 2018)
Prevotella sp. MA2016	99.63	0	N/A	N/A	N/A	N/A	N/A	N/A	N/A	N/A	N/A	1	Bacteria; FCB group; Bacteroidetes/Chlorobi group; Bacteroidetes; Bacteroidia; Bacteroidales; Prevotellaceae; Prevotella; unclassified Prevotella	Hungate Collection (Seshadri et al., 2018)
Prevotella sp. NE3005	99.26	2.04	N/A	N/A	N/A	N/A	N/A	N/A	1	N/A	N/A	1	Bacteria; FCB group; Bacteroidetes/Chlorobi group; Bacteroidetes; Bacteroidia; Bacteroidales; Prevotellaceae; Prevotella; unclassified Prevotella	Hungate Collection (Seshadri et al., 2018)
Prevotella sp. P6B1	99.63	0	N/A	N/A	N/A	N/A	N/A	N/A	1	N/A	N/A	1	Bacteria; FCB group; Bacteroidetes/Chlorobi group; Bacteroidetes; Bacteroidia; Bacteroidales; Prevotellaceae; Prevotella; unclassified Prevotella	Hungate Collection (Seshadri et al., 2018)
Prevotella sp. P6B4	99.63	0	N/A	N/A	N/A	N/A	N/A	N/A	1	N/A	N/A	1	Bacteria; FCB group; Bacteroidetes/Chlorobi group; Bacteroidetes; Bacteroidia; Bacteroidales; Prevotellaceae; Prevotella; unclassified Prevotella	Hungate Collection (Seshadri et al., 2018)
Prevotella sp. RM4	99.63	0.56	N/A	N/A	N/A	N/A	N/A	N/A	N/A	N/A	N/A	1	Bacteria; FCB group; Bacteroidetes/Chlorobi group; Bacteroidetes; Bacteroidia; Bacteroidales; Prevotellaceae; Prevotella; unclassified Prevotella	Hungate Collection (Seshadri et al., 2018)
Prevotella sp. TC2-24	99.44	0.37	N/A	N/A	N/A	N/A	N/A	N/A	N/A	N/A	N/A	1	Bacteria; FCB group; Bacteroidetes/Chlorobi group; Bacteroidetes; Bacteroidia; Bacteroidales; Prevotellaceae; Prevotella; unclassified Prevotella	Hungate Collection (Seshadri et al., 2018)
Prevotella sp. TC2-28	99.14	1.91	N/A	N/A	N/A	N/A	N/A	N/A	N/A	N/A	N/A	2	Bacteria; FCB group; Bacteroidetes/Chlorobi group; Bacteroidetes; Bacteroidia; Bacteroidales; Prevotellaceae; Prevotella; unclassified Prevotella	Hungate Collection (Seshadri et al., 2018)
Prevotella sp. TF2-5	98.52	2.35	N/A	N/A	N/A	N/A	N/A	N/A	1	N/A	N/A	1	Bacteria; FCB group; Bacteroidetes/Chlorobi group; Bacteroidetes; Bacteroidia; Bacteroidales; Prevotellaceae; Prevotella; unclassified Prevotella	Hungate Collection (Seshadri et al., 2018)
Propionibacteriaceae bacterium P6A17	98.78	0	N/A	N/A	N/A	N/A	N/A	N/A	N/A	N/A	N/A	N/A	Bacteria; Terrabacteria group; Actinobacteria; Actinobacteria; Propionibacteriales; Propionibacteriaceae; unclassified Propionibacteriaceae	Hungate Collection (Seshadri et al., 2018)
Propionibacterium acnes NLAE-zl-G260	100	0	N/A	N/A	1	N/A	N/A	N/A	N/A	N/A	N/A	2	Bacteria; Terrabacteria group; Actinobacteria; Actinobacteria; Propionibacteriales; Propionibacteriaceae; Cutibacterium	Hungate Collection (Seshadri et al., 2018)
Propionibacterium sp. MB3007	100	0	N/A	N/A	1	N/A	N/A	N/A	N/A	N/A	N/A	2	Bacteria; Terrabacteria group; Actinobacteria; Actinobacteria; Propionibacteriales; Propionibacteriaceae; Propionibacterium; unclassified Propionibacterium	Hungate Collection (Seshadri et al., 2018)
Proteiniclasticum ruminis DSM 24773	87.3	2.11	1	1	1	N/A	N/A	N/A	N/A	N/A	N/A	N/A	Bacteria; Terrabacteria group; Firmicutes; Clostridia; Eubacteriales; Clostridiaceae; Proteiniclasticum; Proteiniclasticum ruminis	Hungate Collection (Seshadri et al., 2018)
Proteus mirabilis strain NLAE-zl-G534	100	0	N/A	N/A	2	N/A	N/A	N/A	N/A	N/A	N/A	1	Bacteria; Proteobacteria; Gammaproteobacteria; Enterobacterales; Morganellaceae; Proteus	Hungate Collection (Seshadri et al., 2018)
Proteus mirabilis NLAE-zl-C285	100	0	N/A	N/A	2	N/A	N/A	N/A	N/A	N/A	N/A	1	Bacteria; Proteobacteria; Gammaproteobacteria; Enterobacterales; Morganellaceae; Proteus	Hungate Collection (Seshadri et al., 2018)
Pseudobutyrivibrio ruminis ACV-9	99.52	0	N/A	N/A	N/A	N/A	N/A	N/A	N/A	2	N/A	1	Bacteria; Terrabacteria group; Firmicutes; Clostridia; Eubacteriales; Lachnospiraceae; Pseudobutyrivibrio; Pseudobutyrivibrio ruminis	Hungate Collection (Seshadri et al., 2018)
Pseudobutyrivibrio ruminis AD2017	99.52	0	N/A	N/A	N/A	N/A	N/A	N/A	N/A	1	N/A	1	Bacteria; Terrabacteria group; Firmicutes; Clostridia; Eubacteriales; Lachnospiraceae; Pseudobutyrivibrio; Pseudobutyrivibrio ruminis	Hungate Collection (Seshadri et al., 2018)
Pseudobutyrivibrio ruminis CF1b	99.52	0	N/A	N/A	N/A	N/A	N/A	N/A	N/A	1	N/A	1	Bacteria; Terrabacteria group; Firmicutes; Clostridia; Eubacteriales; Lachnospiraceae; Pseudobutyrivibrio; Pseudobutyrivibrio ruminis	Hungate Collection (Seshadri et al., 2018)
Pseudobutyrivibrio ruminis DSM 9787	99.52	0	N/A	N/A	N/A	N/A	N/A	N/A	N/A	2	N/A	1	Bacteria; Terrabacteria group; Firmicutes; Clostridia; Eubacteriales; Lachnospiraceae; Pseudobutyrivibrio; Pseudobutyrivibrio ruminis	Hungate Collection (Seshadri et al., 2018)
Pseudobutyrivibrio ruminis HUN009	99.36	0	N/A	N/A	N/A	N/A	N/A	N/A	N/A	2	N/A	1	Bacteria; Terrabacteria group; Firmicutes; Clostridia; Eubacteriales; Lachnospiraceae; Pseudobutyrivibrio; Pseudobutyrivibrio ruminis	Hungate Collection (Seshadri et al., 2018)
Pseudobutyrivibrio sp. 49	99.52	0	N/A	1	N/A	N/A	N/A	N/A	N/A	1	N/A	1	Bacteria; Terrabacteria group; Firmicutes; Clostridia; Eubacteriales; Lachnospiraceae; Pseudobutyrivibrio; unclassified Pseudobutyrivibrio	Hungate Collection (Seshadri et al., 2018)
Pseudobutyrivibrio sp. ACV-2	99.52	1.3	N/A	1	N/A	N/A	N/A	N/A	N/A	N/A	N/A	1	Bacteria; Terrabacteria group; Firmicutes; Clostridia; Eubacteriales; Lachnospiraceae; Pseudobutyrivibrio; unclassified Pseudobutyrivibrio	Hungate Collection (Seshadri et al., 2018)
Pseudobutyrivibrio sp. C4	99.52	0.06	N/A	N/A	N/A	N/A	N/A	N/A	N/A	2	N/A	1	Bacteria; Terrabacteria group; Firmicutes; Clostridia; Eubacteriales; Lachnospiraceae; Pseudobutyrivibrio; unclassified Pseudobutyrivibrio	Hungate Collection (Seshadri et al., 2018)
Pseudobutyrivibrio sp. isolate RUG503	98.2	2.17	N/A	3	N/A	N/A	N/A	N/A	N/A	1	N/A	1	Bacteria; Terrabacteria group; Firmicutes; Clostridia; Eubacteriales; Lachnospiraceae; Pseudobutyrivibrio; unclassified Pseudobutyrivibrio	GenBank (Gharechahi et al., 2020)
Pseudobutyrivibrio sp. JW11	99.52	0	N/A	N/A	N/A	N/A	N/A	N/A	N/A	1	N/A	1	Bacteria; Terrabacteria group; Firmicutes; Clostridia; Eubacteriales; Lachnospiraceae; Pseudobutyrivibrio; unclassified Pseudobutyrivibrio	Hungate Collection (Seshadri et al., 2018)
Pseudobutyrivibrio sp. LB2011	99.52	0	N/A	N/A	N/A	N/A	N/A	N/A	N/A	1	N/A	1	Bacteria; Terrabacteria group; Firmicutes; Clostridia; Eubacteriales; Lachnospiraceae; Pseudobutyrivibrio; unclassified Pseudobutyrivibrio	Hungate Collection (Seshadri et al., 2018)
Pseudobutyrivibrio sp. MD2005	99.52	0	N/A	N/A	N/A	N/A	N/A	N/A	N/A	N/A	N/A	1	Bacteria; Terrabacteria group; Firmicutes; Clostridia; Eubacteriales; Lachnospiraceae; Pseudobutyrivibrio; unclassified Pseudobutyrivibrio	Hungate Collection (Seshadri et al., 2018)
Pseudobutyrivibrio sp. NOR37	99.42	0	N/A	1	N/A	N/A	N/A	N/A	N/A	N/A	N/A	1	Bacteria; Terrabacteria group; Firmicutes; Clostridia; Eubacteriales; Lachnospiraceae; Pseudobutyrivibrio; unclassified Pseudobutyrivibrio	Hungate Collection (Seshadri et al., 2018)
Pseudobutyrivibrio sp. OR37	99.52	0.72	N/A	N/A	N/A	N/A	N/A	N/A	N/A	1	N/A	1	Bacteria; Terrabacteria group; Firmicutes; Clostridia; Eubacteriales; Lachnospiraceae; Pseudobutyrivibrio; unclassified Pseudobutyrivibrio	Hungate Collection (Seshadri et al., 2018)
Pseudobutyrivibrio sp. UC1225	99.52	0.64	N/A	3	N/A	N/A	N/A	N/A	N/A	1	N/A	1	Bacteria; Terrabacteria group; Firmicutes; Clostridia; Eubacteriales; Lachnospiraceae; Pseudobutyrivibrio; unclassified Pseudobutyrivibrio	Hungate Collection (Seshadri et al., 2018)
Pseudobutyrivibrio sp. YE44	99.52	0.97	N/A	2	N/A	N/A	N/A	N/A	N/A	N/A	N/A	1	Bacteria; Terrabacteria group; Firmicutes; Clostridia; Eubacteriales; Lachnospiraceae; Pseudobutyrivibrio; unclassified Pseudobutyrivibrio	Hungate Collection (Seshadri et al., 2018)
Pseudobutyrivibrio sp. AR14	99.52	0.16	N/A	1	N/A	N/A	N/A	N/A	N/A	N/A	N/A	1	Bacteria; Terrabacteria group; Firmicutes; Clostridia; Eubacteriales; Lachnospiraceae; Pseudobutyrivibrio; unclassified Pseudobutyrivibrio	Hungate Collection (Seshadri et al., 2018)
Pseudobutyrivibrio xylanivorans DSM 10317	99.52	0	N/A	N/A	N/A	N/A	N/A	N/A	N/A	1	N/A	1	Bacteria; Terrabacteria group; Firmicutes; Clostridia; Eubacteriales; Lachnospiraceae; Pseudobutyrivibrio	Hungate Collection (Seshadri et al., 2018)
Pseudobutyrivibrio xylanivorans DSM 14809	93.24	0.48	N/A	1	N/A	N/A	N/A	N/A	N/A	1	N/A	1	Bacteria; Terrabacteria group; Firmicutes; Clostridia; Eubacteriales; Lachnospiraceae; Pseudobutyrivibrio	GenBank (Seshadri et al., 2018)
Pseudobutyrivibrio xylanivorans MA3014	99.52	0.97	N/A	N/A	N/A	N/A	N/A	N/A	N/A	1	N/A	1	Bacteria; Terrabacteria group; Firmicutes; Clostridia; Eubacteriales; Lachnospiraceae; Pseudobutyrivibrio	GenBank (Seshadri et al., 2018)
Pseudochrobactrum sp. AO18b	99.57	0.65	N/A	N/A	N/A	N/A	5	N/A	N/A	N/A	1	N/A	Bacteria; Proteobacteria; Alphaproteobacteria; Rhizobiales; Brucellaceae; Pseudochrobactrum; unclassified Pseudochrobactrum	GenBank (Seshadri et al., 2018)
Pyramidobacter sp. isolate RUG346	84.28	6.09	N/A	N/A	N/A	N/A	N/A	N/A	N/A	N/A	N/A	N/A	cellular organisms; Bacteria; Synergistetes; Synergistia; Synergistales; Synergistaceae; Pyramidobacter; unclassified Pyramidobacter	GenBank (Gharechahi et al., 2020)
Pyramidobacter sp. isolate RUG420	83.33	0.15	N/A	N/A	N/A	N/A	N/A	N/A	N/A	N/A	N/A	N/A	cellular organisms; Bacteria; Synergistetes; Synergistia; Synergistales; Synergistaceae; Pyramidobacter; unclassified Pyramidobacter	GenBank (Gharechahi et al., 2020)
Ruaniaceae bacterium KH17	98.75	0	1	N/A	N/A	N/A	N/A	N/A	N/A	N/A	N/A	1	Bacteria; Terrabacteria group; Actinobacteria; Actinomycetia; Micrococcales; Ruaniaceae; unclassified Ruaniaceae	Hungate Collection (Seshadri et al., 2018)
Ruminiclostridium cellobioparum DSM 1351	100	2.13	1	4	N/A	N/A	N/A	N/A	N/A	1	N/A	N/A	Bacteria; Terrabacteria group; Firmicutes; Clostridia; Eubacteriales; Oscillospiraceae; Ruminiclostridium; Ruminiclostridium cellobioparum	GenBank (Seshadri et al., 2018)
Ruminiclostridium sp. isolate RUG179	89.93	3.02	N/A	N/A	N/A	N/A	N/A	N/A	N/A	9	N/A	N/A	Bacteria; Terrabacteria group; Firmicutes; Clostridia; Eubacteriales; Oscillospiraceae; Ruminiclostridium; unclassified Ruminiclostridium	GenBank (Gharechahi et al., 2020)
Ruminobacter amylophilus DSM 1361	100	1.56	N/A	N/A	N/A	N/A	N/A	N/A	N/A	1	N/A	2	Bacteria; Proteobacteria; Gammaproteobacteria; Aeromonadales; Succinivibrionaceae; Ruminobacter	Hungate Collection (Seshadri et al., 2018)
Ruminobacter sp. isolate RUG56	99.22	1.4	N/A	N/A	N/A	N/A	N/A	N/A	N/A	1	N/A	2	Bacteria; Proteobacteria; Gammaproteobacteria; Aeromonadales; Succinivibrionaceae; Ruminobacter	GenBank (Gharechahi et al., 2020)
Ruminobacter sp. RM87	100	0.97	N/A	N/A	N/A	N/A	N/A	N/A	N/A	1	N/A	2	Bacteria; Proteobacteria; Gammaproteobacteria; Aeromonadales; Succinivibrionaceae; Ruminobacter; unclassified Ruminobacter	Hungate Collection (Seshadri et al., 2018)
Ruminococcaceae bacterium AB4001	99.29	0	N/A	N/A	N/A	N/A	N/A	N/A	N/A	1	N/A	N/A	Bacteria; Terrabacteria group; Firmicutes; Clostridia; Eubacteriales; Oscillospiraceae; unclassified Oscillospiraceae	Hungate Collection (Seshadri et al., 2018)
Ruminococcaceae bacterium AE2021	98.56	0	N/A	N/A	N/A	1	N/A	N/A	N/A	N/A	N/A	N/A	Bacteria; Terrabacteria group; Firmicutes; Clostridia; Eubacteriales; Oscillospiraceae; unclassified Oscillospiraceae	Hungate Collection (Seshadri et al., 2018)
Ruminococcaceae bacterium D5	98.66	0.67	N/A	N/A	N/A	N/A	N/A	N/A	N/A	N/A	N/A	N/A	Bacteria; Terrabacteria group; Firmicutes; Clostridia; Eubacteriales; Oscillospiraceae; unclassified Oscillospiraceae	Hungate Collection (Seshadri et al., 2018)
Ruminococcaceae bacterium FB2012	98.66	0.67	N/A	N/A	N/A	N/A	N/A	N/A	N/A	2	N/A	N/A	Bacteria; Terrabacteria group; Firmicutes; Clostridia; Eubacteriales; Oscillospiraceae; unclassified Oscillospiraceae	Hungate Collection (Seshadri et al., 2018)
Ruminococcaceae bacterium isolate RUG127	97.77	5.37	N/A	N/A	N/A	N/A	N/A	N/A	N/A	1	N/A	N/A	Bacteria; Terrabacteria group; Firmicutes; Clostridia; Eubacteriales; Oscillospiraceae; unclassified Oscillospiraceae	GenBank (Gharechahi et al., 2020)
Ruminococcaceae bacterium isolate RUG135	98.99	1.1	N/A	N/A	1	N/A	N/A	N/A	N/A	N/A	N/A	N/A	Bacteria; Terrabacteria group; Firmicutes; Clostridia; Eubacteriales; Oscillospiraceae; unclassified Oscillospiraceae	GenBank (Gharechahi et al., 2020)
Ruminococcaceae bacterium isolate RUG16	91.86	4.05	N/A	N/A	N/A	N/A	N/A	N/A	N/A	N/A	N/A	2	Bacteria; Terrabacteria group; Firmicutes; Clostridia; Eubacteriales; Oscillospiraceae; unclassified Oscillospiraceae	GenBank (Gharechahi et al., 2020)
Ruminococcaceae bacterium isolate RUG209	99.33	2.35	N/A	N/A	N/A	N/A	N/A	N/A	N/A	1	N/A	N/A	Bacteria; Terrabacteria group; Firmicutes; Clostridia; Eubacteriales; Oscillospiraceae; unclassified Oscillospiraceae	GenBank (Gharechahi et al., 2020)
Ruminococcaceae bacterium isolate RUG516	96.31	1.8	N/A	N/A	N/A	N/A	N/A	N/A	N/A	N/A	N/A	N/A	Bacteria; Terrabacteria group; Firmicutes; Clostridia; Eubacteriales; Oscillospiraceae; unclassified Oscillospiraceae	GenBank (Gharechahi et al., 2020)
Ruminococcaceae bacterium KH2T8	98.56	0	N/A	1	N/A	N/A	N/A	N/A	N/A	N/A	N/A	N/A	Bacteria; Terrabacteria group; Firmicutes; Clostridia; Eubacteriales; Oscillospiraceae; unclassified Oscillospiraceae	Hungate Collection (Seshadri et al., 2018)
Ruminococcaceae bacterium KHP2	98.56	0	N/A	1	N/A	1	N/A	N/A	N/A	N/A	N/A	N/A	Bacteria; Terrabacteria group; Firmicutes; Clostridia; Eubacteriales; Oscillospiraceae; unclassified Oscillospiraceae	Hungate Collection (Seshadri et al., 2018)
Ruminococcaceae bacterium P7	99.11	0.67	N/A	N/A	N/A	N/A	N/A	N/A	N/A	N/A	N/A	2	Bacteria; Terrabacteria group; Firmicutes; Clostridia; Eubacteriales; Oscillospiraceae; unclassified Oscillospiraceae	Hungate Collection (Seshadri et al., 2018)
Ruminococcaceae bacterium R-25	99.29	0.71	N/A	1	N/A	N/A	N/A	N/A	N/A	1	N/A	N/A	Bacteria; Terrabacteria group; Firmicutes; Clostridia; Eubacteriales; Oscillospiraceae; unclassified Oscillospiraceae	Hungate Collection (Seshadri et al., 2018)
Ruminococcaceae bacterium YAD3003	98.23	0	N/A	N/A	N/A	N/A	N/A	N/A	N/A	1	N/A	N/A	Bacteria; Terrabacteria group; Firmicutes; Clostridia; Eubacteriales; Oscillospiraceae; unclassified Oscillospiraceae	Hungate Collection (Seshadri et al., 2018)
Ruminococcaceae bacterium YRB3002	97.16	0	N/A	N/A	N/A	N/A	N/A	N/A	N/A	2	N/A	N/A	Bacteria; Terrabacteria group; Firmicutes; Clostridia; Eubacteriales; Oscillospiraceae; unclassified Oscillospiraceae	Hungate Collection (Seshadri et al., 2018)
Ruminococcus albus 7	91.78	0	N/A	1	1	N/A	N/A	N/A	N/A	2	N/A	1	Bacteria; Terrabacteria group; Firmicutes; Clostridia; Eubacteriales; Oscillospiraceae; Ruminococcus; Ruminococcus albus	JGI Genome portal (Seshadri et al., 2018)
Ruminococcus albus 8	99.32	0	N/A	1	N/A	N/A	N/A	N/A	1	2	N/A	1	Bacteria; Terrabacteria group; Firmicutes; Clostridia; Eubacteriales; Oscillospiraceae; Ruminococcus; Ruminococcus albus	GenBank (Seshadri et al., 2018)
Ruminococcus albus AD2013	99.32	2.05	N/A	1	1	N/A	N/A	N/A	N/A	2	N/A	1	Bacteria; Terrabacteria group; Firmicutes; Clostridia; Eubacteriales; Oscillospiraceae; Ruminococcus; Ruminococcus albus	Hungate Collection (Seshadri et al., 2018)
Ruminococcus albus AR67	100	0	N/A	2	N/A	N/A	N/A	N/A	N/A	2	N/A	1	Bacteria; Terrabacteria group; Firmicutes; Clostridia; Eubacteriales; Oscillospiraceae; Ruminococcus; Ruminococcus albus	Hungate Collection (Seshadri et al., 2018)
Ruminococcus albus KH2T6	100	0	N/A	1	N/A	N/A	N/A	N/A	1	2	N/A	1	Bacteria; Terrabacteria group; Firmicutes; Clostridia; Eubacteriales; Oscillospiraceae; Ruminococcus; Ruminococcus albus	Hungate Collection (Seshadri et al., 2018)
Ruminococcus albus SY3	99.32	9.82	N/A	1	1	N/A	N/A	N/A	N/A	2	N/A	1	Bacteria; Terrabacteria group; Firmicutes; Clostridia; Eubacteriales; Oscillospiraceae; Ruminococcus; Ruminococcus albus	GenBank (Seshadri et al., 2018)
Ruminococcus bromii strain YE282	99.33	1.01	1	2	N/A	1	N/A	N/A	N/A	N/A	N/A	2	Bacteria; Terrabacteria group; Firmicutes; Clostridia; Eubacteriales; Oscillospiraceae; Ruminococcus	JGI Genome portal (Seshadri et al., 2018)
Ruminococcus bromii YE282	99.33	1.01	1	2	N/A	1	N/A	N/A	N/A	N/A	N/A	2	Bacteria; Terrabacteria group; Firmicutes; Clostridia; Eubacteriales; Oscillospiraceae; Ruminococcus	Hungate Collection (Seshadri et al., 2018)
Ruminococcus champanellensis 18P13	97.82	0	N/A	N/A	N/A	N/A	N/A	N/A	N/A	N/A	N/A	1	Bacteria; Terrabacteria group; Firmicutes; Clostridia; Eubacteriales; Oscillospiraceae; Ruminococcus; Ruminococcus champanellensis	GenBank
Ruminococcus flavefaciens 007c	98.99	0	N/A	1	N/A	N/A	N/A	N/A	N/A	N/A	N/A	2	Bacteria; Terrabacteria group; Firmicutes; Clostridia; Eubacteriales; Oscillospiraceae; Ruminococcus; Ruminococcus flavefaciens	GenBank (Seshadri et al., 2018)
Ruminococcus flavefaciens 17	91.96	0.11	N/A	2	N/A	N/A	N/A	N/A	N/A	N/A	N/A	2	Bacteria; Terrabacteria group; Firmicutes; Clostridia; Eubacteriales; Oscillospiraceae; Ruminococcus; Ruminococcus flavefaciens	GenBank (Seshadri et al., 2018)
Ruminococcus flavefaciens AE3010	98.99	0	N/A	1	1	N/A	N/A	N/A	N/A	N/A	N/A	1	Bacteria; Terrabacteria group; Firmicutes; Clostridia; Eubacteriales; Oscillospiraceae; Ruminococcus; Ruminococcus flavefaciens	Hungate Collection (Seshadri et al., 2018)
Ruminococcus flavefaciens ATCC19208	99.66	0	N/A	1	N/A	N/A	N/A	N/A	N/A	N/A	N/A	2	Bacteria; Terrabacteria group; Firmicutes; Clostridia; Eubacteriales; Oscillospiraceae; Ruminococcus; Ruminococcus flavefaciens	GenBank (Seshadri et al., 2018)
Ruminococcus flavefaciens FD-1	99.78	2.68	N/A	3	N/A	1	N/A	N/A	N/A	N/A	N/A	1	Bacteria; Terrabacteria group; Firmicutes; Clostridia; Eubacteriales; Oscillospiraceae; Ruminococcus; Ruminococcus flavefaciens	GenBank (Seshadri et al., 2018)
Ruminococcus flavefaciens MA2007	99.33	0	N/A	1	N/A	N/A	N/A	N/A	N/A	N/A	N/A	1	Bacteria; Terrabacteria group; Firmicutes; Clostridia; Eubacteriales; Oscillospiraceae; Ruminococcus; Ruminococcus flavefaciens	Hungate Collection (Seshadri et al., 2018)
Ruminococcus flavefaciens MC2020	100	0	N/A	N/A	N/A	1	N/A	N/A	N/A	N/A	N/A	N/A	Bacteria; Terrabacteria group; Firmicutes; Clostridia; Eubacteriales; Oscillospiraceae; Ruminococcus; Ruminococcus flavefaciens	Hungate Collection (Seshadri et al., 2018)
Ruminococcus flavefaciens ND2009	99.33	0	N/A	2	N/A	N/A	N/A	N/A	N/A	N/A	N/A	1	Bacteria; Terrabacteria group; Firmicutes; Clostridia; Eubacteriales; Oscillospiraceae; Ruminococcus; Ruminococcus flavefaciens	Hungate Collection (Seshadri et al., 2018)
Ruminococcus flavefaciens SAb67	99.33	0	N/A	4	N/A	N/A	N/A	N/A	N/A	N/A	N/A	1	Bacteria; Terrabacteria group; Firmicutes; Clostridia; Eubacteriales; Oscillospiraceae; Ruminococcus; Ruminococcus flavefaciens	Hungate Collection (Seshadri et al., 2018)
Ruminococcus flavefaciens XPD3002	99.33	0	N/A	N/A	N/A	N/A	N/A	N/A	N/A	N/A	N/A	2	Bacteria; Terrabacteria group; Firmicutes; Clostridia; Eubacteriales; Oscillospiraceae; Ruminococcus; Ruminococcus flavefaciens	Hungate Collection (Seshadri et al., 2018)
Ruminococcus flavefaciens Y1	99.33	0	N/A	1	N/A	N/A	N/A	N/A	N/A	N/A	N/A	2	Bacteria; Terrabacteria group; Firmicutes; Clostridia; Eubacteriales; Oscillospiraceae; Ruminococcus; Ruminococcus flavefaciens	Hungate Collection (Seshadri et al., 2018)
Ruminococcus flavefaciens YAD2003	99.66	0.67	N/A	N/A	N/A	N/A	N/A	N/A	N/A	N/A	N/A	2	Bacteria; Terrabacteria group; Firmicutes; Clostridia; Eubacteriales; Oscillospiraceae; Ruminococcus; Ruminococcus flavefaciens	Hungate Collection (Seshadri et al., 2018)
Ruminococcus flavefaciens YL228	99.33	0	N/A	1	N/A	N/A	N/A	N/A	N/A	N/A	N/A	1	Bacteria; Terrabacteria group; Firmicutes; Clostridia; Eubacteriales; Oscillospiraceae; Ruminococcus; Ruminococcus flavefaciens	Hungate Collection (Seshadri et al., 2018)
Ruminococcus flavefaciens YRD2003	100	0	N/A	N/A	N/A	N/A	N/A	N/A	N/A	N/A	N/A	N/A	Bacteria; Terrabacteria group; Firmicutes; Clostridia; Eubacteriales; Oscillospiraceae; Ruminococcus; Ruminococcus flavefaciens	Hungate Collection (Seshadri et al., 2018)
[Ruminococcus] gnavus AGR2154	98.83	0	N/A	N/A	N/A	N/A	1	N/A	N/A	N/A	N/A	1	Bacteria; Terrabacteria group; Firmicutes; Clostridia; Eubacteriales; Lachnospiraceae; Mediterraneibacter; [Ruminococcus] gnavus	Hungate Collection (Seshadri et al., 2018)
Ruminococcus sp. FC2018	98.63	0	N/A	N/A	N/A	N/A	N/A	N/A	N/A	N/A	N/A	1	Bacteria; Terrabacteria group; Firmicutes; Clostridia; Eubacteriales; Oscillospiraceae; Ruminococcus; unclassified Ruminococcus	Hungate Collection (Seshadri et al., 2018)
Ruminococcus sp. HUN007	99.33	2.91	N/A	2	N/A	N/A	N/A	N/A	N/A	2	N/A	1	Bacteria; Terrabacteria group; Firmicutes; Clostridia; Eubacteriales; Oscillospiraceae; Ruminococcus; unclassified Ruminococcus	Hungate Collection (Seshadri et al., 2018)
Ruminococcus sp. isolate RUG158	84.24	2.71	N/A	N/A	N/A	N/A	N/A	N/A	N/A	N/A	N/A	1	Bacteria; Terrabacteria group; Firmicutes; Clostridia; Eubacteriales; Oscillospiraceae; Ruminococcus; unclassified Ruminococcus	GenBank (Gharechahi et al., 2020)
Ruminococcus sp. isolate RUG21	97.41	1.01	N/A	N/A	N/A	N/A	N/A	N/A	N/A	N/A	N/A	2	Bacteria; Terrabacteria group; Firmicutes; Clostridia; Eubacteriales; Oscillospiraceae; Ruminococcus; unclassified Ruminococcus	GenBank (Gharechahi et al., 2020)
Ruminococcus sp. isolate RUG247	95.99	8.89	N/A	1	N/A	N/A	N/A	N/A	N/A	N/A	N/A	2	Bacteria; Terrabacteria group; Firmicutes; Clostridia; Eubacteriales; Oscillospiraceae; Ruminococcus; unclassified Ruminococcus	GenBank (Gharechahi et al., 2020)
Ruminococcus sp. isolate RUG421	88.18	2.68	N/A	N/A	N/A	N/A	N/A	N/A	1	N/A	N/A	2	Bacteria; Terrabacteria group; Firmicutes; Clostridia; Eubacteriales; Oscillospiraceae; Ruminococcus; unclassified Ruminococcus	GenBank (Gharechahi et al., 2020)
Ruminococcus sp. isolate RUG452	98.66	0.08	N/A	N/A	N/A	N/A	N/A	N/A	N/A	N/A	N/A	2	Bacteria; Terrabacteria group; Firmicutes; Clostridia; Eubacteriales; Oscillospiraceae; Ruminococcus; unclassified Ruminococcus	GenBank (Gharechahi et al., 2020)
Ruminococcus sp. isolate RUG468	91.93	8.68	N/A	2	N/A	N/A	N/A	N/A	N/A	N/A	N/A	2	Bacteria; Terrabacteria group; Firmicutes; Clostridia; Eubacteriales; Oscillospiraceae; Ruminococcus; unclassified Ruminococcus	GenBank (Gharechahi et al., 2020)
Ruminococcus sp. isolate RUG491	95.62	4.7	N/A	1	N/A	N/A	N/A	N/A	N/A	N/A	N/A	2	Bacteria; Terrabacteria group; Firmicutes; Clostridia; Eubacteriales; Oscillospiraceae; Ruminococcus; unclassified Ruminococcus	GenBank (Gharechahi et al., 2020)
Ruminococcus sp. NK3A76	97.32	0	N/A	1	N/A	N/A	N/A	N/A	N/A	2	N/A	N/A	Bacteria; Terrabacteria group; Firmicutes; Clostridia; Eubacteriales; Oscillospiraceae; Ruminococcus; unclassified Ruminococcus	Hungate Collection (Seshadri et al., 2018)
Ruminococcus sp. YE71	97.65	1.34	N/A	N/A	N/A	N/A	N/A	N/A	N/A	3	N/A	N/A	Bacteria; Terrabacteria group; Firmicutes; Clostridia; Eubacteriales; Oscillospiraceae; Ruminococcus; unclassified Ruminococcus	Hungate Collection (Seshadri et al., 2018)
Ruminococcus sp. YE78	97.65	1.34	N/A	N/A	N/A	N/A	N/A	N/A	N/A	3	N/A	N/A	Bacteria; Terrabacteria group; Firmicutes; Clostridia; Eubacteriales; Oscillospiraceae; Ruminococcus; unclassified Ruminococcus	Hungate Collection (Seshadri et al., 2018)
Saccharofermentans sp. isolate RUG301	95.69	1.06	N/A	N/A	N/A	N/A	N/A	N/A	N/A	1	N/A	N/A	Bacteria; Terrabacteria group; Firmicutes; Clostridia; Eubacteriales; Oscillospiraceae; Saccharofermentans; unclassified Saccharofermentans	GenBank (Gharechahi et al., 2020)
Saccharofermentans sp. isolate RUG314	99.78	2.84	N/A	1	N/A	N/A	N/A	N/A	N/A	1	N/A	N/A	Bacteria; Terrabacteria group; Firmicutes; Clostridia; Eubacteriales; Oscillospiraceae; Saccharofermentans; unclassified Saccharofermentans	GenBank (Gharechahi et al., 2020)
Saccharofermentans sp. isolate RUG453	80.1	7.79	N/A	N/A	N/A	N/A	N/A	N/A	N/A	1	N/A	N/A	Bacteria; Terrabacteria group; Firmicutes; Clostridia; Eubacteriales; Oscillospiraceae; Saccharofermentans; unclassified Saccharofermentans	GenBank (Gharechahi et al., 2020)
Saccharofermentans sp. isolate RUG464	94.9	7.45	N/A	N/A	N/A	N/A	N/A	N/A	N/A	1	N/A	N/A	Bacteria; Terrabacteria group; Firmicutes; Clostridia; Eubacteriales; Oscillospiraceae; Saccharofermentans; unclassified Saccharofermentans	GenBank (Gharechahi et al., 2020)
Saccharofermentans sp. isolate RUG502	98.94	0	N/A	N/A	N/A	N/A	N/A	N/A	N/A	1	N/A	N/A	Bacteria; Terrabacteria group; Firmicutes; Clostridia; Eubacteriales; Oscillospiraceae; Saccharofermentans; unclassified Saccharofermentans	GenBank (Gharechahi et al., 2020)
Saccharofermentans sp. isolate RUG504	89.21	3.32	N/A	1	N/A	N/A	N/A	N/A	N/A	1	N/A	N/A	Bacteria; Terrabacteria group; Firmicutes; Clostridia; Eubacteriales; Oscillospiraceae; Saccharofermentans; unclassified Saccharofermentans	GenBank (Gharechahi et al., 2020)
Saccharofermentans sp. isolate RUG520	94.61	3.94	N/A	N/A	N/A	N/A	N/A	N/A	N/A	1	N/A	N/A	Bacteria; Terrabacteria group; Firmicutes; Clostridia; Eubacteriales; Oscillospiraceae; Saccharofermentans; unclassified Saccharofermentans	GenBank (Gharechahi et al., 2020)
Saccharofermentans sp. isolate RUG80	84.4	1.46	N/A	1	N/A	N/A	N/A	N/A	N/A	1	N/A	N/A	Bacteria; Terrabacteria group; Firmicutes; Clostridia; Eubacteriales; Oscillospiraceae; Saccharofermentans; unclassified Saccharofermentans	GenBank (Gharechahi et al., 2020)
Sagittula stellata E-37	99.68	0.3	1	N/A	N/A	N/A	N/A	N/A	N/A	N/A	1	N/A	Bacteria; Proteobacteria; Alphaproteobacteria; Rhodobacterales; Rhodobacteraceae; Sagittula; Sagittula stellata	GenBank
Salinivirgaceae bacterium isolate RUG317	95.75	7.63	N/A	N/A	N/A	N/A	N/A	N/A	N/A	N/A	N/A	N/A	Bacteria; FCB group; Bacteroidetes/Chlorobi group; Bacteroidetes; Bacteroidia; Bacteroidales; Salinivirgaceae; unclassified Salinivirgaceae	GenBank (Gharechahi et al., 2020)
Sarcina sp. DSM 11001	97.97	0.98	1	N/A	N/A	N/A	N/A	N/A	N/A	N/A	N/A	1	Bacteria; Terrabacteria group; Firmicutes; Clostridia; Eubacteriales; Clostridiaceae; Sarcina; unclassified Sarcina	Hungate Collection (Seshadri et al., 2018)
Schwartzia succinivorans DSM 10502	99.37	0	N/A	N/A	N/A	N/A	N/A	N/A	N/A	2	N/A	N/A	Bacteria; Terrabacteria group; Firmicutes; Negativicutes; Selenomonadales; Selenomonadaceae; Schwartzia; Schwartzia succinivorans	GenBank (Seshadri et al., 2018)
Selenomonadaceae bacterium isolate RUG10	93.65	3.38	N/A	N/A	N/A	N/A	N/A	2	2	1	N/A	N/A	Bacteria; Terrabacteria group; Firmicutes; Negativicutes; Selenomonadales; Selenomonadaceae; unclassified Selenomonadaceae	GenBank (Gharechahi et al., 2020)
Selenomonadaceae bacterium isolate RUG370	96.02	6.58	N/A	N/A	N/A	N/A	N/A	1	N/A	4	N/A	N/A	Bacteria; Terrabacteria group; Firmicutes; Negativicutes; Selenomonadales; Selenomonadaceae; unclassified Selenomonadaceae	GenBank (Gharechahi et al., 2020)
Selenomonadaceae bacterium isolate RUG467	92.36	8.34	N/A	N/A	N/A	N/A	N/A	1	N/A	3	N/A	N/A	Bacteria; Terrabacteria group; Firmicutes; Negativicutes; Selenomonadales; Selenomonadaceae; unclassified Selenomonadaceae	GenBank (Gharechahi et al., 2020)
Selenomonas bovis8-14-1	100	0.55	N/A	N/A	N/A	N/A	N/A	N/A	1	1	N/A	N/A	Bacteria; Terrabacteria group; Firmicutes; Negativicutes; Selenomonadales; Selenomonadaceae; Selenomonas	Hungate Collection (Seshadri et al., 2018)
Selenomonas bovis DSM 23594	100	0.08	N/A	N/A	N/A	N/A	N/A	N/A	N/A	N/A	N/A	N/A	Bacteria; Terrabacteria group; Firmicutes; Negativicutes; Selenomonadales; Selenomonadaceae; Selenomonas	GenBank (Seshadri et al., 2018)
Selenomonas ruminantium AB3002	100	0.08	1	N/A	N/A	N/A	N/A	N/A	1	1	N/A	N/A	Bacteria; Terrabacteria group; Firmicutes; Negativicutes; Selenomonadales; Selenomonadaceae; Selenomonas; Selenomonas ruminantium	Hungate Collection (Seshadri et al., 2018)
Selenomonas ruminantium AC2024	100	0	N/A	N/A	N/A	N/A	N/A	N/A	1	3	N/A	N/A	Bacteria; Terrabacteria group; Firmicutes; Negativicutes; Selenomonadales; Selenomonadaceae; Selenomonas; Selenomonas ruminantium	Hungate Collection (Seshadri et al., 2018)
Selenomonas ruminantium ATCC 12561	100	0.08	N/A	N/A	N/A	N/A	N/A	N/A	1	3	N/A	N/A	Bacteria; Terrabacteria group; Firmicutes; Negativicutes; Selenomonadales; Selenomonadaceae; Selenomonas; Selenomonas ruminantium	Hungate Collection (Seshadri et al., 2018)
Selenomonas ruminantium C3	100	0	N/A	N/A	N/A	N/A	N/A	N/A	1	3	N/A	N/A	Bacteria; Terrabacteria group; Firmicutes; Negativicutes; Selenomonadales; Selenomonadaceae; Selenomonas; Selenomonas ruminantium	Hungate Collection (Seshadri et al., 2018)
Selenomonas ruminantium GACV-9	100	0.08	N/A	N/A	N/A	N/A	N/A	N/A	1	3	N/A	N/A	Bacteria; Terrabacteria group; Firmicutes; Negativicutes; Selenomonadales; Selenomonadaceae; Selenomonas; Selenomonas ruminantium	Hungate Collection (Seshadri et al., 2018)
Selenomonas ruminantium HD4	100	0	N/A	N/A	N/A	1	N/A	N/A	1	3	N/A	N/A	Bacteria; Terrabacteria group; Firmicutes; Negativicutes; Selenomonadales; Selenomonadaceae; Selenomonas; Selenomonas ruminantium	Hungate Collection (Seshadri et al., 2018)
Selenomonas ruminantium KH1T6	100	1.08	1	N/A	N/A	N/A	N/A	N/A	1	1	N/A	N/A	Bacteria; Terrabacteria group; Firmicutes; Negativicutes; Selenomonadales; Selenomonadaceae; Selenomonas; Selenomonas ruminantium	Hungate Collection (Seshadri et al., 2018)
Selenomonas ruminantium L14	100	0	N/A	N/A	N/A	N/A	N/A	N/A	1	3	N/A	N/A	Bacteria; Terrabacteria group; Firmicutes; Negativicutes; Selenomonadales; Selenomonadaceae; Selenomonas; Selenomonas ruminantium	Hungate Collection (Seshadri et al., 2018)
Selenomonas ruminantium subsp. lactilytica DSM2872	100	0.47	N/A	N/A	N/A	N/A	N/A	N/A	1	2	N/A	N/A	Bacteria; Terrabacteria group; Firmicutes; Negativicutes; Selenomonadales; Selenomonadaceae; Selenomonas; Selenomonas ruminantium; Selenomonas ruminantium subsp. lactilytica	Hungate Collection (Seshadri et al., 2018)
Selenomonas ruminantium subsp. Lactilytica TAM6421	100	0.08	N/A	N/A	1	N/A	N/A	N/A	1	2	N/A	N/A	Bacteria; Terrabacteria group; Firmicutes; Negativicutes; Selenomonadales; Selenomonadaceae; Selenomonas; Selenomonas ruminantium; Selenomonas ruminantium subsp. lactilytica	JGI Genome portal (Seshadri et al., 2018)
Selenomonas ruminantium WCT3	100	0.08	N/A	N/A	N/A	N/A	N/A	N/A	1	3	N/A	N/A	Bacteria; Terrabacteria group; Firmicutes; Negativicutes; Selenomonadales; Selenomonadaceae; Selenomonas; Selenomonas ruminantium	Hungate Collection (Seshadri et al., 2018)
Selenomonas ruminantium Z108	99.53	0.16	N/A	N/A	N/A	N/A	N/A	N/A	1	2	N/A	N/A	Bacteria; Terrabacteria group; Firmicutes; Negativicutes; Selenomonadales; Selenomonadaceae; Selenomonas; Selenomonas ruminantium	Hungate Collection (Seshadri et al., 2018)
Selenomonas ruminantium S137	99.53	1.55	N/A	N/A	N/A	N/A	N/A	N/A	1	3	N/A	N/A	Bacteria; Terrabacteria group; Firmicutes; Negativicutes; Selenomonadales; Selenomonadaceae; Selenomonas	Hungate Collection (Seshadri et al., 2018)
Selenomonas sp. AE3005	99.93	0.78	N/A	N/A	N/A	N/A	N/A	N/A	1	3	N/A	N/A	Bacteria; Terrabacteria group; Firmicutes; Negativicutes; Selenomonadales; Selenomonadaceae; Selenomonas; unclassified Selenomonas	Hungate Collection (Seshadri et al., 2018)
Selenomonas sp. FC4001	100	0	N/A	N/A	N/A	N/A	N/A	N/A	1	3	N/A	N/A	Bacteria; Terrabacteria group; Firmicutes; Negativicutes; Selenomonadales; Selenomonadaceae; Selenomonas; unclassified Selenomonas	Hungate Collection (Seshadri et al., 2018)
Selenomonas sp. ND2010	100	0.08	N/A	N/A	N/A	N/A	N/A	N/A	1	3	N/A	N/A	Bacteria; Terrabacteria group; Firmicutes; Negativicutes; Selenomonadales; Selenomonadaceae; Selenomonas; unclassified Selenomonas	Hungate Collection (Seshadri et al., 2018)
Sharpea azabuensis DSM 20406	99.06	0.94	N/A	N/A	N/A	N/A	N/A	N/A	N/A	N/A	N/A	1	Bacteria; Terrabacteria group; Firmicutes; Bacilli; Lactobacillales; Lactobacillaceae; Sharpea; Sharpea azabuensis	Hungate Collection (Seshadri et al., 2018)
Sharpea azabuensis DSM 18934	99.06	0.94	N/A	N/A	N/A	N/A	N/A	N/A	N/A	N/A	N/A	1	Bacteria; Terrabacteria group; Firmicutes; Bacilli; Lactobacillales; Lactobacillaceae; Sharpea; Sharpea azabuensis	Hungate Collection (Seshadri et al., 2018)
Sharpea azabuensis KH1P5	99.06	0.94	N/A	N/A	N/A	N/A	N/A	N/A	N/A	N/A	N/A	1	Bacteria; Terrabacteria group; Firmicutes; Bacilli; Lactobacillales; Lactobacillaceae; Sharpea; Sharpea azabuensis	Hungate Collection (Seshadri et al., 2018)
Sharpea azabuensis KH2P10	99.06	0.94	N/A	N/A	N/A	N/A	N/A	N/A	N/A	N/A	N/A	1	Bacteria; Terrabacteria group; Firmicutes; Bacilli; Lactobacillales; Lactobacillaceae; Sharpea; Sharpea azabuensis	Hungate Collection (Seshadri et al., 2018)
Shigella sonnei NLAE-zl-G496	99.93	0.1	1	N/A	5	N/A	2	N/A	N/A	N/A	2	1	Bacteria; Proteobacteria; Gammaproteobacteria; Enterobacterales; Enterobacteriaceae; Shigella	Hungate Collection (Seshadri et al., 2018)
Slackia heliotrinireducens DSM 20476	100	0	1	N/A	N/A	N/A	N/A	N/A	N/A	N/A	N/A	N/A	Bacteria; Terrabacteria group; Actinobacteria; Coriobacteriia; Eggerthellales; Eggerthellaceae; Slackia; Slackia heliotrinireducens	JGI Genome portal (Seshadri et al., 2018)
Solobacterium sp. isolate RUG117	87.17	2.48	N/A	N/A	N/A	N/A	N/A	N/A	N/A	N/A	N/A	N/A	Bacteria; Terrabacteria group; Firmicutes; Erysipelotrichia; Erysipelotrichales; Erysipelotrichaceae; Solobacterium; unclassified Solobacterium	GenBank (Gharechahi et al., 2020)
Solobacterium sp. isolate RUG58	90.82	6.51	N/A	N/A	N/A	N/A	N/A	N/A	N/A	N/A	N/A	N/A	Bacteria; Terrabacteria group; Firmicutes; Erysipelotrichia; Erysipelotrichales; Erysipelotrichaceae; Solobacterium; unclassified Solobacterium	GenBank (Gharechahi et al., 2020)
Solobacterium sp. isolate RUG67	84.51	1.59	N/A	N/A	N/A	N/A	N/A	N/A	N/A	N/A	N/A	N/A	Bacteria; Terrabacteria group; Firmicutes; Erysipelotrichia; Erysipelotrichales; Erysipelotrichaceae; Solobacterium; unclassified Solobacterium	GenBank (Gharechahi et al., 2020)
Spirochaetales bacterium isolate RUG339	88.68	4.29	N/A	N/A	N/A	N/A	N/A	N/A	N/A	N/A	N/A	N/A	Bacteria; Spirochaetes; Spirochaetia; Spirochaetales; unclassified Spirochaetales	GenBank (Gharechahi et al., 2020)
Spirochaetales bacterium isolate RUG390	93.11	1.91	N/A	N/A	N/A	N/A	N/A	N/A	N/A	N/A	N/A	N/A	Bacteria; Spirochaetes; Spirochaetia; Spirochaetales; unclassified Spirochaetales	GenBank (Gharechahi et al., 2020)
Spirochaetales bacterium isolate RUG409	100	4.97	N/A	N/A	N/A	N/A	N/A	N/A	N/A	N/A	N/A	N/A	Bacteria; Spirochaetes; Spirochaetia; Spirochaetales; unclassified Spirochaetales	GenBank (Gharechahi et al., 2020)
Spirochaetales bacterium isolate RUG479	85.16	7.59	N/A	N/A	N/A	N/A	N/A	N/A	N/A	N/A	N/A	N/A	Bacteria; Spirochaetes; Spirochaetia; Spirochaetales; unclassified Spirochaetales	GenBank (Gharechahi et al., 2020)
Spirochaetales bacterium isolate RUG510	91.41	3.48	N/A	N/A	N/A	N/A	N/A	N/A	N/A	N/A	N/A	N/A	Bacteria; Spirochaetes; Spirochaetia; Spirochaetales; unclassified Spirochaetales	GenBank (Gharechahi et al., 2020)
Spirochaetes bacterium isolate RUG246	82.39	8.57	N/A	N/A	N/A	N/A	N/A	N/A	N/A	N/A	N/A	1	Bacteria; Spirochaetes; unclassified Spirochaetes	GenBank (Gharechahi et al., 2020)
Spirochaetes bacterium isolate RUG33	98.6	3.37	N/A	N/A	N/A	N/A	N/A	N/A	N/A	2	N/A	1	Bacteria; Spirochaetes; unclassified Spirochaetes	GenBank (Gharechahi et al., 2020)
Spirochaetes bacterium isolate RUG335	83.71	9.1	N/A	N/A	N/A	N/A	N/A	N/A	N/A	N/A	N/A	2	Bacteria; Spirochaetes; unclassified Spirochaetes	GenBank (Gharechahi et al., 2020)
Spirochaetes bacterium isolate RUG372	98.95	6.99	N/A	N/A	N/A	N/A	N/A	N/A	N/A	3	N/A	1	Bacteria; Spirochaetes; unclassified Spirochaetes	GenBank (Gharechahi et al., 2020)
Spirochaetes bacterium isolate RUG461	81.39	6.54	N/A	N/A	N/A	N/A	N/A	N/A	1	N/A	N/A	N/A	Bacteria; Spirochaetes; unclassified Spirochaetes	GenBank (Gharechahi et al., 2020)
Staphylococcus epidermidis AG42	99.67	0.78	N/A	2	N/A	N/A	N/A	N/A	N/A	N/A	N/A	1	Bacteria; Terrabacteria group; Firmicutes; Bacilli; Bacillales; Staphylococcaceae; Staphylococcus; Staphylococcus epidermidis	Hungate Collection (Seshadri et al., 2018)
Staphylococcus epidermidis NLAE-zl-G239	99.67	0	N/A	2	N/A	N/A	N/A	N/A	N/A	N/A	N/A	1	Bacteria; Terrabacteria group; Firmicutes; Bacilli; Bacillales; Staphylococcaceae; Staphylococcus; Staphylococcus epidermidis	Hungate Collection (Seshadri et al., 2018)
Streptococcus bovis 2B	100	0	N/A	1	N/A	N/A	N/A	N/A	N/A	N/A	N/A	1	Bacteria; Terrabacteria group; Firmicutes; Bacilli; Lactobacillales; Streptococcaceae; Streptococcus; Streptococcus equinus	Hungate Collection (Seshadri et al., 2018)
Streptococcus bovis AG46	100	0	N/A	1	N/A	N/A	N/A	N/A	N/A	N/A	N/A	1	Bacteria; Terrabacteria group; Firmicutes; Bacilli; Lactobacillales; Streptococcaceae; Streptococcus; Streptococcus equinus	Hungate Collection (Seshadri et al., 2018)
Streptococcus bovis B315	100	0	N/A	1	N/A	N/A	N/A	N/A	N/A	N/A	N/A	1	Bacteria; Terrabacteria group; Firmicutes; Bacilli; Lactobacillales; Streptococcaceae; Streptococcus; Streptococcus equinus	Hungate Collection (Seshadri et al., 2018)
Streptococcus bovis C277	100	0	N/A	1	N/A	N/A	N/A	N/A	N/A	N/A	N/A	1	Bacteria; Terrabacteria group; Firmicutes; Bacilli; Lactobacillales; Streptococcaceae; Streptococcus; Streptococcus equinus	Hungate Collection (Seshadri et al., 2018)
Streptococcus bovis ES1	100	0	N/A	1	N/A	N/A	N/A	N/A	N/A	N/A	N/A	1	Bacteria; Terrabacteria group; Firmicutes; Bacilli; Lactobacillales; Streptococcaceae; Streptococcus; Streptococcus equinus	Hungate Collection (Seshadri et al., 2018)
Streptococcus bovis JB1	100	0	N/A	1	N/A	N/A	N/A	N/A	N/A	N/A	N/A	1	Bacteria; Terrabacteria group; Firmicutes; Bacilli; Lactobacillales; Streptococcaceae; Streptococcus; Streptococcus equinus	Hungate Collection (Seshadri et al., 2018)
Streptococcus bovis SN033	100	0.37	N/A	1	N/A	N/A	N/A	N/A	N/A	N/A	N/A	1	Bacteria; Terrabacteria group; Firmicutes; Bacilli; Lactobacillales; Streptococcaceae; Streptococcus; Streptococcus equinus	Hungate Collection (Seshadri et al., 2018)
Streptococcus equinus AR3	100	0.37	N/A	1	N/A	N/A	N/A	N/A	N/A	N/A	N/A	1	Bacteria; Terrabacteria group; Firmicutes; Bacilli; Lactobacillales; Streptococcaceae; Streptococcus; Streptococcus equinus	Hungate Collection (Seshadri et al., 2018)
Streptococcus equinus ATCC 33317	100	0	N/A	2	N/A	N/A	N/A	N/A	N/A	N/A	N/A	1	Bacteria; Terrabacteria group; Firmicutes; Bacilli; Lactobacillales; Streptococcaceae; Streptococcus; Streptococcus equinus	GenBank (Seshadri et al., 2018)
Streptococcus equinus GA-1	100	0	N/A	1	N/A	N/A	N/A	N/A	N/A	N/A	N/A	1	Bacteria; Terrabacteria group; Firmicutes; Bacilli; Lactobacillales; Streptococcaceae; Streptococcus; Streptococcus equinus	Hungate Collection (Seshadri et al., 2018)
Streptococcus equinus H24	100	0	N/A	1	N/A	N/A	N/A	N/A	N/A	N/A	N/A	1	Bacteria; Terrabacteria group; Firmicutes; Bacilli; Lactobacillales; Streptococcaceae; Streptococcus; Streptococcus equinus	Hungate Collection (Seshadri et al., 2018)
Streptococcus equinus HC5	100	0	N/A	1	N/A	N/A	N/A	N/A	N/A	N/A	N/A	1	Bacteria; Terrabacteria group; Firmicutes; Bacilli; Lactobacillales; Streptococcaceae; Streptococcus; Streptococcus equinus	GenBank (Seshadri et al., 2018)
Streptococcus equinus MPR1	100	0	N/A	1	N/A	N/A	N/A	N/A	N/A	N/A	N/A	1	Bacteria; Terrabacteria group; Firmicutes; Bacilli; Lactobacillales; Streptococcaceae; Streptococcus; Streptococcus equinus	Hungate Collection (Seshadri et al., 2018)
Streptococcus equinus MPR2	100	0	N/A	1	N/A	N/A	N/A	N/A	N/A	N/A	N/A	1	Bacteria; Terrabacteria group; Firmicutes; Bacilli; Lactobacillales; Streptococcaceae; Streptococcus; Streptococcus equinus	Hungate Collection (Seshadri et al., 2018)
Streptococcus equinus MPR4	100	0	N/A	1	N/A	N/A	N/A	N/A	N/A	N/A	N/A	1	Bacteria; Terrabacteria group; Firmicutes; Bacilli; Lactobacillales; Streptococcaceae; Streptococcus; Streptococcus equinus	Hungate Collection (Seshadri et al., 2018)
Streptococcus equinus pGA-7	100	0	N/A	1	N/A	N/A	N/A	N/A	N/A	N/A	N/A	1	Bacteria; Terrabacteria group; Firmicutes; Bacilli; Lactobacillales; Streptococcaceae; Streptococcus; Streptococcus equinus	Hungate Collection (Seshadri et al., 2018)
Streptococcus equinus pR-5	100	0.19	N/A	1	N/A	N/A	N/A	N/A	N/A	N/A	N/A	1	Bacteria; Terrabacteria group; Firmicutes; Bacilli; Lactobacillales; Streptococcaceae; Streptococcus; Streptococcus equinus	Hungate Collection (Seshadri et al., 2018)
Streptococcus equinus Sb04	100	0	N/A	1	N/A	N/A	N/A	N/A	N/A	N/A	N/A	1	Bacteria; Terrabacteria group; Firmicutes; Bacilli; Lactobacillales; Streptococcaceae; Streptococcus; Streptococcus equinus	Hungate Collection (Seshadri et al., 2018)
Streptococcus equinus Sb05	100	0	N/A	1	N/A	N/A	N/A	N/A	N/A	N/A	N/A	1	Bacteria; Terrabacteria group; Firmicutes; Bacilli; Lactobacillales; Streptococcaceae; Streptococcus; Streptococcus equinus	Hungate Collection (Seshadri et al., 2018)
Streptococcus equinus Sb09	100	0	N/A	2	N/A	N/A	N/A	N/A	N/A	N/A	N/A	1	Bacteria; Terrabacteria group; Firmicutes; Bacilli; Lactobacillales; Streptococcaceae; Streptococcus; Streptococcus equinus	Hungate Collection (Seshadri et al., 2018)
Streptococcus equinus Sb10	100	0	N/A	1	N/A	N/A	N/A	N/A	N/A	N/A	N/A	1	Bacteria; Terrabacteria group; Firmicutes; Bacilli; Lactobacillales; Streptococcaceae; Streptococcus; Streptococcus equinus	Hungate Collection (Seshadri et al., 2018)
Streptococcus equinus Sb13	100	0	N/A	1	N/A	N/A	N/A	N/A	N/A	N/A	N/A	1	Bacteria; Terrabacteria group; Firmicutes; Bacilli; Lactobacillales; Streptococcaceae; Streptococcus; Streptococcus equinus	Hungate Collection (Seshadri et al., 2018)
Streptococcus equinus Sb17	100	0	N/A	1	N/A	N/A	N/A	N/A	N/A	N/A	N/A	1	Bacteria; Terrabacteria group; Firmicutes; Bacilli; Lactobacillales; Streptococcaceae; Streptococcus; Streptococcus equinus	Hungate Collection (Seshadri et al., 2018)
Streptococcus equinus Sb18	100	0	N/A	1	N/A	N/A	N/A	N/A	N/A	N/A	N/A	1	Bacteria; Terrabacteria group; Firmicutes; Bacilli; Lactobacillales; Streptococcaceae; Streptococcus; Streptococcus equinus	Hungate Collection (Seshadri et al., 2018)
Streptococcus equinus Sb20	100	0	N/A	1	N/A	N/A	N/A	N/A	N/A	N/A	N/A	1	Bacteria; Terrabacteria group; Firmicutes; Bacilli; Lactobacillales; Streptococcaceae; Streptococcus; Streptococcus equinus	Hungate Collection (Seshadri et al., 2018)
Streptococcus equinus SI43	100	0.56	N/A	1	N/A	N/A	N/A	N/A	N/A	N/A	N/A	1	Bacteria; Terrabacteria group; Firmicutes; Bacilli; Lactobacillales; Streptococcaceae; Streptococcus; Streptococcus equinus	Hungate Collection (Seshadri et al., 2018)
Streptococcus equinus Ye01	100	0	N/A	2	N/A	N/A	N/A	N/A	N/A	N/A	N/A	1	Bacteria; Terrabacteria group; Firmicutes; Bacilli; Lactobacillales; Streptococcaceae; Streptococcus; Streptococcus equinus	Hungate Collection (Seshadri et al., 2018)
Streptococcus gallolyticus LMG15572	100	0	1	1	N/A	N/A	N/A	N/A	N/A	N/A	N/A	1	Bacteria; Terrabacteria group; Firmicutes; Bacilli; Lactobacillales; Streptococcaceae; Streptococcus	Hungate Collection (Seshadri et al., 2018)
Streptococcus gallolyticus VTM1R27	100	0	N/A	1	N/A	N/A	N/A	N/A	N/A	N/A	N/A	1	Bacteria; Terrabacteria group; Firmicutes; Bacilli; Lactobacillales; Streptococcaceae; Streptococcus	Hungate Collection (Seshadri et al., 2018)
Streptococcus gallolyticus VTM1R29	100	0	N/A	1	N/A	N/A	N/A	N/A	N/A	N/A	N/A	1	Bacteria; Terrabacteria group; Firmicutes; Bacilli; Lactobacillales; Streptococcaceae; Streptococcus	Hungate Collection (Seshadri et al., 2018)
Streptococcus gallolyticus VTM2R47	100	0	N/A	2	N/A	N/A	N/A	N/A	N/A	N/A	N/A	1	Bacteria; Terrabacteria group; Firmicutes; Bacilli; Lactobacillales; Streptococcaceae; Streptococcus	Hungate Collection (Seshadri et al., 2018)
Streptococcus gallolyticus VTM3R24	100	0	N/A	1	N/A	N/A	N/A	N/A	N/A	N/A	N/A	1	Bacteria; Terrabacteria group; Firmicutes; Bacilli; Lactobacillales; Streptococcaceae; Streptococcus	Hungate Collection (Seshadri et al., 2018)
Streptococcus gallolyticus VTM3R42	100	0	N/A	1	N/A	N/A	N/A	N/A	N/A	N/A	N/A	1	Bacteria; Terrabacteria group; Firmicutes; Bacilli; Lactobacillales; Streptococcaceae; Streptococcus	Hungate Collection (Seshadri et al., 2018)
Streptococcus henryi A-4	100	0.47	N/A	3	N/A	N/A	N/A	N/A	N/A	N/A	N/A	1	Bacteria; Terrabacteria group; Firmicutes; Bacilli; Lactobacillales; Streptococcaceae; Streptococcus	Hungate Collection (Seshadri et al., 2018)
Streptococcus sp. 45	100	0	N/A	1	N/A	N/A	N/A	N/A	N/A	N/A	N/A	1	Bacteria; Terrabacteria group; Firmicutes; Bacilli; Lactobacillales; Streptococcaceae; Streptococcus; unclassified Streptococcus	Hungate Collection (Seshadri et al., 2018)
Streptococcus sp. NLAE-zl-C503	99.47	0.6	1	1	N/A	N/A	N/A	N/A	N/A	N/A	N/A	1	Bacteria; Terrabacteria group; Firmicutes; Bacilli; Lactobacillales; Streptococcaceae; Streptococcus; unclassified Streptococcus	Hungate Collection (Seshadri et al., 2018)
Succiniclasticum ruminis DSM 11005	98.38	4.49	N/A	N/A	N/A	N/A	N/A	N/A	N/A	N/A	N/A	N/A	Bacteria; Terrabacteria group; Firmicutes; Negativicutes; Acidaminococcales; Acidaminococcaceae; Succiniclasticum; Succiniclasticum ruminis	Hungate Collection (Seshadri et al., 2018)
Succiniclasticum ruminis DSM 9236	98.68	2	N/A	N/A	N/A	N/A	N/A	N/A	N/A	N/A	N/A	N/A	Bacteria; Terrabacteria group; Firmicutes; Negativicutes; Acidaminococcales; Acidaminococcaceae; Succiniclasticum; Succiniclasticum ruminis	Hungate Collection (Seshadri et al., 2018)
Succiniclasticum sp. isolate RUG472	95.76	7.06	N/A	N/A	N/A	N/A	N/A	N/A	N/A	N/A	N/A	N/A	Bacteria; Terrabacteria group; Firmicutes; Negativicutes; Acidaminococcales; Acidaminococcaceae; Succiniclasticum; unclassified Succiniclasticum	GenBank (Gharechahi et al., 2020)
Succinimonas amylolytica DSM 2873	100	0	N/A	N/A	N/A	N/A	N/A	N/A	N/A	3	N/A	1	Bacteria; Proteobacteria; Gammaproteobacteria; Aeromonadales; Succinivibrionaceae; Succinimonas; Succinimonas amylolytica	GenBank (Seshadri et al., 2018)
Succinimonas sp. isolate RUG353	95.61	2.05	N/A	N/A	N/A	N/A	N/A	N/A	N/A	4	N/A	1	Bacteria; Proteobacteria; Gammaproteobacteria; Aeromonadales; Succinivibrionaceae; Succinimonas; unclassified Succinimonas	GenBank (Gharechahi et al., 2020)
Succinivibrio dextrinosolvens 22B	98.24	0.74	N/A	N/A	N/A	N/A	1	N/A	N/A	N/A	2	1	Bacteria; Proteobacteria; Gammaproteobacteria; Aeromonadales; Succinivibrionaceae; Succinivibrio; Succinivibrio dextrinosolvens	Hungate Collection (Seshadri et al., 2018)
Succinivibrio dextrinosolvens ACV-10	98.82	0.29	N/A	N/A	N/A	N/A	1	N/A	N/A	N/A	2	1	Bacteria; Proteobacteria; Gammaproteobacteria; Aeromonadales; Succinivibrionaceae; Succinivibrio; Succinivibrio dextrinosolvens	Hungate Collection (Seshadri et al., 2018)
Succinivibrio dextrinosolvens DSM 3072	98.82	0.29	N/A	N/A	N/A	N/A	1	N/A	N/A	N/A	2	1	Bacteria; Proteobacteria; Gammaproteobacteria; Aeromonadales; Succinivibrionaceae; Succinivibrio; Succinivibrio dextrinosolvens	GenBank (Seshadri et al., 2018)
Succinivibrio dextrinosolvens H5	98.82	0.29	N/A	N/A	N/A	N/A	1	N/A	N/A	N/A	2	1	Bacteria; Proteobacteria; Gammaproteobacteria; Aeromonadales; Succinivibrionaceae; Succinivibrio; Succinivibrio dextrinosolvens	Hungate Collection (Seshadri et al., 2018)
Succinivibrionaceae bacterium isolate RUG285	92.77	0.57	N/A	N/A	N/A	N/A	N/A	N/A	N/A	3	N/A	3	Bacteria; Proteobacteria; Gammaproteobacteria; Aeromonadales; Succinivibrionaceae; unclassified Succinivibrionaceae	GenBank (Gharechahi et al., 2020)
Succinivibrionaceae bacterium isolate RUG356	83.62	2.11	N/A	N/A	N/A	N/A	N/A	N/A	N/A	3	N/A	1	Bacteria; Proteobacteria; Gammaproteobacteria; Aeromonadales; Succinivibrionaceae; unclassified Succinivibrionaceae	GenBank (Gharechahi et al., 2020)
Succinivibrionaceae bacterium isolate RUG469	97.41	3.4	N/A	N/A	N/A	N/A	N/A	N/A	N/A	1	N/A	1	Bacteria; Proteobacteria; Gammaproteobacteria; Aeromonadales; Succinivibrionaceae; unclassified Succinivibrionaceae	GenBank (Gharechahi et al., 2020)
Succinivibrionaceae bacterium isolate RUG475	95.69	0.05	N/A	N/A	N/A	N/A	N/A	N/A	N/A	4	N/A	2	Bacteria; Proteobacteria; Gammaproteobacteria; Aeromonadales; Succinivibrionaceae; unclassified Succinivibrionaceae	GenBank (Gharechahi et al., 2020)
Succinivibrionaceae bacterium isolate RUG84	96.84	0	N/A	N/A	N/A	N/A	N/A	N/A	N/A	5	N/A	2	Bacteria; Proteobacteria; Gammaproteobacteria; Aeromonadales; Succinivibrionaceae; unclassified Succinivibrionaceae	GenBank (Gharechahi et al., 2020)
Synergistes jonesii 78-1	100	1.69	N/A	N/A	N/A	N/A	N/A	N/A	N/A	N/A	N/A	N/A	Bacteria; Synergistetes; Synergistia; Synergistales; Synergistaceae; Synergistes	GenBank (Seshadri et al., 2018)
Synergistes sp. isolate RUG71	88.14	1.69	N/A	N/A	N/A	N/A	N/A	N/A	N/A	N/A	N/A	N/A	Bacteria; Synergistetes; Synergistia; Synergistales; Synergistaceae; Synergistes; unclassified Synergistes	GenBank (Gharechahi et al., 2020)
Synergistetes Syn_Fa1	100	0	N/A	N/A	N/A	N/A	N/A	1	N/A	N/A	N/A	N/A	Bacteria; Synergistetes; Synergistia; Synergistales; Synergistaceae; Synergistes; unclassified Synergistes	JGI Genome portal (Seshadri et al., 2018)
Treponema bryantii B25	100	1.4	N/A	N/A	N/A	N/A	N/A	N/A	N/A	1	N/A	2	Bacteria; Spirochaetes; Spirochaetia; Spirochaetales; Spirochaetaceae; Treponema	Hungate Collection (Seshadri et al., 2018)
Treponema bryantii NK4A124	100	0	N/A	N/A	N/A	N/A	N/A	N/A	N/A	1	N/A	1	Bacteria; Spirochaetes; Spirochaetia; Spirochaetales; Spirochaetaceae; Treponema	Hungate Collection (Seshadri et al., 2018)
Treponema bryantii XBD1002	99.3	0.23	N/A	N/A	N/A	N/A	N/A	N/A	1	N/A	N/A	1	Bacteria; Spirochaetes; Spirochaetia; Spirochaetales; Spirochaetaceae; Treponema	Hungate Collection (Seshadri et al., 2018)
Treponema saccharophilum DSM 2985	99.98	0	N/A	N/A	N/A	N/A	N/A	N/A	N/A	7	N/A	1	Bacteria; Spirochaetes; Spirochaetia; Spirochaetales; Spirochaetaceae; Treponema; Treponema saccharophilum	JGI Genome portal (Seshadri et al., 2018)
Treponema sp. C6A8	100	0	N/A	N/A	N/A	N/A	N/A	N/A	N/A	1	N/A	1	Bacteria; Spirochaetes; Spirochaetia; Spirochaetales; Spirochaetaceae; Treponema; unclassified Treponema	Hungate Collection (Seshadri et al., 2018)
Treponema sp. isolate RUG153	99.3	2.1	N/A	N/A	N/A	N/A	N/A	N/A	N/A	1	N/A	1	Bacteria; Spirochaetes; Spirochaetia; Spirochaetales; Spirochaetaceae; Treponema; unclassified Treponema	GenBank (Gharechahi et al., 2020)
Treponema sp. isolate RUG203	92.12	2.1	1	N/A	N/A	N/A	N/A	N/A	N/A	3	N/A	1	Bacteria; Spirochaetes; Spirochaetia; Spirochaetales; Spirochaetaceae; Treponema; unclassified Treponema	GenBank (Gharechahi et al., 2020)
Treponema sp. isolate RUG219	90.07	1.11	N/A	N/A	N/A	N/A	N/A	N/A	N/A	3	N/A	1	Bacteria; Spirochaetes; Spirochaetia; Spirochaetales; Spirochaetaceae; Treponema; unclassified Treponema	GenBank (Gharechahi et al., 2020)
Treponema sp. isolate RUG220	96.57	5.31	N/A	N/A	N/A	N/A	N/A	N/A	N/A	1	N/A	1	Bacteria; Spirochaetes; Spirochaetia; Spirochaetales; Spirochaetaceae; Treponema; unclassified Treponema	GenBank (Gharechahi et al., 2020)
Treponema sp. isolate RUG256	97.2	7.43	N/A	N/A	N/A	N/A	N/A	N/A	N/A	1	N/A	1	Bacteria; Spirochaetes; Spirochaetia; Spirochaetales; Spirochaetaceae; Treponema; unclassified Treponema	GenBank (Gharechahi et al., 2020)
Treponema sp. isolate RUG258	95.45	5.68	N/A	N/A	N/A	N/A	N/A	N/A	N/A	1	N/A	1	Bacteria; Spirochaetes; Spirochaetia; Spirochaetales; Spirochaetaceae; Treponema; unclassified Treponema	GenBank (Gharechahi et al., 2020)
Treponema sp. isolate RUG261	93.36	2.1	N/A	N/A	N/A	N/A	N/A	N/A	N/A	1	N/A	1	Bacteria; Spirochaetes; Spirochaetia; Spirochaetales; Spirochaetaceae; Treponema; unclassified Treponema	GenBank (Gharechahi et al., 2020)
Treponema sp. isolate RUG3	81.67	1.75	N/A	N/A	N/A	N/A	N/A	N/A	N/A	1	N/A	1	Bacteria; Spirochaetes; Spirochaetia; Spirochaetales; Spirochaetaceae; Treponema; unclassified Treponema	GenBank (Gharechahi et al., 2020)
Treponema sp. isolate RUG383	99.3	0.7	N/A	N/A	N/A	N/A	N/A	N/A	N/A	N/A	N/A	1	Bacteria; Spirochaetes; Spirochaetia; Spirochaetales; Spirochaetaceae; Treponema; unclassified Treponema	GenBank (Gharechahi et al., 2020)
Treponema sp. isolate RUG394	94.17	0	N/A	N/A	N/A	N/A	N/A	N/A	N/A	N/A	N/A	1	Bacteria; Spirochaetes; Spirochaetia; Spirochaetales; Spirochaetaceae; Treponema; unclassified Treponema	GenBank (Gharechahi et al., 2020)
Treponema sp. isolate RUG405	96.85	7.87	N/A	N/A	N/A	N/A	N/A	N/A	N/A	1	N/A	1	Bacteria; Spirochaetes; Spirochaetia; Spirochaetales; Spirochaetaceae; Treponema; unclassified Treponema	GenBank (Gharechahi et al., 2020)
Treponema sp. isolate RUG42	92.06	4.2	N/A	N/A	N/A	N/A	N/A	N/A	N/A	N/A	N/A	1	Bacteria; Spirochaetes; Spirochaetia; Spirochaetales; Spirochaetaceae; Treponema; unclassified Treponema	GenBank (Gharechahi et al., 2020)
Treponema sp. isolate RUG459	100	0	N/A	N/A	N/A	N/A	N/A	1	N/A	N/A	N/A	1	Bacteria; Spirochaetes; Spirochaetia; Spirochaetales; Spirochaetaceae; Treponema; unclassified Treponema	GenBank (Gharechahi et al., 2020)
Treponema sp. isolate RUG506	97.2	3.96	N/A	N/A	N/A	N/A	N/A	N/A	N/A	N/A	2	1	Bacteria; Spirochaetes; Spirochaetia; Spirochaetales; Spirochaetaceae; Treponema; unclassified Treponema	GenBank (Gharechahi et al., 2020)
Treponema sp. isolate RUG62	99.22	1.1	N/A	N/A	N/A	N/A	N/A	N/A	N/A	3	N/A	1	Bacteria; Spirochaetes; Spirochaetia; Spirochaetales; Spirochaetaceae; Treponema; unclassified Treponema	GenBank (Gharechahi et al., 2020)
Treponema sp. JC4	100	0	N/A	N/A	N/A	N/A	N/A	N/A	2	3	N/A	1	Bacteria; Spirochaetes; Spirochaetia; Spirochaetales; Spirochaetaceae; Treponema; unclassified Treponema	GenBank (Seshadri et al., 2018)
Verrucomicrobia bacterium isolate RUG121	80.55	5.54	N/A	N/A	N/A	N/A	N/A	N/A	N/A	N/A	N/A	1	Bacteria; PVC group; Verrucomicrobia; unclassified Verrucomicrobia	GenBank (Gharechahi et al., 2020)
Verrucomicrobia bacterium isolate RUG197	85.14	5.21	N/A	N/A	N/A	N/A	N/A	N/A	N/A	N/A	N/A	1	Bacteria; PVC group; Verrucomicrobia; unclassified Verrucomicrobia	GenBank (Gharechahi et al., 2020)
Verrucomicrobia bacterium isolate RUG75	82.9	3.8	N/A	N/A	N/A	N/A	N/A	N/A	N/A	N/A	N/A	1	Bacteria; PVC group; Verrucomicrobia; unclassified Verrucomicrobia	GenBank (Gharechahi et al., 2020)
Victivallales bacterium isolate RUG336	88.06	5.49	N/A	N/A	N/A	N/A	N/A	N/A	N/A	N/A	N/A	N/A	Bacteria; PVC group; Lentisphaerae; Lentisphaeria; Victivallales; unclassified Victivallales	GenBank (Gharechahi et al., 2020)
Victivallales bacterium isolate RUG337	85.59	5.07	N/A	N/A	N/A	N/A	N/A	N/A	N/A	N/A	N/A	N/A	Bacteria; PVC group; Lentisphaerae; Lentisphaeria; Victivallales; unclassified Victivallales	GenBank (Gharechahi et al., 2020)
Wolinella succinogenes DSM 1740	99.41	0.42	N/A	N/A	N/A	N/A	3	N/A	1	1	N/A	1	Bacteria; Proteobacteria; delta/epsilon subdivisions; Epsilonproteobacteria; Campylobacterales; Helicobacteraceae; Wolinella; Wolinella succinogenes	JGI Genome portal (Seshadri et al., 2018)
Candidatus Methanomethylophilaceae archaeon isolate RUG94	83.86	0.81	N/A	N/A	N/A	N/A	N/A	N/A	N/A	N/A	N/A	N/A	Archaea; Candidatus Thermoplasmatota; Thermoplasmata; Methanomassiliicoccales; Candidatus Methanomethylophilaceae; unclassified Candidatus Methanomethylophilaceae	GenBank (Gharechahi et al., 2020)
Methano bacterium formicicum BRM9	100	0	N/A	N/A	N/A	N/A	N/A	N/A	N/A	N/A	N/A	N/A	Archaea; Euryarchaeota; Methanomada group; Methanobacteria; Methanobacteriales; Methanobacteriaceae; Methanobacterium	GenBank (Seshadri et al., 2018)
Methanobrevibacter boviskoreani JH1	100	0	1	N/A	N/A	N/A	N/A	N/A	N/A	N/A	N/A	N/A	Archaea; Euryarchaeota; Methanomada group; Methanobacteria; Methanobacteriales; Methanobacteriaceae; Methanobrevibacter; Methanobrevibacter boviskoreani	GenBank (Seshadri et al., 2018)
Methanobrevibacter gottschalkii DSM 11977	100	0	N/A	N/A	N/A	N/A	N/A	N/A	N/A	N/A	N/A	N/A	Archaea; Euryarchaeota; Methanomada group; Methanobacteria; Methanobacteriales; Methanobacteriaceae; Methanobrevibacter; Methanobrevibacter gottschalkii	GenBank (Seshadri et al., 2018)
Methanobrevibacter gottschalkii DSM 11978	100	0	1	N/A	N/A	N/A	N/A	N/A	N/A	N/A	N/A	N/A	Archaea; Euryarchaeota; Methanomada group; Methanobacteria; Methanobacteriales; Methanobacteriaceae; Methanobrevibacter	Hungate Collection (Seshadri et al., 2018)
Methanobrevibacter millerae DSM 16643	100	1.85	N/A	N/A	N/A	N/A	N/A	N/A	N/A	N/A	N/A	N/A	Archaea; Euryarchaeota; Methanomada group; Methanobacteria; Methanobacteriales; Methanobacteriaceae; Methanobrevibacter	Hungate Collection (Seshadri et al., 2018)
Methanobrevibacter millerae SM9	99.2	0.8	N/A	N/A	N/A	N/A	N/A	N/A	N/A	N/A	N/A	N/A	Archaea; Euryarchaeota; Methanomada group; Methanobacteria; Methanobacteriales; Methanobacteriaceae; Methanobrevibacter	GenBank (Seshadri et al., 2018)
Methanobrevibacter olleyae DSM 16632	100	1.6	N/A	N/A	N/A	N/A	N/A	N/A	N/A	N/A	N/A	N/A	Archaea; Euryarchaeota; Methanomada group; Methanobacteria; Methanobacteriales; Methanobacteriaceae; Methanobrevibacter	Hungate Collection (Seshadri et al., 2018)
Methanobrevibacter olleyae YLM1	100	0.8	N/A	N/A	N/A	N/A	N/A	N/A	N/A	N/A	N/A	N/A	Archaea; Euryarchaeota; Methanomada group; Methanobacteria; Methanobacteriales; Methanobacteriaceae; Methanobrevibacter	GenBank (Seshadri et al., 2018)
Methanobrevibacter ruminantium M1	99.14	1.6	1	N/A	N/A	N/A	N/A	N/A	N/A	N/A	N/A	N/A	Archaea; Euryarchaeota; Methanomada group; Methanobacteria; Methanobacteriales; Methanobacteriaceae; Methanobrevibacter; Methanobrevibacter ruminantium	GenBank (Seshadri et al., 2018)
Methanobrevibacter ruminantium YE286	99.2	0.8	N/A	N/A	N/A	N/A	N/A	N/A	N/A	N/A	N/A	N/A	Archaea; Euryarchaeota; Methanomada group; Methanobacteria; Methanobacteriales; Methanobacteriaceae; Methanobrevibacter; Methanobrevibacter ruminantium	JGI Genome portal (Seshadri et al., 2018)
Methanobrevibacter sp. AbM4	100	0	1	N/A	N/A	N/A	N/A	N/A	N/A	N/A	N/A	N/A	Archaea; Euryarchaeota; Methanomada group; Methanobacteria; Methanobacteriales; Methanobacteriaceae; Methanobrevibacter; Methanobrevibacter boviskoreani	JGI Genome portal (Seshadri et al., 2018)
Methanobrevibacter sp. isolate RUG389	85.43	5.49	N/A	N/A	N/A	N/A	N/A	N/A	N/A	N/A	N/A	N/A	Archaea; Euryarchaeota; Methanomada group; Methanobacteria; Methanobacteriales; Methanobacteriaceae; Methanobrevibacter; unclassified Methanobrevibacter	GenBank (Gharechahi et al., 2020)
Methanobrevibacter sp. YE315	99.2	0	N/A	N/A	N/A	N/A	N/A	N/A	N/A	N/A	N/A	N/A	Archaea; Euryarchaeota; Methanomada group; Methanobacteria; Methanobacteriales; Methanobacteriaceae; Methanobrevibacter; unclassified Methanobrevibacter	GenBank (Seshadri et al., 2018)
Methanobrevibacter thaueri DSM 11995	98.4	0	N/A	N/A	N/A	N/A	N/A	N/A	N/A	N/A	N/A	N/A	Archaea; Euryarchaeota; Methanomada group; Methanobacteria; Methanobacteriales; Methanobacteriaceae; Methanobrevibacter	GenBank (Seshadri et al., 2018)
Methanobrevibacter woesei DSM 11979	100	0	1	N/A	N/A	N/A	N/A	N/A	N/A	N/A	N/A	N/A	Archaea; Euryarchaeota; Methanomada group; Methanobacteria; Methanobacteriales; Methanobacteriaceae; Methanobrevibacter	GenBank (Seshadri et al., 2018)
Methanobrevibacter wolinii SH	100	0	1	N/A	N/A	N/A	N/A	N/A	N/A	N/A	N/A	N/A	Archaea; Euryarchaeota; Methanomada group; Methanobacteria; Methanobacteriales; Methanobacteriaceae; Methanobrevibacter; Methanobrevibacter wolinii	Hungate Collection (Seshadri et al., 2018)
Methanogenic archaeon ISO4-G1	96.37	0.81	N/A	N/A	N/A	N/A	N/A	N/A	N/A	N/A	N/A	N/A	Archaea; Candidatus Thermoplasmatota; Thermoplasmata; unclassified Thermoplasmata	JGI Genome portal (Seshadri et al., 2018)
Methanogenic archaeon ISO4-H5	97.18	1.61	N/A	N/A	N/A	N/A	N/A	N/A	N/A	N/A	N/A	N/A	Archaea; Candidatus Thermoplasmatota; Thermoplasmata; unclassified Thermoplasmata	JGI Genome portal (Seshadri et al., 2018)
Methanomassiliicoccaceae archaeon isolate RUG172	82.43	4.03	N/A	N/A	N/A	N/A	N/A	N/A	N/A	N/A	N/A	N/A	Archaea; Candidatus Thermoplasmatota; Thermoplasmata; Methanomassiliicoccales; Methanomassiliicoccaceae; unclassified Methanomassiliicoccaceae	GenBank (Gharechahi et al., 2020)
Methanomassiliicoccaceae archaeon isolate RUG20	82.85	1.61	N/A	N/A	N/A	N/A	N/A	N/A	N/A	N/A	N/A	N/A	Archaea; Candidatus Thermoplasmatota; Thermoplasmata; Methanomassiliicoccales; Methanomassiliicoccaceae; unclassified Methanomassiliicoccaceae	GenBank (Gharechahi et al., 2020)
Methanomassiliicoccaceae archaeon isolate RUG29	93.15	2.69	N/A	N/A	N/A	N/A	N/A	N/A	N/A	N/A	N/A	N/A	Archaea; Candidatus Thermoplasmatota; Thermoplasmata; Methanomassiliicoccales; Methanomassiliicoccaceae; unclassified Methanomassiliicoccaceae	GenBank (Gharechahi et al., 2020)
Methanomassiliicoccaceae archaeon isolate RUG425	91.47	0.81	N/A	N/A	N/A	N/A	N/A	N/A	N/A	N/A	N/A	N/A	Archaea; Candidatus Thermoplasmatota; Thermoplasmata; Methanomassiliicoccales; Methanomassiliicoccaceae; unclassified Methanomassiliicoccaceae	GenBank (Gharechahi et al., 2020)
Methanomassiliicoccaceae archaeon isolate RUG431	91.78	6.07	N/A	N/A	N/A	N/A	N/A	N/A	N/A	N/A	N/A	N/A	Archaea; Candidatus Thermoplasmatota; Thermoplasmata; Methanomassiliicoccales; Methanomassiliicoccaceae; unclassified Methanomassiliicoccaceae	GenBank (Gharechahi et al., 2020)
Methanomassiliicoccaceae archaeon isolate RUG476	92.34	7.66	N/A	N/A	N/A	N/A	N/A	N/A	N/A	N/A	N/A	N/A	Archaea; Candidatus Thermoplasmatota; Thermoplasmata; Methanomassiliicoccales; Methanomassiliicoccaceae; unclassified Methanomassiliicoccaceae	GenBank (Gharechahi et al., 2020)
Methanomassiliicoccaceae archaeon isolate RUG521	85.42	9.44	N/A	N/A	N/A	N/A	N/A	N/A	N/A	N/A	N/A	N/A	Archaea; Candidatus Thermoplasmatota; Thermoplasmata; Methanomassiliicoccales; Methanomassiliicoccaceae; unclassified Methanomassiliicoccaceae	GenBank (Gharechahi et al., 2020)
Methanomassiliicoccaceae archaeon isolate RUG537	88.58	6.85	N/A	N/A	N/A	N/A	N/A	N/A	N/A	N/A	N/A	N/A	Archaea; Candidatus Thermoplasmatota; Thermoplasmata; Methanomassiliicoccales; Methanomassiliicoccaceae; unclassified Methanomassiliicoccaceae	GenBank (Gharechahi et al., 2020)
Methanomicrobium mobile DSM 1539	97.39	0.65	N/A	N/A	N/A	N/A	N/A	N/A	N/A	N/A	N/A	N/A	Archaea; Euryarchaeota; Stenosarchaea group; Methanomicrobia; Methanomicrobiales; Methanomicrobiaceae; Methanomicrobium; Methanomicrobium mobile	Hungate Collection (Seshadri et al., 2018)
Methanomicrobium sp. isolate RUG509	97.39	1.31	N/A	N/A	N/A	N/A	N/A	N/A	N/A	N/A	N/A	N/A	Archaea; Euryarchaeota; Stenosarchaea group; Methanomicrobia; Methanomicrobiales; Methanomicrobiaceae; Methanomicrobium; unclassified Methanomicrobium	GenBank (Gharechahi et al., 2020)
Methanosarcina barkeri CM1	99.84	0	N/A	N/A	N/A	N/A	N/A	N/A	N/A	N/A	N/A	N/A	Archaea; Euryarchaeota; Stenosarchaea group; Methanomicrobia; Methanosarcinales; Methanosarcinaceae; Methanosarcina; Methanosarcina barkeri	GenBank (Seshadri et al., 2018)
Methanosarcina sp. DSM 11855	99.84	0.65	N/A	N/A	N/A	N/A	N/A	N/A	N/A	N/A	N/A	N/A	Archaea; Euryarchaeota; Stenosarchaea group; Methanomicrobia; Methanosarcinales; Methanosarcinaceae; Methanosarcina; unclassified Methanosarcina	Hungate Collection (Seshadri et al., 2018)
Methanosphaera sp. isolate RUG228	94.4	0.8	N/A	N/A	N/A	N/A	N/A	N/A	N/A	N/A	N/A	N/A	Archaea; Euryarchaeota; Methanomada group; Methanobacteria; Methanobacteriales; Methanobacteriaceae; Methanosphaera; unclassified Methanosphaera	GenBank (Gharechahi et al., 2020)
Thermoplasmatales archaeon BRNA1	97.98	0.81	N/A	N/A	N/A	N/A	N/A	N/A	N/A	N/A	N/A	N/A	Archaea; Candidatus Thermoplasmatota; Thermoplasmata; Thermoplasmatales; unclassified Thermoplasmatales	GenBank (Seshadri et al., 2018)
N/A: no data found
