# Supplementary material for: Exploring AI-2-mediated interspecies communications within rumen microbial communities
Source: Microbiome. 2022 Oct 7;10:167. doi: 10.1186/s40168-022-01367-z (PMC9540692; doi:10.1186/s40168-022-01367-z)
Supplement: Supplementary file 4 — Additional file 3: Table S3. The rumen microbiota and the presence of quorum sensing molecules in the rumen ecosystems of species including cattle, sheep, moose, deer, and bison (as the control group). [file 40168_2022_1367_MOESM3_ESM.xlsx]

## Sheet: Sheet1
Number	QS Signaling Molecule-related proteins annotated (Prokka)
	AHLs	AIPs	Indoles	AI-3	CAI-1	DSFs/BDSFs	AI-2
							The CahR receptors	The LsrB receptors	The LuxS synthases
RMAG1000	N/A	N/A	N/A	N/A	N/A	N/A	N/A	N/A	N/A
RMAG1001	N/A	N/A	N/A	N/A	N/A	N/A	N/A	N/A	S-ribosylhomocysteine lyase
RMAG1002	N/A	N/A	N/A	N/A	N/A	N/A	N/A	N/A	S-ribosylhomocysteine lyase
RMAG1003	N/A	N/A	N/A	N/A	N/A	N/A	N/A	N/A	N/A
RMAG1004	N/A	N/A	N/A	N/A	N/A	N/A	N/A	N/A	S-ribosylhomocysteine lyase
RMAG1005	N/A	N/A	N/A	N/A	N/A	N/A	N/A	N/A	S-ribosylhomocysteine lyase
RMAG1006	N/A	N/A	Tryptophanase 1	N/A	N/A	N/A	N/A	N/A	N/A
RMAG1007	N/A	N/A	N/A	N/A	N/A	N/A	N/A	N/A	N/A
RMAG1008	N/A	N/A	N/A	N/A	N/A	N/A	N/A	N/A	N/A
RMAG1009	N/A	N/A	N/A	N/A	N/A	N/A	N/A	N/A	S-ribosylhomocysteine lyase
RMAG100	N/A	N/A	N/A	N/A	N/A	N/A	N/A	N/A	S-ribosylhomocysteine lyase
RMAG1010	N/A	Accessory gene regulator protein B	N/A	N/A	N/A	N/A	Sensor histidine kinase RcsC	N/A	N/A
RMAG1011	N/A	N/A	N/A	N/A	N/A	N/A	N/A	N/A	N/A
RMAG1012	N/A	N/A	N/A	N/A	N/A	N/A	N/A	N/A	S-ribosylhomocysteine lyase
RMAG1013	N/A	N/A	N/A	N/A	N/A	N/A	N/A	N/A	S-ribosylhomocysteine lyase
RMAG1014	N/A	N/A	N/A	N/A	N/A	N/A	N/A	N/A	S-ribosylhomocysteine lyase
RMAG1015	N/A	N/A	N/A	Transcriptional regulatory protein QseB	N/A	N/A	N/A	N/A	S-ribosylhomocysteine lyase
RMAG1016	N/A	N/A	N/A	N/A	N/A	N/A	N/A	N/A	S-ribosylhomocysteine lyase
RMAG1017	N/A	N/A	N/A	N/A	N/A	N/A	N/A	N/A	N/A
RMAG1018	N/A	N/A	N/A	N/A	N/A	N/A	hypothetical protein	N/A	N/A
RMAG1019	N/A	N/A	N/A	Transcriptional regulatory protein QseB	N/A	N/A	N/A	N/A	S-ribosylhomocysteine lyase
RMAG101	N/A	N/A	N/A	N/A	N/A	N/A	N/A	N/A	S-ribosylhomocysteine lyase
RMAG1020	N/A	N/A	N/A	N/A	N/A	N/A	N/A	N/A	N/A
RMAG1021	N/A	Accessory gene regulator protein B\Accessory gene regulator protein B	N/A	N/A	N/A	N/A	N/A	N/A	S-ribosylhomocysteine lyase
RMAG1022	N/A	N/A	N/A	N/A	N/A	N/A	hypothetical protein	N/A	S-ribosylhomocysteine lyase
RMAG1023	N/A	N/A	N/A	N/A	N/A	N/A	N/A	N/A	S-ribosylhomocysteine lyase
RMAG1024	N/A	N/A	N/A	N/A	N/A	N/A	N/A	N/A	N/A
RMAG1025	N/A	N/A	N/A	N/A	N/A	N/A	N/A	N/A	S-ribosylhomocysteine lyase
RMAG1026	N/A	N/A	N/A	N/A	N/A	N/A	N/A	N/A	S-ribosylhomocysteine lyase
RMAG1027	N/A	N/A	N/A	N/A	N/A	N/A	N/A	N/A	S-ribosylhomocysteine lyase
RMAG1028	N/A	N/A	N/A	N/A	N/A	N/A	N/A	N/A	N/A
RMAG1029	HTH-type transcriptional regulator SinR	N/A	N/A	N/A	N/A	N/A	N/A	N/A	N/A
RMAG102	N/A	N/A	N/A	N/A	N/A	N/A	N/A	N/A	S-ribosylhomocysteine lyase
RMAG1030	N/A	N/A	N/A	N/A	N/A	N/A	N/A	N/A	N/A
RMAG1031	N/A	N/A	N/A	N/A	N/A	N/A	N/A	N/A	S-ribosylhomocysteine lyase
RMAG1032	N/A	N/A	N/A	N/A	N/A	N/A	N/A	N/A	S-ribosylhomocysteine lyase
RMAG1033	N/A	N/A	N/A	N/A	N/A	Sensory/regulatory protein RpfC	Protein-glutamate methylesterase/protein-glutamine glutaminase\ hypothetical protein\ Sensor histidine kinase RcsC\ Regulator of RpoS\ Methyl-accepting chemotaxis protein McpB	Autoinducer 2-binding protein LsrB\Autoinducer 2-binding protein LsrB	N/A
RMAG1034	N/A	N/A	Signal transduction histidine-protein kinase BaeS	N/A	N/A	N/A	Sensor histidine kinase RcsC\ Sensor histidine kinase RcsC\ Sensor histidine kinase RcsC	N/A	N/A
RMAG1035	N/A	N/A	N/A	N/A	N/A	Sensory/regulatory protein RpfC	N/A	N/A	S-ribosylhomocysteine lyase
RMAG1036	N/A	N/A	N/A	N/A	N/A	N/A	N/A	N/A	N/A
RMAG1037	N/A	N/A	N/A	N/A	N/A	N/A	N/A	N/A	N/A
RMAG1038	N/A	N/A	N/A	N/A	N/A	N/A	N/A	N/A	N/A
RMAG1039	N/A	N/A	N/A	N/A	N/A	N/A	N/A	N/A	S-ribosylhomocysteine lyase
RMAG103	N/A	N/A	N/A	N/A	N/A	N/A	N/A	N/A	S-ribosylhomocysteine lyase
RMAG1040	N/A	N/A	N/A	N/A	N/A	N/A	N/A	N/A	S-ribosylhomocysteine lyase
RMAG1041	N/A	Accessory gene regulator protein B	N/A	N/A	N/A	Sensory/regulatory protein RpfC	Methyl-accepting chemotaxis protein McpB\ hypothetical protein	N/A	S-ribosylhomocysteine lyase
RMAG1042	N/A	N/A	N/A	N/A	N/A	N/A	N/A	N/A	N/A
RMAG1043	N/A	N/A	N/A	N/A	N/A	N/A	N/A	N/A	S-ribosylhomocysteine lyase
RMAG1044	N/A	N/A	N/A	N/A	N/A	N/A	N/A	N/A	N/A
RMAG1045	N/A	N/A	Tryptophanase 1	N/A	N/A	N/A	N/A	N/A	S-ribosylhomocysteine lyase
RMAG1046	N/A	Accessory gene regulator protein B	N/A	N/A	N/A	N/A	N/A	N/A	S-ribosylhomocysteine lyase
RMAG1047	N/A	N/A	N/A	N/A	N/A	N/A	N/A	N/A	N/A
RMAG1048	N/A	N/A	N/A	N/A	N/A	N/A	N/A	N/A	S-ribosylhomocysteine lyase
RMAG1049	N/A	N/A	N/A	N/A	N/A	N/A	N/A	N/A	N/A
RMAG104	N/A	N/A	N/A	N/A	N/A	N/A	N/A	N/A	S-ribosylhomocysteine lyase
RMAG1050	N/A	N/A	N/A	N/A	N/A	N/A	N/A	N/A	N/A
RMAG1051	N/A	N/A	N/A	N/A	N/A	N/A	N/A	N/A	S-ribosylhomocysteine lyase
RMAG1052	N/A	N/A	N/A	N/A	N/A	N/A	N/A	N/A	N/A
RMAG1053	N/A	Accessory gene regulator protein B	N/A	N/A	N/A	N/A	Sensor histidine kinase RcsC\ Sensor histidine kinase RcsC	N/A	S-ribosylhomocysteine lyase
RMAG1054	N/A	Accessory gene regulator protein B\Accessory gene regulator protein B\Accessory gene regulator protein B\Accessory gene regulator protein B\Accessory gene regulator protein B	N/A	N/A	N/A	N/A	Methyl-accepting chemotaxis protein PctA	N/A	S-ribosylhomocysteine lyase
RMAG1055	N/A	N/A	N/A	N/A	N/A	N/A	N/A	N/A	N/A
RMAG1056	N/A	N/A	N/A	N/A	N/A	N/A	N/A	N/A	S-ribosylhomocysteine lyase
RMAG1057	N/A	N/A	N/A	N/A	N/A	N/A	N/A	N/A	N/A
RMAG1058	N/A	N/A	N/A	N/A	N/A	N/A	N/A	N/A	S-ribosylhomocysteine lyase
RMAG1059	N/A	N/A	N/A	N/A	N/A	N/A	N/A	N/A	N/A
RMAG105	N/A	N/A	N/A	Transcriptional regulatory protein QseB	N/A	N/A	N/A	N/A	S-ribosylhomocysteine lyase
RMAG1060	N/A	N/A	N/A	N/A	N/A	N/A	N/A	N/A	S-ribosylhomocysteine lyase
RMAG1061	N/A	N/A	N/A	N/A	N/A	N/A	N/A	N/A	S-ribosylhomocysteine lyase
RMAG1062	N/A	N/A	N/A	N/A	N/A	N/A	N/A	N/A	N/A
RMAG1063	N/A	N/A	N/A	N/A	N/A	N/A	N/A	N/A	N/A
RMAG1064	Protein TraR	N/A	N/A	N/A	N/A	N/A	N/A	N/A	N/A
RMAG1065	N/A	N/A	N/A	N/A	N/A	N/A	Sensor histidine kinase RcsC\ hypothetical protein	Autoinducer 2-binding protein LsrB	N/A
RMAG1066	N/A	N/A	N/A	N/A	N/A	N/A	N/A	N/A	N/A
RMAG1067	N/A	N/A	N/A	N/A	N/A	N/A	N/A	N/A	N/A
RMAG1068	N/A	N/A	N/A	N/A	N/A	N/A	N/A	N/A	S-ribosylhomocysteine lyase
RMAG1069	N/A	N/A	Tryptophanase 1	Sensor protein QseC	N/A	N/A	N/A	N/A	N/A
RMAG106	N/A	N/A	N/A	N/A	N/A	N/A	N/A	N/A	S-ribosylhomocysteine lyase
RMAG1070	N/A	N/A	N/A	N/A	N/A	N/A	N/A	Autoinducer 2-binding protein LsrB	N/A
RMAG1071	N/A	N/A	N/A	N/A	N/A	N/A	N/A	N/A	N/A
RMAG1072	N/A	N/A	N/A	N/A	N/A	N/A	N/A	N/A	N/A
RMAG1073	N/A	Accessory gene regulator protein B	N/A	N/A	N/A	N/A	N/A	N/A	N/A
RMAG1074	N/A	N/A	N/A	N/A	N/A	N/A	N/A	N/A	N/A
RMAG1075	N/A	N/A	N/A	N/A	N/A	N/A	N/A	N/A	N/A
RMAG1076	N/A	N/A	N/A	N/A	N/A	N/A	N/A	N/A	S-ribosylhomocysteine lyase
RMAG1077	N/A	N/A	N/A	N/A	N/A	N/A	Methyl-accepting chemotaxis protein McpB\ hypothetical protein\ hypothetical protein	N/A	S-ribosylhomocysteine lyase
RMAG1078	N/A	N/A	N/A	N/A	N/A	N/A	N/A	N/A	N/A
RMAG1079	N/A	N/A	N/A	N/A	N/A	N/A	N/A	N/A	N/A
RMAG107	N/A	N/A	N/A	N/A	N/A	N/A	hypothetical protein	N/A	S-ribosylhomocysteine lyase
RMAG1080	N/A	Accessory gene regulator protein B\Accessory gene regulator protein A	N/A	N/A	N/A	N/A	N/A	N/A	N/A
RMAG1081	N/A	N/A	N/A	N/A	N/A	N/A	N/A	N/A	S-ribosylhomocysteine lyase
RMAG1082	N/A	Accessory gene regulator protein B\Putative AgrB-like protein\Putative AgrB-like protein	N/A	N/A	N/A	N/A	Methyl-accepting chemotaxis protein McpB\ hypothetical protein	N/A	S-ribosylhomocysteine lyase
RMAG1083	N/A	N/A	N/A	N/A	N/A	N/A	N/A	N/A	S-ribosylhomocysteine lyase
RMAG1084	N/A	N/A	N/A	N/A	N/A	N/A	N/A	N/A	N/A
RMAG1085	N/A	N/A	N/A	N/A	N/A	N/A	N/A	N/A	N/A
RMAG1086	N/A	N/A	N/A	N/A	N/A	N/A	N/A	N/A	N/A
RMAG1087	N/A	N/A	N/A	N/A	N/A	N/A	N/A	N/A	S-ribosylhomocysteine lyase
RMAG1088	N/A	Accessory gene regulator protein B	N/A	N/A	N/A	N/A	N/A	N/A	N/A
RMAG1089	N/A	N/A	N/A	Transcriptional regulatory protein QseB\Sensor protein QseC\Transcriptional regulatory protein QseB	N/A	N/A	N/A	N/A	N/A
RMAG108	N/A	Accessory gene regulator protein B	N/A	N/A	N/A	N/A	N/A	N/A	S-ribosylhomocysteine lyase
RMAG1090	N/A	N/A	N/A	N/A	N/A	N/A	N/A	N/A	N/A
RMAG1091	N/A	N/A	N/A	N/A	N/A	N/A	N/A	N/A	N/A
RMAG1092	N/A	N/A	N/A	N/A	N/A	N/A	N/A	N/A	N/A
RMAG1093	N/A	N/A	N/A	N/A	N/A	Sensory/regulatory protein RpfC	N/A	N/A	N/A
RMAG1094	N/A	N/A	N/A	N/A	N/A	N/A	N/A	N/A	S-ribosylhomocysteine lyase\S-ribosylhomocysteine lyase
RMAG1095	N/A	N/A	N/A	N/A	N/A	N/A	N/A	N/A	N/A
RMAG1096	N/A	Accessory gene regulator protein B\Accessory gene regulator protein A	N/A	N/A	N/A	Sensory/regulatory protein RpfC	N/A	N/A	S-ribosylhomocysteine lyase
RMAG1097	N/A	Accessory gene regulator protein B	N/A	N/A	N/A	N/A	Methyl-accepting chemotaxis protein PctB	N/A	N/A
RMAG1098	N/A	N/A	Tryptophanase	N/A	N/A	N/A	N/A	N/A	N/A
RMAG1099	N/A	N/A	N/A	N/A	N/A	N/A	N/A	N/A	N/A
RMAG109	N/A	N/A	N/A	N/A	N/A	N/A	N/A	N/A	N/A
RMAG10	N/A	N/A	N/A	N/A	N/A	N/A	N/A	N/A	S-ribosylhomocysteine lyase
RMAG1100	N/A	N/A	N/A	N/A	N/A	N/A	N/A	N/A	N/A
RMAG1101	N/A	Accessory gene regulator protein B\Accessory gene regulator protein B	N/A	N/A	N/A	N/A	Methyl-accepting chemotaxis protein McpA	N/A	S-ribosylhomocysteine lyase
RMAG1102	N/A	Accessory gene regulator protein A\Accessory gene regulator protein B	N/A	N/A	N/A	N/A	N/A	N/A	S-ribosylhomocysteine lyase
RMAG1103	N/A	Accessory gene regulator protein B	N/A	N/A	N/A	N/A	N/A	N/A	N/A
RMAG1104	HTH-type transcriptional regulator SinR	N/A	N/A	N/A	N/A	N/A	N/A	N/A	S-ribosylhomocysteine lyase
RMAG1105	N/A	N/A	N/A	N/A	N/A	N/A	N/A	N/A	S-ribosylhomocysteine lyase
RMAG1106	N/A	Accessory gene regulator protein B	N/A	N/A	N/A	N/A	N/A	N/A	S-ribosylhomocysteine lyase
RMAG1107	N/A	Accessory gene regulator protein B\Accessory gene regulator protein B	N/A	N/A	N/A	N/A	Methyl-accepting chemotaxis protein PctC\ hypothetical protein	N/A	S-ribosylhomocysteine lyase
RMAG1108	N/A	N/A	N/A	N/A	N/A	N/A	N/A	N/A	S-ribosylhomocysteine lyase
RMAG1109	N/A	Accessory gene regulator protein A	N/A	N/A	N/A	N/A	N/A	N/A	S-ribosylhomocysteine lyase
RMAG110	N/A	N/A	N/A	N/A	N/A	N/A	N/A	N/A	N/A
RMAG1110	N/A	N/A	N/A	N/A	N/A	N/A	hypothetical protein	N/A	N/A
RMAG1111	N/A	N/A	N/A	N/A	N/A	N/A	N/A	N/A	S-ribosylhomocysteine lyase
RMAG1112	N/A	N/A	N/A	N/A	N/A	N/A	N/A	N/A	N/A
RMAG1113	N/A	N/A	N/A	N/A	N/A	N/A	N/A	N/A	S-ribosylhomocysteine lyase
RMAG1114	N/A	N/A	Tryptophanase 1	N/A	N/A	N/A	hypothetical protein	N/A	S-ribosylhomocysteine lyase
RMAG1115	N/A	N/A	N/A	N/A	N/A	N/A	N/A	N/A	N/A
RMAG1116	N/A	N/A	N/A	N/A	N/A	N/A	N/A	N/A	N/A
RMAG1117	N/A	N/A	Signal transduction histidine-protein kinase BaeS	N/A	N/A	N/A	N/A	N/A	S-ribosylhomocysteine lyase
RMAG1118	N/A	N/A	N/A	N/A	N/A	N/A	N/A	N/A	S-ribosylhomocysteine lyase
RMAG1119	N/A	N/A	N/A	N/A	N/A	N/A	Sensor histidine kinase RcsC	N/A	S-ribosylhomocysteine lyase
RMAG111	N-acyl homoserine lactonase AttM\N-acyl homoserine lactonase AttM	N/A	N/A	N/A	N/A	N/A	N/A	N/A	S-ribosylhomocysteine lyase
RMAG1120	N/A	N/A	N/A	N/A	N/A	N/A	Sensor histidine kinase RcsC\ Sensor histidine kinase RcsC\ Sensor histidine kinase RcsC	N/A	N/A
RMAG1121	N/A	N/A	N/A	N/A	N/A	N/A	N/A	N/A	S-ribosylhomocysteine lyase
RMAG1122	N/A	N/A	N/A	N/A	N/A	N/A	N/A	N/A	S-ribosylhomocysteine lyase
RMAG1123	N/A	N/A	N/A	N/A	N/A	N/A	N/A	N/A	N/A
RMAG1124	N/A	N/A	N/A	N/A	N/A	N/A	N/A	N/A	N/A
RMAG1125	N/A	N/A	N/A	Transcriptional regulatory protein QseB	N/A	N/A	N/A	N/A	N/A
RMAG1126	N/A	N/A	N/A	Transcriptional regulatory protein QseB	N/A	N/A	N/A	N/A	N/A
RMAG1127	N/A	N/A	N/A	N/A	N/A	N/A	N/A	N/A	S-ribosylhomocysteine lyase
RMAG1128	N/A	N/A	N/A	N/A	N/A	N/A	N/A	N/A	N/A
RMAG1129	N/A	Accessory gene regulator protein A\Accessory gene regulator protein B	N/A	N/A	N/A	N/A	Sensor histidine kinase RcsC	N/A	N/A
RMAG112	N/A	N/A	N/A	N/A	N/A	N/A	Methyl-accepting chemotaxis protein PctC	Autoinducer 2-binding protein LsrB	N/A
RMAG1130	N/A	N/A	N/A	N/A	N/A	N/A	Chromosome partition protein Smc	N/A	S-ribosylhomocysteine lyase
RMAG1131	N/A	N/A	N/A	N/A	N/A	N/A	N/A	N/A	S-ribosylhomocysteine lyase
RMAG1132	N/A	N/A	N/A	N/A	N/A	N/A	N/A	N/A	S-ribosylhomocysteine lyase\S-ribosylhomocysteine lyase
RMAG1133	N/A	N/A	N/A	Transcriptional regulatory protein QseB	N/A	N/A	N/A	N/A	N/A
RMAG1134	N/A	N/A	N/A	N/A	N/A	N/A	N/A	N/A	S-ribosylhomocysteine lyase
RMAG1135	N/A	N/A	N/A	N/A	N/A	N/A	N/A	N/A	N/A
RMAG1136	N/A	Accessory gene regulator protein B	N/A	N/A	N/A	N/A	Methyl-accepting chemotaxis protein McpA\ Methyl-accepting chemotaxis protein PctA\ Methyl-accepting chemotaxis protein McpA\ Methyl-accepting chemotaxis protein McpA\ Methyl-accepting chemotaxis protein PctA\ hypothetical protein	N/A	N/A
RMAG1137	N/A	N/A	N/A	N/A	N/A	N/A	N/A	N/A	N/A
RMAG1138	N/A	N/A	N/A	N/A	N/A	N/A	N/A	N/A	N/A
RMAG1139	N/A	N/A	N/A	N/A	N/A	N/A	Sensor histidine kinase RcsC\ Sensor histidine kinase RcsC\ Sensor histidine kinase RcsC\ Sensor histidine kinase RcsC\ Sensor histidine kinase RcsC\ Sensor histidine kinase RcsC	N/A	S-ribosylhomocysteine lyase\S-ribosylhomocysteine lyase
RMAG113	N/A	N/A	N/A	N/A	N/A	Sensory/regulatory protein RpfC\Sensory/regulatory protein RpfC	N/A	N/A	S-ribosylhomocysteine lyase
RMAG1140	N/A	N/A	N/A	N/A	N/A	N/A	N/A	N/A	N/A
RMAG1141	N/A	N/A	N/A	N/A	N/A	N/A	Sensor histidine kinase RcsC\ Sensor histidine kinase RcsC\ Methyl-accepting chemotaxis protein McpB\ Sensor histidine kinase RcsC\ Sensor histidine kinase RcsC	N/A	N/A
RMAG1142	N/A	N/A	N/A	N/A	N/A	N/A	Sensor histidine kinase RcsC	N/A	N/A
RMAG1143	N/A	N/A	N/A	N/A	N/A	N/A	N/A	N/A	N/A
RMAG1144	N/A	N/A	N/A	N/A	N/A	N/A	N/A	N/A	N/A
RMAG1145	N/A	N/A	N/A	N/A	N/A	Sensory/regulatory protein RpfC	N/A	N/A	N/A
RMAG1146	N/A	N/A	N/A	N/A	N/A	N/A	N/A	N/A	N/A
RMAG1147	N/A	N/A	N/A	N/A	N/A	N/A	N/A	N/A	S-ribosylhomocysteine lyase
RMAG1148	N/A	N/A	N/A	N/A	N/A	N/A	N/A	N/A	S-ribosylhomocysteine lyase
RMAG1149	N/A	N/A	Signal transduction histidine-protein kinase BaeS	N/A	N/A	N/A	N/A	N/A	N/A
RMAG114	N/A	N/A	N/A	N/A	N/A	N/A	N/A	N/A	N/A
RMAG1150	N/A	N/A	N/A	N/A	N/A	N/A	N/A	N/A	N/A
RMAG1151	N/A	Accessory gene regulator protein A\Accessory gene regulator protein A\Accessory gene regulator protein A	N/A	N/A	N/A	N/A	N/A	N/A	S-ribosylhomocysteine lyase
RMAG1152	N/A	N/A	N/A	N/A	N/A	N/A	N/A	Autoinducer 2-binding protein LsrB	S-ribosylhomocysteine lyase
RMAG1153	N/A	Accessory gene regulator protein B\Accessory gene regulator protein B\Accessory gene regulator protein B\Accessory gene regulator protein A\Accessory gene regulator protein A\Accessory gene regulator protein A\Accessory gene regulator protein B\Accessory gene regulator protein B	N/A	N/A	N/A	N/A	N/A	N/A	S-ribosylhomocysteine lyase
RMAG1154	N/A	N/A	N/A	N/A	N/A	N/A	N/A	N/A	N/A
RMAG1155	N/A	N/A	N/A	N/A	N/A	N/A	N/A	N/A	S-ribosylhomocysteine lyase
RMAG1156	N/A	N/A	N/A	N/A	N/A	N/A	N/A	N/A	S-ribosylhomocysteine lyase
RMAG1157	N/A	N/A	N/A	N/A	N/A	N/A	Sensor histidine kinase RcsC	N/A	S-ribosylhomocysteine lyase
RMAG1158	N/A	N/A	N/A	N/A	N/A	N/A	N/A	N/A	S-ribosylhomocysteine lyase
RMAG1159	N/A	N/A	N/A	N/A	N/A	N/A	N/A	N/A	N/A
RMAG115	N/A	N/A	N/A	N/A	N/A	N/A	N/A	N/A	N/A
RMAG1160	N/A	N/A	Signal transduction histidine-protein kinase BaeS	N/A	N/A	Sensory/regulatory protein RpfC	Sensor histidine kinase RcsC	N/A	N/A
RMAG1161	N/A	N/A	N/A	N/A	N/A	N/A	N/A	N/A	N/A
RMAG1162	N/A	N/A	N/A	N/A	N/A	N/A	Methyl-accepting chemotaxis protein McpB\ Methyl-accepting chemotaxis protein McpA	N/A	N/A
RMAG1163	N/A	N/A	N/A	N/A	N/A	N/A	N/A	N/A	S-ribosylhomocysteine lyase
RMAG1164	N/A	N/A	N/A	N/A	N/A	N/A	N/A	N/A	S-ribosylhomocysteine lyase
RMAG1165	N/A	N/A	N/A	N/A	N/A	N/A	N/A	N/A	N/A
RMAG1166	N/A	Accessory gene regulator protein B\Accessory gene regulator protein B	N/A	N/A	N/A	N/A	N/A	N/A	S-ribosylhomocysteine lyase
RMAG1167	N/A	N/A	Tryptophanase 1	N/A	N/A	N/A	N/A	N/A	S-ribosylhomocysteine lyase
RMAG1168	N/A	N/A	N/A	Transcriptional regulatory protein QseB	N/A	N/A	N/A	N/A	N/A
RMAG1169	N/A	N/A	N/A	N/A	N/A	N/A	N/A	N/A	S-ribosylhomocysteine lyase
RMAG116	N/A	N/A	N/A	N/A	N/A	N/A	N/A	N/A	S-ribosylhomocysteine lyase
RMAG1170	N/A	N/A	N/A	N/A	N/A	N/A	hypothetical protein	N/A	S-ribosylhomocysteine lyase
RMAG1171	N/A	N/A	N/A	N/A	N/A	N/A	N/A	N/A	N/A
RMAG1172	N/A	N/A	N/A	N/A	N/A	N/A	N/A	N/A	N/A
RMAG1173	N/A	Accessory gene regulator protein B	N/A	N/A	N/A	N/A	Sensor histidine kinase RcsC\ Sensor histidine kinase RcsC	N/A	S-ribosylhomocysteine lyase
RMAG1174	N/A	N/A	N/A	N/A	N/A	N/A	N/A	N/A	N/A
RMAG1175	HTH-type transcriptional regulator SinR	N/A	N/A	N/A	N/A	N/A	N/A	N/A	S-ribosylhomocysteine lyase
RMAG1176	N/A	N/A	N/A	N/A	N/A	N/A	N/A	N/A	N/A
RMAG1177	N/A	Accessory gene regulator protein B	N/A	N/A	N/A	Sensory/regulatory protein RpfC	N/A	N/A	N/A
RMAG1178	N/A	N/A	N/A	N/A	N/A	N/A	N/A	N/A	S-ribosylhomocysteine lyase
RMAG1179	N/A	N/A	N/A	N/A	N/A	N/A	N/A	N/A	S-ribosylhomocysteine lyase
RMAG117	N/A	N/A	Tryptophanase 1	N/A	N/A	N/A	N/A	N/A	S-ribosylhomocysteine lyase
RMAG1180	N/A	N/A	N/A	N/A	N/A	N/A	N/A	N/A	S-ribosylhomocysteine lyase
RMAG1181	N/A	N/A	N/A	N/A	N/A	N/A	N/A	N/A	N/A
RMAG1182	N/A	N/A	N/A	N/A	N/A	N/A	N/A	N/A	S-ribosylhomocysteine lyase
RMAG1183	N/A	N/A	N/A	N/A	N/A	N/A	N/A	N/A	S-ribosylhomocysteine lyase
RMAG1184	N/A	N/A	N/A	N/A	N/A	N/A	N/A	N/A	N/A
RMAG1185	N/A	N/A	N/A	N/A	N/A	N/A	N/A	N/A	S-ribosylhomocysteine lyase
RMAG1186	N/A	N/A	N/A	N/A	N/A	N/A	hypothetical protein\ hypothetical protein	N/A	S-ribosylhomocysteine lyase
RMAG1187	N/A	N/A	N/A	N/A	N/A	N/A	N/A	N/A	S-ribosylhomocysteine lyase
RMAG1188	N/A	N/A	N/A	N/A	N/A	N/A	N/A	N/A	N/A
RMAG1189	N/A	N/A	N/A	N/A	N/A	N/A	N/A	N/A	S-ribosylhomocysteine lyase
RMAG118	N-acyl homoserine lactonase AttM	N/A	N/A	N/A	N/A	N/A	N/A	N/A	S-ribosylhomocysteine lyase
RMAG1190	N-acyl homoserine lactonase AttM	N/A	Tryptophanase 1	N/A	N/A	N/A	N/A	N/A	S-ribosylhomocysteine lyase
RMAG1191	N/A	N/A	N/A	N/A	N/A	N/A	Sensor histidine kinase RcsC	N/A	S-ribosylhomocysteine lyase
RMAG1192	N/A	N/A	N/A	N/A	N/A	N/A	N/A	N/A	S-ribosylhomocysteine lyase
RMAG1193	N/A	N/A	N/A	N/A	N/A	N/A	N/A	N/A	N/A
RMAG1194	N-acyl homoserine lactonase AttM	N/A	N/A	N/A	N/A	N/A	Serine-protein kinase RsbW\ hypothetical protein	N/A	N/A
RMAG1195	N/A	N/A	N/A	N/A	N/A	N/A	N/A	N/A	N/A
RMAG1196	N/A	N/A	N/A	N/A	N/A	N/A	N/A	N/A	S-ribosylhomocysteine lyase
RMAG1197	N-acyl homoserine lactonase AttM	N/A	Tryptophanase	N/A	N/A	N/A	N/A	N/A	S-ribosylhomocysteine lyase
RMAG1198	N/A	N/A	N/A	N/A	N/A	Sensory/regulatory protein RpfC\Sensory/regulatory protein RpfC	N/A	N/A	S-ribosylhomocysteine lyase
RMAG1199	N/A	N/A	N/A	N/A	N/A	N/A	N/A	N/A	S-ribosylhomocysteine lyase
RMAG119	N/A	N/A	N/A	N/A	N/A	N/A	N/A	N/A	S-ribosylhomocysteine lyase
RMAG11	N/A	N/A	N/A	N/A	N/A	N/A	N/A	N/A	N/A
RMAG1200	N/A	N/A	N/A	N/A	N/A	N/A	N/A	Autoinducer 2-binding protein LsrB	N/A
RMAG1201	N/A	N/A	N/A	N/A	N/A	N/A	N/A	N/A	N/A
RMAG1202	N/A	N/A	HTH-type transcriptional regulator GadX	N/A	N/A	N/A	N/A	N/A	S-ribosylhomocysteine lyase
RMAG1203	N/A	N/A	N/A	N/A	N/A	N/A	N/A	N/A	N/A
RMAG1204	N/A	N/A	N/A	N/A	N/A	N/A	N/A	N/A	S-ribosylhomocysteine lyase
RMAG1205	N/A	N/A	N/A	N/A	N/A	N/A	N/A	N/A	N/A
RMAG1206	N/A	N/A	N/A	N/A	N/A	N/A	N/A	N/A	N/A
RMAG1207	N/A	N/A	N/A	N/A	N/A	N/A	N/A	N/A	S-ribosylhomocysteine lyase
RMAG1208	N/A	N/A	N/A	N/A	N/A	N/A	Methyl-accepting chemotaxis protein McpA\ hypothetical protein	N/A	S-ribosylhomocysteine lyase
RMAG1209	N/A	N/A	N/A	N/A	N/A	N/A	N/A	N/A	S-ribosylhomocysteine lyase
RMAG120	N/A	N/A	N/A	N/A	N/A	N/A	N/A	N/A	S-ribosylhomocysteine lyase
RMAG1210	N/A	N/A	N/A	N/A	N/A	N/A	N/A	N/A	N/A
RMAG1211	N-acyl homoserine lactonase	N/A	Signal transduction histidine-protein kinase BaeS	N/A	N/A	N/A	N/A	N/A	S-ribosylhomocysteine lyase
RMAG1212	N/A	N/A	Tryptophanase 2	N/A	N/A	N/A	N/A	N/A	S-ribosylhomocysteine lyase
RMAG1213	N/A	N/A	N/A	N/A	N/A	N/A	N/A	N/A	N/A
RMAG1214	N/A	N/A	N/A	N/A	N/A	N/A	N/A	N/A	N/A
RMAG1215	N/A	Accessory gene regulator protein B	N/A	N/A	N/A	N/A	Sensor histidine kinase RcsC\ Sensor histidine kinase RcsC\ Sensor histidine kinase RcsC	N/A	S-ribosylhomocysteine lyase
RMAG1216	N/A	Accessory gene regulator protein B\Accessory gene regulator protein A	N/A	N/A	N/A	N/A	N/A	N/A	N/A
RMAG1217	N/A	Accessory gene regulator protein B	N/A	N/A	N/A	N/A	N/A	N/A	S-ribosylhomocysteine lyase
RMAG1218	N/A	N/A	N/A	N/A	N/A	N/A	N/A	N/A	S-ribosylhomocysteine lyase
RMAG1219	N/A	N/A	N/A	N/A	N/A	N/A	N/A	N/A	S-ribosylhomocysteine lyase
RMAG121	N/A	N/A	Signal transduction histidine-protein kinase BaeS	N/A	N/A	N/A	N/A	N/A	S-ribosylhomocysteine lyase
RMAG1220	N/A	N/A	N/A	N/A	N/A	Sensory/regulatory protein RpfC	N/A	N/A	N/A
RMAG1221	N/A	N/A	N/A	N/A	N/A	N/A	N/A	N/A	N/A
RMAG1222	N/A	Accessory gene regulator protein B	N/A	N/A	N/A	N/A	N/A	N/A	S-ribosylhomocysteine lyase
RMAG1223	N/A	N/A	N/A	N/A	N/A	N/A	N/A	N/A	S-ribosylhomocysteine lyase
RMAG1224	N/A	N/A	N/A	N/A	N/A	N/A	N/A	N/A	N/A
RMAG1225	N/A	N/A	N/A	N/A	N/A	N/A	N/A	N/A	N/A
RMAG1226	N/A	N/A	N/A	N/A	N/A	N/A	N/A	N/A	S-ribosylhomocysteine lyase
RMAG1227	N/A	N/A	N/A	N/A	N/A	N/A	N/A	N/A	S-ribosylhomocysteine lyase
RMAG1228	N/A	N/A	N/A	N/A	N/A	N/A	N/A	N/A	N/A
RMAG1229	N/A	N/A	N/A	N/A	N/A	N/A	N/A	N/A	N/A
RMAG122	N/A	N/A	N/A	N/A	N/A	N/A	N/A	N/A	S-ribosylhomocysteine lyase
RMAG1230	N/A	Accessory gene regulator protein B	N/A	N/A	N/A	N/A	N/A	N/A	N/A
RMAG1231	N/A	Accessory gene regulator protein B	N/A	N/A	N/A	N/A	N/A	N/A	N/A
RMAG1232	Transcriptional repressor PagR	N/A	N/A	N/A	N/A	N/A	N/A	N/A	N/A
RMAG1233	N/A	N/A	N/A	N/A	N/A	N/A	N/A	N/A	N/A
RMAG1234	N/A	Accessory gene regulator protein A\Accessory gene regulator protein B	N/A	N/A	N/A	N/A	Sensor histidine kinase RcsC	N/A	S-ribosylhomocysteine lyase
RMAG1235	N/A	N/A	N/A	N/A	N/A	N/A	N/A	N/A	N/A
RMAG1236	N-acyl homoserine lactonase AttM	N/A	N/A	N/A	N/A	N/A	N/A	Autoinducer 2-binding protein LsrB	N/A
RMAG1237	N/A	Accessory gene regulator protein B	N/A	N/A	N/A	N/A	N/A	N/A	N/A
RMAG1238	N/A	N/A	N/A	N/A	N/A	N/A	N/A	N/A	N/A
RMAG1239	N/A	N/A	N/A	N/A	N/A	N/A	N/A	N/A	N/A
RMAG123	N/A	N/A	N/A	N/A	N/A	Sensory/regulatory protein RpfC	N/A	N/A	S-ribosylhomocysteine lyase
RMAG1240	N/A	N/A	N/A	N/A	N/A	N/A	N/A	N/A	N/A
RMAG1241	N/A	N/A	N/A	N/A	N/A	N/A	N/A	N/A	S-ribosylhomocysteine lyase
RMAG1242	N/A	N/A	N/A	N/A	N/A	N/A	N/A	N/A	S-ribosylhomocysteine lyase
RMAG1243	N/A	N/A	Tryptophanase 2	N/A	N/A	N/A	N/A	N/A	N/A
RMAG1244	N/A	N/A	N/A	N/A	N/A	N/A	N/A	N/A	S-ribosylhomocysteine lyase
RMAG1245	N/A	N/A	N/A	N/A	N/A	N/A	N/A	N/A	N/A
RMAG1246	N/A	N/A	N/A	N/A	N/A	N/A	N/A	N/A	N/A
RMAG1247	N/A	N/A	N/A	N/A	N/A	N/A	Sensor histidine kinase RcsC	N/A	N/A
RMAG1248	N/A	Accessory gene regulator protein B	N/A	N/A	N/A	N/A	N/A	N/A	N/A
RMAG1249	N/A	Accessory gene regulator protein B	N/A	N/A	N/A	N/A	N/A	N/A	N/A
RMAG124	N/A	N/A	N/A	N/A	N/A	N/A	N/A	N/A	S-ribosylhomocysteine lyase
RMAG1250	N/A	N/A	N/A	N/A	N/A	N/A	N/A	N/A	N/A
RMAG1251	N/A	N/A	N/A	N/A	N/A	N/A	Sensor histidine kinase RcsC\ Sensor histidine kinase RcsC\ hypothetical protein\ Methyl-accepting chemotaxis protein PctC	N/A	S-ribosylhomocysteine lyase
RMAG1252	N/A	N/A	N/A	N/A	N/A	N/A	N/A	N/A	S-ribosylhomocysteine lyase
RMAG1253	N/A	N/A	N/A	N/A	N/A	N/A	N/A	N/A	S-ribosylhomocysteine lyase
RMAG1254	N/A	N/A	N/A	N/A	N/A	N/A	N/A	Autoinducer 2-binding protein LsrB	N/A
RMAG1255	N/A	Accessory gene regulator protein A\Accessory gene regulator protein B	N/A	N/A	N/A	N/A	N/A	N/A	N/A
RMAG1256	N/A	N/A	Tryptophanase	N/A	N/A	N/A	N/A	N/A	S-ribosylhomocysteine lyase
RMAG1257	N/A	N/A	Tryptophanase 1	N/A	N/A	N/A	N/A	N/A	N/A
RMAG1258	N/A	N/A	N/A	N/A	N/A	N/A	N/A	N/A	N/A
RMAG1259	N/A	N/A	Tryptophanase 1	N/A	N/A	N/A	N/A	N/A	S-ribosylhomocysteine lyase
RMAG125	N/A	N/A	N/A	N/A	N/A	N/A	Methyl-accepting chemotaxis protein McpB	N/A	N/A
RMAG1260	N/A	N/A	N/A	N/A	N/A	N/A	N/A	N/A	N/A
RMAG1261	N/A	N/A	N/A	N/A	N/A	N/A	N/A	N/A	N/A
RMAG1262	N/A	N/A	N/A	N/A	N/A	N/A	N/A	N/A	S-ribosylhomocysteine lyase
RMAG1263	N/A	N/A	Tryptophanase 1	N/A	N/A	N/A	N/A	N/A	S-ribosylhomocysteine lyase
RMAG1264	N/A	N/A	N/A	N/A	N/A	N/A	N/A	N/A	S-ribosylhomocysteine lyase
RMAG1265	N/A	Accessory gene regulator protein B\Accessory gene regulator protein B	N/A	N/A	N/A	N/A	N/A	N/A	S-ribosylhomocysteine lyase
RMAG1266	N/A	N/A	N/A	N/A	CAI-1 autoinducer sensor kinase/phosphatase CqsS	N/A	Sensor histidine kinase RcsC	N/A	S-ribosylhomocysteine lyase
RMAG1267	N/A	N/A	N/A	N/A	N/A	N/A	N/A	N/A	N/A
RMAG1268	N/A	N/A	N/A	N/A	N/A	N/A	N/A	N/A	N/A
RMAG1269	N/A	N/A	N/A	N/A	N/A	N/A	N/A	N/A	S-ribosylhomocysteine lyase
RMAG126	N/A	N/A	N/A	N/A	N/A	N/A	N/A	N/A	S-ribosylhomocysteine lyase
RMAG1270	N/A	N/A	N/A	Transcriptional regulatory protein QseB	N/A	N/A	N/A	N/A	N/A
RMAG1271	N/A	N/A	N/A	N/A	N/A	N/A	Sensor histidine kinase RcsC\ Methyl-accepting chemotaxis protein McpB	N/A	N/A
RMAG1272	N/A	N/A	N/A	N/A	N/A	N/A	N/A	N/A	N/A
RMAG1273	N/A	Accessory gene regulator protein B	N/A	N/A	N/A	N/A	N/A	N/A	N/A
RMAG1274	N/A	N/A	N/A	N/A	N/A	N/A	N/A	N/A	N/A
RMAG1275	N-acyl homoserine lactonase AttM	N/A	N/A	N/A	N/A	N/A	N/A	N/A	N/A
RMAG1276	N-acyl homoserine lactonase AttM	N/A	N/A	N/A	N/A	N/A	N/A	N/A	S-ribosylhomocysteine lyase
RMAG1277	N/A	N/A	N/A	N/A	N/A	N/A	N/A	N/A	S-ribosylhomocysteine lyase
RMAG1278	N/A	Accessory gene regulator protein B	N/A	N/A	N/A	N/A	N/A	N/A	N/A
RMAG1279	N/A	N/A	N/A	N/A	N/A	N/A	N/A	N/A	S-ribosylhomocysteine lyase
RMAG127	N/A	N/A	N/A	N/A	N/A	N/A	N/A	N/A	S-ribosylhomocysteine lyase
RMAG1280	N/A	N/A	N/A	N/A	N/A	N/A	N/A	N/A	N/A
RMAG1281	N/A	N/A	N/A	N/A	N/A	N/A	N/A	N/A	S-ribosylhomocysteine lyase
RMAG1282	N/A	N/A	Signal transduction histidine-protein kinase BaeS	N/A	N/A	Cyclic di-GMP phosphodiesterase response regulator RpfG	Sensor histidine kinase RcsC\ Sensor histidine kinase RcsC	N/A	N/A
RMAG1283	N/A	N/A	Tryptophanase 1	N/A	N/A	N/A	N/A	N/A	N/A
RMAG1284	N/A	N/A	N/A	N/A	N/A	N/A	N/A	N/A	S-ribosylhomocysteine lyase
RMAG1285	N/A	N/A	N/A	N/A	N/A	N/A	N/A	N/A	S-ribosylhomocysteine lyase\S-ribosylhomocysteine lyase
RMAG1286	N/A	N/A	N/A	N/A	N/A	N/A	N/A	N/A	N/A
RMAG1287	N/A	N/A	N/A	N/A	N/A	N/A	N/A	N/A	S-ribosylhomocysteine lyase
RMAG1288	N/A	N/A	N/A	N/A	N/A	N/A	Sensor histidine kinase RcsC\ Sensor histidine kinase RcsC\ Sensor histidine kinase RcsC\ hypothetical protein	N/A	N/A
RMAG1289	N/A	N/A	N/A	N/A	N/A	N/A	N/A	N/A	N/A
RMAG128	N/A	N/A	N/A	N/A	N/A	N/A	hypothetical protein	N/A	S-ribosylhomocysteine lyase
RMAG1290	N/A	N/A	N/A	N/A	N/A	N/A	N/A	N/A	N/A
RMAG1291	N/A	N/A	Tryptophanase 1	N/A	N/A	N/A	N/A	N/A	N/A
RMAG1292	N/A	N/A	N/A	N/A	N/A	N/A	N/A	N/A	S-ribosylhomocysteine lyase
RMAG1293	N/A	N/A	N/A	N/A	N/A	N/A	N/A	N/A	N/A
RMAG1294	N/A	N/A	N/A	N/A	N/A	N/A	N/A	N/A	N/A
RMAG1295	N/A	N/A	N/A	N/A	CAI-1 autoinducer sensor kinase/phosphatase CqsS	N/A	N/A	N/A	S-ribosylhomocysteine lyase
RMAG1296	N/A	N/A	N/A	N/A	N/A	N/A	N/A	N/A	S-ribosylhomocysteine lyase
RMAG1297	N/A	N/A	N/A	N/A	N/A	N/A	N/A	N/A	N/A
RMAG1298	N/A	N/A	N/A	N/A	N/A	N/A	Sensor histidine kinase RcsC\ Sensor histidine kinase RcsC\ Methyl-accepting chemotaxis protein McpB	N/A	N/A
RMAG1299	N-acyl homoserine lactonase AttM	N/A	N/A	N/A	N/A	N/A	N/A	Autoinducer 2-binding protein LsrB	S-ribosylhomocysteine lyase
RMAG129	N/A	N/A	N/A	N/A	N/A	N/A	N/A	N/A	S-ribosylhomocysteine lyase
RMAG12	N/A	N/A	N/A	N/A	N/A	N/A	N/A	N/A	S-ribosylhomocysteine lyase
RMAG1300	N/A	N/A	N/A	N/A	N/A	N/A	N/A	N/A	S-ribosylhomocysteine lyase
RMAG1301	N/A	N/A	N/A	N/A	N/A	N/A	N/A	N/A	N/A
RMAG1302	N-acyl homoserine lactonase AttM	N/A	Tryptophanase 1	N/A	N/A	N/A	N/A	N/A	S-ribosylhomocysteine lyase
RMAG1303	N/A	N/A	N/A	N/A	N/A	N/A	N/A	N/A	N/A
RMAG1304	N/A	Accessory gene regulator protein B	N/A	N/A	N/A	N/A	N/A	N/A	N/A
RMAG1305	N/A	N/A	N/A	N/A	N/A	N/A	N/A	N/A	N/A
RMAG1306	N/A	N/A	N/A	N/A	N/A	N/A	Sensor histidine kinase RcsC	N/A	N/A
RMAG1307	N/A	Accessory gene regulator protein B	N/A	N/A	N/A	N/A	N/A	N/A	N/A
RMAG1308	N/A	N/A	N/A	N/A	N/A	N/A	N/A	N/A	S-ribosylhomocysteine lyase\S-ribosylhomocysteine lyase
RMAG1309	N/A	N/A	Tryptophanase 1	N/A	N/A	N/A	N/A	N/A	S-ribosylhomocysteine lyase\S-ribosylhomocysteine lyase
RMAG130	N/A	N/A	N/A	N/A	N/A	N/A	N/A	N/A	N/A
RMAG1310	N/A	Accessory gene regulator protein B\Accessory gene regulator protein B\Accessory gene regulator protein A\Accessory gene regulator protein B\Accessory gene regulator protein B	N/A	N/A	N/A	N/A	N/A	N/A	S-ribosylhomocysteine lyase
RMAG1311	N/A	N/A	N/A	N/A	N/A	N/A	N/A	N/A	N/A
RMAG1312	N/A	N/A	N/A	N/A	N/A	N/A	N/A	N/A	N/A
RMAG1313	N/A	N/A	N/A	N/A	N/A	N/A	N/A	N/A	S-ribosylhomocysteine lyase
RMAG1314	N/A	N/A	N/A	N/A	N/A	N/A	Sensor histidine kinase RcsC\ Sensor histidine kinase RcsC\ Sensor histidine kinase RcsC\ Sensor histidine kinase RcsC\ Sensor histidine kinase RcsC\ Sensor histidine kinase RcsC\ Sensor histidine kinase RcsC\ Sensor histidine kinase RcsC\ Sensor histidine kinase RcsC\ Sensor histidine kinase RcsC\ Sensor histidine kinase RcsC\ Sensor histidine kinase RcsC\ Sensor histidine kinase RcsC\ hypotheti…	N/A	N/A
RMAG1315	N/A	Accessory gene regulator protein A	N/A	N/A	N/A	N/A	N/A	N/A	N/A
RMAG1316	N/A	N/A	N/A	N/A	N/A	N/A	N/A	N/A	S-ribosylhomocysteine lyase
RMAG1317	N/A	N/A	N/A	N/A	N/A	N/A	N/A	N/A	S-ribosylhomocysteine lyase
RMAG1318	N/A	N/A	N/A	N/A	N/A	N/A	N/A	N/A	N/A
RMAG1319	N/A	N/A	N/A	Sensor protein QseC	N/A	N/A	N/A	N/A	N/A
RMAG131	N/A	N/A	N/A	N/A	N/A	N/A	N/A	N/A	S-ribosylhomocysteine lyase
RMAG1320	Transcriptional repressor PagR	N/A	N/A	N/A	N/A	N/A	N/A	N/A	S-ribosylhomocysteine lyase
RMAG1321	N/A	N/A	N/A	N/A	N/A	N/A	N/A	N/A	S-ribosylhomocysteine lyase
RMAG1322	N/A	N/A	N/A	N/A	N/A	N/A	N/A	N/A	S-ribosylhomocysteine lyase
RMAG1323	N/A	N/A	N/A	N/A	N/A	N/A	N/A	N/A	S-ribosylhomocysteine lyase
RMAG1324	N-acyl homoserine lactonase AttM	N/A	Tryptophanase 1	N/A	N/A	N/A	N/A	N/A	S-ribosylhomocysteine lyase
RMAG1325	N/A	N/A	N/A	N/A	N/A	N/A	N/A	N/A	S-ribosylhomocysteine lyase
RMAG1326	N-acyl homoserine lactonase AttM	N/A	N/A	N/A	N/A	N/A	N/A	N/A	N/A
RMAG1327	N/A	N/A	N/A	N/A	N/A	N/A	N/A	N/A	S-ribosylhomocysteine lyase
RMAG1328	N/A	N/A	N/A	N/A	N/A	N/A	N/A	N/A	S-ribosylhomocysteine lyase
RMAG1329	N/A	N/A	N/A	N/A	N/A	N/A	N/A	N/A	S-ribosylhomocysteine lyase
RMAG132	N/A	N/A	N/A	N/A	N/A	N/A	N/A	N/A	N/A
RMAG1330	N/A	N/A	N/A	N/A	N/A	N/A	N/A	N/A	N/A
RMAG1331	N/A	N/A	N/A	N/A	N/A	N/A	N/A	N/A	N/A
RMAG1332	N/A	N/A	N/A	N/A	N/A	N/A	N/A	N/A	N/A
RMAG1333	N/A	N/A	N/A	N/A	N/A	Sensory/regulatory protein RpfC	N/A	N/A	N/A
RMAG1334	N/A	N/A	N/A	N/A	N/A	N/A	Methyl-accepting chemotaxis protein PctC	N/A	S-ribosylhomocysteine lyase
RMAG1335	N/A	N/A	N/A	N/A	N/A	N/A	N/A	N/A	N/A
RMAG1336	N/A	N/A	N/A	N/A	N/A	N/A	N/A	N/A	S-ribosylhomocysteine lyase\S-ribosylhomocysteine lyase
RMAG1337	N/A	N/A	Tryptophanase 1	N/A	N/A	N/A	N/A	N/A	N/A
RMAG1338	N/A	N/A	N/A	N/A	N/A	N/A	N/A	N/A	N/A
RMAG1339	N/A	N/A	N/A	N/A	N/A	N/A	N/A	N/A	S-ribosylhomocysteine lyase
RMAG133	N/A	N/A	N/A	N/A	N/A	N/A	N/A	N/A	S-ribosylhomocysteine lyase
RMAG1340	N/A	N/A	N/A	N/A	N/A	N/A	Adaptive-response sensory-kinase SasA	N/A	S-ribosylhomocysteine lyase
RMAG1341	N/A	N/A	N/A	N/A	N/A	N/A	N/A	N/A	N/A
RMAG1342	N/A	N/A	N/A	Transcriptional regulatory protein QseB	N/A	N/A	N/A	N/A	N/A
RMAG1343	N/A	N/A	N/A	N/A	N/A	N/A	N/A	N/A	N/A
RMAG1344	N/A	N/A	N/A	N/A	N/A	N/A	N/A	N/A	S-ribosylhomocysteine lyase
RMAG1345	N/A	N/A	N/A	N/A	N/A	N/A	N/A	N/A	S-ribosylhomocysteine lyase
RMAG1346	N/A	N/A	N/A	N/A	N/A	Sensory/regulatory protein RpfC	N/A	N/A	S-ribosylhomocysteine lyase
RMAG1347	N-acyl homoserine lactonase	N/A	N/A	N/A	N/A	N/A	N/A	N/A	N/A
RMAG1348	N/A	N/A	N/A	N/A	N/A	N/A	N/A	N/A	S-ribosylhomocysteine lyase
RMAG1349	N/A	N/A	N/A	N/A	N/A	N/A	N/A	N/A	N/A
RMAG134	N/A	N/A	N/A	N/A	N/A	N/A	N/A	N/A	N/A
RMAG1350	N/A	N/A	N/A	N/A	N/A	N/A	N/A	N/A	N/A
RMAG1351	N/A	N/A	N/A	N/A	CAI-1 autoinducer sensor kinase/phosphatase CqsS	N/A	N/A	N/A	N/A
RMAG1352	N/A	N/A	N/A	N/A	N/A	Cyclic di-GMP phosphodiesterase response regulator RpfG	N/A	N/A	N/A
RMAG1353	N/A	N/A	Tryptophanase 1	N/A	N/A	N/A	N/A	N/A	S-ribosylhomocysteine lyase
RMAG1354	N/A	N/A	N/A	N/A	CAI-1 autoinducer sensor kinase/phosphatase CqsS	N/A	Sensor histidine kinase RcsC	N/A	S-ribosylhomocysteine lyase
RMAG1355	N/A	N/A	Signal transduction histidine-protein kinase BaeS	N/A	N/A	N/A	hypothetical protein	N/A	S-ribosylhomocysteine lyase\S-ribosylhomocysteine lyase
RMAG1356	N/A	N/A	Tryptophanase 1	N/A	N/A	N/A	N/A	N/A	N/A
RMAG1357	N/A	Accessory gene regulator protein B	N/A	N/A	N/A	Sensory/regulatory protein RpfC	N/A	N/A	N/A
RMAG1358	N/A	N/A	N/A	N/A	N/A	N/A	N/A	N/A	N/A
RMAG1359	N/A	N/A	N/A	Transcriptional regulatory protein QseB	N/A	N/A	N/A	N/A	S-ribosylhomocysteine lyase
RMAG135	N/A	N/A	Tryptophanase 1	N/A	N/A	N/A	N/A	N/A	S-ribosylhomocysteine lyase
RMAG1360	N/A	N/A	N/A	N/A	N/A	N/A	N/A	N/A	N/A
RMAG1361	N/A	N/A	N/A	N/A	N/A	N/A	N/A	N/A	S-ribosylhomocysteine lyase
RMAG1362	N/A	N/A	N/A	N/A	N/A	N/A	N/A	N/A	N/A
RMAG1363	N/A	N/A	N/A	N/A	N/A	N/A	N/A	N/A	N/A
RMAG1364	N/A	N/A	N/A	N/A	N/A	N/A	Sensor histidine kinase RcsC\ Sensor histidine kinase RcsC	Autoinducer 2-binding protein LsrB	N/A
RMAG1365	N-acyl homoserine lactonase AttM	N/A	N/A	N/A	N/A	N/A	N/A	N/A	N/A
RMAG1366	N/A	N/A	Tryptophanase 1	N/A	N/A	N/A	N/A	N/A	S-ribosylhomocysteine lyase
RMAG1367	N/A	Accessory gene regulator protein B\Accessory gene regulator protein B\Putative AgrB-like protein\Accessory gene regulator protein B\Accessory gene regulator protein B\Accessory gene regulator protein A\Accessory gene regulator protein B	N/A	N/A	N/A	Sensory/regulatory protein RpfC	Methyl-accepting chemotaxis protein McpB	N/A	S-ribosylhomocysteine lyase
RMAG1368	N/A	N/A	N/A	N/A	N/A	N/A	N/A	N/A	S-ribosylhomocysteine lyase
RMAG1369	N/A	N/A	N/A	N/A	N/A	Sensory/regulatory protein RpfC	Methyl-accepting chemotaxis protein McpB	N/A	N/A
RMAG136	N/A	N/A	N/A	N/A	N/A	N/A	N/A	N/A	N/A
RMAG1370	N/A	N/A	N/A	N/A	N/A	N/A	N/A	N/A	S-ribosylhomocysteine lyase
RMAG1371	N/A	N/A	N/A	N/A	N/A	N/A	N/A	N/A	N/A
RMAG1372	N/A	N/A	N/A	N/A	N/A	N/A	N/A	N/A	N/A
RMAG1373	HTH-type transcriptional regulator SinR	Accessory gene regulator protein A\Accessory gene regulator protein A\Accessory gene regulator protein B\Accessory gene regulator protein A	N/A	N/A	N/A	N/A	N/A	N/A	S-ribosylhomocysteine lyase
RMAG1374	N/A	N/A	N/A	N/A	N/A	N/A	N/A	N/A	S-ribosylhomocysteine lyase
RMAG1375	N/A	N/A	N/A	N/A	N/A	N/A	N/A	N/A	N/A
RMAG1376	N/A	N/A	N/A	N/A	N/A	N/A	N/A	N/A	S-ribosylhomocysteine lyase
RMAG1377	N/A	N/A	N/A	N/A	N/A	N/A	N/A	N/A	N/A
RMAG1378	N/A	N/A	N/A	N/A	N/A	N/A	N/A	N/A	N/A
RMAG1379	N/A	N/A	N/A	N/A	N/A	N/A	N/A	N/A	N/A
RMAG137	N/A	N/A	N/A	N/A	N/A	N/A	N/A	N/A	S-ribosylhomocysteine lyase
RMAG1380	N/A	N/A	N/A	N/A	N/A	N/A	N/A	N/A	S-ribosylhomocysteine lyase
RMAG1381	N/A	N/A	N/A	N/A	N/A	N/A	N/A	N/A	S-ribosylhomocysteine lyase
RMAG1382	N/A	N/A	N/A	N/A	N/A	N/A	N/A	N/A	N/A
RMAG1383	N/A	N/A	N/A	N/A	N/A	N/A	hypothetical protein	N/A	N/A
RMAG1384	N/A	N/A	Signal transduction histidine-protein kinase BaeS	N/A	N/A	N/A	N/A	N/A	S-ribosylhomocysteine lyase
RMAG1385	N/A	Accessory gene regulator protein B	N/A	N/A	N/A	N/A	N/A	N/A	S-ribosylhomocysteine lyase
RMAG1386	N/A	N/A	N/A	N/A	N/A	N/A	Methyl-accepting chemotaxis protein McpB\ Methyl-accepting chemotaxis protein McpB	N/A	N/A
RMAG1387	N/A	N/A	N/A	N/A	N/A	N/A	N/A	N/A	N/A
RMAG1388	N/A	N/A	N/A	N/A	N/A	N/A	N/A	N/A	S-ribosylhomocysteine lyase
RMAG1389	N/A	N/A	N/A	N/A	N/A	N/A	N/A	N/A	S-ribosylhomocysteine lyase
RMAG138	N/A	N/A	N/A	N/A	N/A	N/A	N/A	N/A	N/A
RMAG1390	N/A	Accessory gene regulator protein B\Accessory gene regulator protein A	N/A	N/A	N/A	N/A	Sensor histidine kinase RcsC	N/A	S-ribosylhomocysteine lyase
RMAG1391	N/A	N/A	N/A	N/A	N/A	N/A	N/A	N/A	S-ribosylhomocysteine lyase
RMAG1392	N/A	N/A	N/A	N/A	N/A	N/A	N/A	N/A	N/A
RMAG1393	N/A	N/A	N/A	N/A	N/A	N/A	N/A	N/A	N/A
RMAG1394	N-acyl homoserine lactonase AttM	N/A	N/A	N/A	N/A	N/A	N/A	N/A	S-ribosylhomocysteine lyase
RMAG1395	N/A	N/A	N/A	N/A	N/A	N/A	N/A	N/A	S-ribosylhomocysteine lyase
RMAG1396	N/A	N/A	N/A	N/A	N/A	Sensory/regulatory protein RpfC	N/A	N/A	N/A
RMAG1397	N/A	N/A	Signal transduction histidine-protein kinase BaeS	N/A	N/A	N/A	N/A	N/A	N/A
RMAG1398	N/A	N/A	N/A	N/A	N/A	N/A	N/A	N/A	S-ribosylhomocysteine lyase
RMAG1399	N/A	Accessory gene regulator protein B	N/A	N/A	N/A	N/A	N/A	N/A	N/A
RMAG139	N/A	N/A	N/A	N/A	N/A	N/A	N/A	N/A	N/A
RMAG13	N/A	N/A	N/A	N/A	N/A	N/A	N/A	N/A	N/A
RMAG1400	N/A	N/A	N/A	N/A	N/A	N/A	N/A	N/A	N/A
RMAG1401	N/A	N/A	N/A	N/A	N/A	N/A	N/A	N/A	S-ribosylhomocysteine lyase
RMAG1402	N/A	N/A	N/A	N/A	N/A	Sensory/regulatory protein RpfC	Sensor histidine kinase RcsC	N/A	S-ribosylhomocysteine lyase
RMAG1403	N/A	N/A	N/A	N/A	N/A	N/A	Methyl-accepting chemotaxis protein McpB\ Methyl-accepting chemotaxis protein McpB	N/A	N/A
RMAG1404	N/A	N/A	N/A	N/A	N/A	N/A	N/A	N/A	N/A
RMAG1405	N/A	N/A	N/A	N/A	N/A	N/A	N/A	N/A	S-ribosylhomocysteine lyase
RMAG1406	N/A	N/A	Signal transduction histidine-protein kinase BaeS	N/A	N/A	N/A	N/A	N/A	N/A
RMAG1407	N/A	N/A	N/A	N/A	N/A	N/A	N/A	N/A	N/A
RMAG1408	N-acyl homoserine lactonase AttM	N/A	N/A	N/A	N/A	N/A	N/A	N/A	S-ribosylhomocysteine lyase
RMAG1409	N/A	N/A	N/A	N/A	N/A	N/A	N/A	N/A	S-ribosylhomocysteine lyase
RMAG140	N/A	N/A	N/A	N/A	N/A	N/A	N/A	N/A	S-ribosylhomocysteine lyase
RMAG1410	N/A	N/A	N/A	N/A	N/A	N/A	N/A	N/A	N/A
RMAG1411	N/A	N/A	N/A	N/A	N/A	Sensory/regulatory protein RpfC	N/A	Autoinducer 2-binding protein LsrB	S-ribosylhomocysteine lyase\S-ribosylhomocysteine lyase
RMAG1412	N/A	N/A	N/A	N/A	N/A	N/A	N/A	N/A	N/A
RMAG1413	N/A	N/A	N/A	N/A	N/A	Sensory/regulatory protein RpfC	N/A	N/A	S-ribosylhomocysteine lyase
RMAG1414	N/A	N/A	N/A	N/A	N/A	N/A	N/A	N/A	S-ribosylhomocysteine lyase
RMAG1415	N/A	N/A	N/A	N/A	N/A	N/A	hypothetical protein	N/A	S-ribosylhomocysteine lyase
RMAG1416	N/A	N/A	N/A	N/A	N/A	N/A	N/A	N/A	S-ribosylhomocysteine lyase
RMAG1417	N/A	N/A	N/A	N/A	N/A	N/A	N/A	N/A	S-ribosylhomocysteine lyase
RMAG1418	N/A	Accessory gene regulator protein B	N/A	N/A	N/A	N/A	N/A	N/A	N/A
RMAG1419	N/A	N/A	N/A	N/A	N/A	N/A	N/A	N/A	N/A
RMAG141	N/A	N/A	N/A	N/A	N/A	N/A	N/A	N/A	N/A
RMAG1420	N/A	N/A	Tryptophanase 1	N/A	N/A	N/A	N/A	N/A	N/A
RMAG1421	N/A	N/A	N/A	N/A	N/A	N/A	Sensor histidine kinase RcsC\ Sensor histidine kinase RcsC\ Sensor histidine kinase RcsC	N/A	N/A
RMAG1422	N/A	Accessory gene regulator protein A\Accessory gene regulator protein A	N/A	N/A	N/A	N/A	N/A	N/A	S-ribosylhomocysteine lyase
RMAG1423	N-acyl homoserine lactonase AttM	N/A	Tryptophanase 1	N/A	N/A	N/A	N/A	N/A	S-ribosylhomocysteine lyase
RMAG1424	N/A	N/A	N/A	N/A	N/A	N/A	N/A	N/A	S-ribosylhomocysteine lyase
RMAG1425	N/A	N/A	N/A	N/A	N/A	N/A	N/A	N/A	S-ribosylhomocysteine lyase
RMAG1426	N/A	N/A	N/A	N/A	N/A	Sensory/regulatory protein RpfC	N/A	N/A	N/A
RMAG1427	N/A	N/A	N/A	N/A	N/A	N/A	N/A	N/A	S-ribosylhomocysteine lyase
RMAG1428	N/A	N/A	N/A	N/A	N/A	N/A	N/A	N/A	N/A
RMAG1429	N/A	N/A	N/A	N/A	N/A	N/A	Chromosome partition protein Smc	N/A	S-ribosylhomocysteine lyase
RMAG142	N/A	N/A	N/A	N/A	N/A	N/A	N/A	N/A	N/A
RMAG1430	N/A	N/A	N/A	N/A	N/A	N/A	N/A	N/A	S-ribosylhomocysteine lyase
RMAG1431	N/A	N/A	N/A	N/A	N/A	N/A	N/A	N/A	N/A
RMAG1432	N/A	Accessory gene regulator protein A\Accessory gene regulator protein B	N/A	N/A	N/A	N/A	Sensor histidine kinase RcsC\ hypothetical protein	N/A	S-ribosylhomocysteine lyase
RMAG1433	N/A	Accessory gene regulator protein A\Accessory gene regulator protein B	N/A	N/A	N/A	Cyclic di-GMP phosphodiesterase response regulator RpfG	N/A	N/A	N/A
RMAG1434	N/A	N/A	N/A	N/A	N/A	N/A	N/A	N/A	N/A
RMAG1435	N/A	N/A	N/A	N/A	N/A	N/A	N/A	N/A	N/A
RMAG1436	N/A	N/A	N/A	N/A	N/A	N/A	N/A	N/A	N/A
RMAG1437	N/A	N/A	N/A	N/A	N/A	N/A	N/A	N/A	N/A
RMAG1438	N/A	N/A	N/A	N/A	N/A	N/A	N/A	N/A	N/A
RMAG1439	N/A	N/A	N/A	N/A	N/A	N/A	Sensor histidine kinase RcsC\ Sensor histidine kinase RcsC\ Methyl-accepting chemotaxis protein PctC\ hypothetical protein	N/A	N/A
RMAG143	N/A	N/A	Tryptophanase 1	N/A	N/A	N/A	N/A	N/A	S-ribosylhomocysteine lyase
RMAG1440	N/A	Putative AgrB-like protein	N/A	N/A	N/A	N/A	N/A	N/A	N/A
RMAG1441	N/A	N/A	N/A	N/A	N/A	N/A	N/A	N/A	N/A
RMAG1442	N/A	N/A	N/A	N/A	N/A	N/A	N/A	N/A	N/A
RMAG1443	N/A	N/A	Signal transduction histidine-protein kinase BaeS	N/A	N/A	N/A	N/A	N/A	N/A
RMAG1444	N-acyl homoserine lactonase	N/A	N/A	N/A	N/A	N/A	N/A	N/A	S-ribosylhomocysteine lyase
RMAG1445	N/A	N/A	Tryptophanase 1	N/A	N/A	N/A	N/A	N/A	N/A
RMAG1446	N/A	N/A	N/A	N/A	N/A	N/A	Methyl-accepting chemotaxis protein McpC\ Methyl-accepting chemotaxis protein PctC\ hypothetical protein	N/A	S-ribosylhomocysteine lyase
RMAG1447	N/A	Accessory gene regulator protein B	N/A	N/A	N/A	N/A	N/A	N/A	N/A
RMAG1448	N/A	N/A	N/A	N/A	N/A	N/A	N/A	N/A	S-ribosylhomocysteine lyase
RMAG1449	N/A	N/A	N/A	N/A	N/A	N/A	N/A	N/A	S-ribosylhomocysteine lyase
RMAG144	N/A	N/A	N/A	N/A	N/A	N/A	N/A	N/A	S-ribosylhomocysteine lyase
RMAG1450	N/A	N/A	N/A	N/A	N/A	N/A	N/A	N/A	N/A
RMAG1451	N/A	N/A	N/A	N/A	N/A	N/A	hypothetical protein	N/A	N/A
RMAG1452	N/A	N/A	N/A	N/A	N/A	Cyclic di-GMP phosphodiesterase response regulator RpfG	N/A	N/A	N/A
RMAG1453	N/A	N/A	N/A	N/A	N/A	N/A	N/A	N/A	S-ribosylhomocysteine lyase
RMAG1454	N/A	N/A	N/A	N/A	N/A	N/A	N/A	Autoinducer 2-binding protein LsrB\Autoinducer 2-binding protein LsrB	N/A
RMAG1455	N/A	N/A	N/A	N/A	N/A	N/A	N/A	N/A	N/A
RMAG1456	N/A	N/A	Tryptophanase 1	N/A	N/A	N/A	N/A	N/A	N/A
RMAG1457	N/A	N/A	N/A	N/A	N/A	N/A	N/A	N/A	S-ribosylhomocysteine lyase\S-ribosylhomocysteine lyase
RMAG1458	N/A	N/A	N/A	N/A	N/A	N/A	Regulator of RpoS\ Methyl-accepting chemotaxis protein McpB	Autoinducer 2-binding protein LsrB	N/A
RMAG1459	N/A	N/A	N/A	N/A	N/A	Sensory/regulatory protein RpfC	Sensor histidine kinase RcsC	N/A	N/A
RMAG145	N/A	N/A	N/A	N/A	N/A	N/A	N/A	N/A	N/A
RMAG1460	N/A	N/A	N/A	N/A	N/A	N/A	N/A	N/A	S-ribosylhomocysteine lyase
RMAG1461	N/A	N/A	N/A	N/A	N/A	N/A	N/A	N/A	S-ribosylhomocysteine lyase
RMAG1462	N/A	N/A	N/A	N/A	N/A	Sensory/regulatory protein RpfC	N/A	Autoinducer 2-binding protein LsrB	N/A
RMAG1463	N/A	N/A	N/A	N/A	N/A	N/A	N/A	N/A	S-ribosylhomocysteine lyase
RMAG1464	N/A	N/A	N/A	N/A	N/A	N/A	N/A	N/A	S-ribosylhomocysteine lyase
RMAG1465	N/A	N/A	N/A	N/A	N/A	N/A	N/A	N/A	S-ribosylhomocysteine lyase
RMAG1466	N/A	N/A	N/A	N/A	N/A	N/A	Methyl-accepting chemotaxis protein PctC	N/A	N/A
RMAG1467	N/A	N/A	N/A	N/A	N/A	N/A	N/A	N/A	N/A
RMAG1468	N/A	N/A	N/A	N/A	N/A	N/A	N/A	N/A	S-ribosylhomocysteine lyase
RMAG1469	N/A	N/A	N/A	N/A	N/A	N/A	Sensor histidine kinase RcsC	N/A	N/A
RMAG146	N/A	N/A	N/A	N/A	CAI-1 autoinducer sensor kinase/phosphatase CqsS	N/A	Sensor histidine kinase RcsC	N/A	S-ribosylhomocysteine lyase
RMAG1470	N/A	N/A	N/A	N/A	N/A	N/A	N/A	Autoinducer 2-binding protein LsrB	S-ribosylhomocysteine lyase
RMAG1471	N/A	N/A	N/A	N/A	N/A	N/A	N/A	N/A	N/A
RMAG1472	N/A	Accessory gene regulator protein A	N/A	N/A	N/A	Cyclic di-GMP phosphodiesterase response regulator RpfG\Sensory/regulatory protein RpfC	Methyl-accepting chemotaxis protein McpB	N/A	N/A
RMAG1473	N/A	N/A	N/A	N/A	N/A	N/A	N/A	N/A	S-ribosylhomocysteine lyase
RMAG1474	N/A	N/A	N/A	N/A	N/A	N/A	N/A	N/A	N/A
RMAG1475	N/A	N/A	N/A	N/A	N/A	Sensory/regulatory protein RpfC	N/A	N/A	N/A
RMAG1476	N/A	N/A	N/A	N/A	N/A	N/A	N/A	N/A	S-ribosylhomocysteine lyase
RMAG1477	N/A	N/A	N/A	N/A	N/A	N/A	N/A	N/A	N/A
RMAG1478	N/A	N/A	N/A	N/A	N/A	Sensory/regulatory protein RpfC	Sensor histidine kinase RcsC	N/A	N/A
RMAG1479	N/A	N/A	N/A	N/A	N/A	N/A	N/A	N/A	S-ribosylhomocysteine lyase
RMAG147	N/A	N/A	N/A	N/A	N/A	N/A	N/A	N/A	S-ribosylhomocysteine lyase
RMAG1480	N/A	N/A	N/A	N/A	N/A	N/A	N/A	N/A	N/A
RMAG1481	N/A	N/A	N/A	N/A	N/A	N/A	N/A	N/A	N/A
RMAG1482	N/A	N/A	N/A	N/A	N/A	N/A	N/A	N/A	S-ribosylhomocysteine lyase
RMAG1483	N/A	N/A	N/A	N/A	N/A	N/A	N/A	N/A	N/A
RMAG1484	N/A	N/A	N/A	N/A	N/A	N/A	N/A	N/A	N/A
RMAG1485	N/A	N/A	N/A	N/A	N/A	N/A	N/A	N/A	N/A
RMAG1486	N/A	N/A	N/A	N/A	N/A	N/A	N/A	N/A	S-ribosylhomocysteine lyase
RMAG1487	N/A	N/A	N/A	N/A	N/A	N/A	Sensor histidine kinase RcsC\ Sensor histidine kinase RcsC\ hypothetical protein\ hypothetical protein	N/A	N/A
RMAG1488	N/A	N/A	N/A	N/A	N/A	Sensory/regulatory protein RpfC	hypothetical protein	N/A	S-ribosylhomocysteine lyase
RMAG1489	N/A	N/A	N/A	N/A	N/A	N/A	hypothetical protein	N/A	N/A
RMAG148	N/A	N/A	N/A	N/A	N/A	N/A	N/A	N/A	S-ribosylhomocysteine lyase
RMAG1490	N/A	N/A	N/A	N/A	N/A	N/A	N/A	N/A	N/A
RMAG1491	N/A	Accessory gene regulator protein B	N/A	N/A	N/A	N/A	N/A	N/A	N/A
RMAG1492	N/A	N/A	N/A	N/A	N/A	Sensory/regulatory protein RpfC	Adaptive-response sensory-kinase SasA	N/A	S-ribosylhomocysteine lyase
RMAG1493	N/A	N/A	N/A	N/A	N/A	N/A	N/A	N/A	N/A
RMAG1494	N/A	N/A	N/A	N/A	N/A	N/A	N/A	N/A	S-ribosylhomocysteine lyase
RMAG1495	N/A	N/A	N/A	N/A	N/A	N/A	N/A	N/A	S-ribosylhomocysteine lyase
RMAG1496	N/A	N/A	N/A	N/A	N/A	N/A	N/A	N/A	N/A
RMAG1497	N/A	N/A	N/A	N/A	N/A	N/A	N/A	N/A	N/A
RMAG1498	N/A	N/A	N/A	N/A	N/A	N/A	N/A	N/A	N/A
RMAG1499	N/A	N/A	N/A	N/A	N/A	N/A	N/A	N/A	N/A
RMAG149	N/A	Accessory gene regulator protein B\Accessory gene regulator protein B\Accessory gene regulator protein B\Accessory gene regulator protein B\Accessory gene regulator protein B\Accessory gene regulator protein B	N/A	N/A	CAI-1 autoinducer sensor kinase/phosphatase CqsS	N/A	N/A	N/A	S-ribosylhomocysteine lyase
RMAG14	N/A	N/A	N/A	N/A	N/A	N/A	N/A	N/A	S-ribosylhomocysteine lyase
RMAG1500	N/A	N/A	Tryptophanase 1	N/A	N/A	N/A	N/A	N/A	S-ribosylhomocysteine lyase
RMAG1501	N/A	N/A	N/A	N/A	N/A	N/A	N/A	N/A	N/A
RMAG1502	N/A	N/A	N/A	N/A	N/A	N/A	Sensor histidine kinase RcsC\ Sensor histidine kinase RcsC\ Sensor histidine kinase RcsC\ hypothetical protein	N/A	S-ribosylhomocysteine lyase
RMAG1503	N/A	N/A	N/A	N/A	N/A	N/A	N/A	N/A	N/A
RMAG1504	N/A	N/A	N/A	N/A	N/A	N/A	N/A	N/A	N/A
RMAG1505	N/A	N/A	N/A	N/A	N/A	N/A	N/A	N/A	S-ribosylhomocysteine lyase
RMAG1506	N/A	N/A	Signal transduction histidine-protein kinase BaeS	N/A	N/A	N/A	N/A	N/A	S-ribosylhomocysteine lyase
RMAG1507	N/A	N/A	N/A	N/A	N/A	N/A	N/A	N/A	S-ribosylhomocysteine lyase
RMAG1508	N/A	N/A	Signal transduction histidine-protein kinase BaeS	Transcriptional regulatory protein QseB	N/A	N/A	N/A	N/A	N/A
RMAG1509	N/A	N/A	N/A	N/A	N/A	N/A	N/A	N/A	S-ribosylhomocysteine lyase
RMAG150	N/A	N/A	N/A	N/A	N/A	N/A	N/A	N/A	S-ribosylhomocysteine lyase
RMAG1510	N/A	N/A	N/A	N/A	N/A	N/A	N/A	N/A	N/A
RMAG1511	N/A	N/A	N/A	N/A	N/A	N/A	N/A	N/A	N/A
RMAG1512	N/A	N/A	N/A	N/A	N/A	N/A	N/A	N/A	N/A
RMAG1513	N/A	N/A	N/A	N/A	N/A	N/A	N/A	N/A	N/A
RMAG1514	N/A	N/A	Tryptophanase 1	N/A	N/A	N/A	hypothetical protein	N/A	N/A
RMAG1515	N/A	N/A	N/A	N/A	N/A	N/A	N/A	N/A	S-ribosylhomocysteine lyase
RMAG1516	N/A	N/A	Sensor histidine kinase CpxA	N/A	N/A	N/A	Sensor histidine kinase RcsC	N/A	S-ribosylhomocysteine lyase
RMAG1517	N/A	N/A	N/A	N/A	N/A	N/A	N/A	N/A	S-ribosylhomocysteine lyase
RMAG1518	N/A	N/A	N/A	N/A	N/A	N/A	N/A	N/A	N/A
RMAG1519	N/A	Accessory gene regulator protein B\Accessory gene regulator protein B\Accessory gene regulator protein B\Accessory gene regulator protein B\Accessory gene regulator protein B	N/A	N/A	CAI-1 autoinducer sensor kinase/phosphatase CqsS	N/A	N/A	N/A	S-ribosylhomocysteine lyase
RMAG151	N/A	N/A	N/A	N/A	N/A	N/A	N/A	N/A	S-ribosylhomocysteine lyase
RMAG1520	N/A	N/A	N/A	N/A	N/A	N/A	hypothetical protein\ Protein-glutamate methylesterase/protein-glutamine glutaminase	N/A	N/A
RMAG1521	N/A	N/A	N/A	N/A	N/A	N/A	Sensor histidine kinase RcsC\ Sensor histidine kinase RcsC\ Sensor histidine kinase RcsC	N/A	S-ribosylhomocysteine lyase
RMAG1522	HTH-type transcriptional regulator SinR	N/A	N/A	N/A	N/A	N/A	N/A	N/A	N/A
RMAG1523	N/A	N/A	N/A	N/A	N/A	N/A	N/A	N/A	N/A
RMAG1524	N/A	N/A	N/A	N/A	N/A	N/A	N/A	N/A	N/A
RMAG1525	N/A	N/A	N/A	N/A	N/A	N/A	N/A	N/A	N/A
RMAG1526	N/A	N/A	N/A	N/A	N/A	N/A	N/A	N/A	N/A
RMAG1527	N/A	N/A	N/A	N/A	N/A	N/A	N/A	N/A	N/A
RMAG1528	N/A	N/A	N/A	N/A	N/A	N/A	N/A	N/A	N/A
RMAG1529	N/A	N/A	N/A	N/A	N/A	N/A	N/A	Autoinducer 2-binding protein LsrB	S-ribosylhomocysteine lyase
RMAG152	N/A	N/A	N/A	N/A	N/A	N/A	N/A	Autoinducer 2-binding protein LsrB\Autoinducer 2-binding protein LsrB	S-ribosylhomocysteine lyase
RMAG1530	N/A	N/A	N/A	N/A	N/A	N/A	N/A	Autoinducer 2-binding protein LsrB	S-ribosylhomocysteine lyase
RMAG1531	N/A	N/A	N/A	N/A	N/A	N/A	N/A	N/A	N/A
RMAG1532	N/A	N/A	N/A	N/A	N/A	N/A	N/A	N/A	N/A
RMAG1533	N/A	N/A	N/A	N/A	N/A	N/A	N/A	N/A	S-ribosylhomocysteine lyase
RMAG1534	N/A	N/A	N/A	N/A	N/A	N/A	N/A	N/A	N/A
RMAG1535	N/A	N/A	N/A	N/A	N/A	N/A	N/A	N/A	N/A
RMAG1536	N/A	N/A	N/A	N/A	N/A	Sensory/regulatory protein RpfC	Sensor histidine kinase RcsC	Autoinducer 2-binding protein LsrB	N/A
RMAG1537	N/A	N/A	Tryptophanase 1	N/A	N/A	N/A	N/A	N/A	N/A
RMAG1538	N/A	N/A	N/A	N/A	N/A	N/A	Sensor histidine kinase RcsC	N/A	N/A
RMAG1539	N/A	Accessory gene regulator protein B	N/A	N/A	N/A	N/A	N/A	N/A	N/A
RMAG153	N/A	N/A	N/A	N/A	N/A	N/A	N/A	N/A	N/A
RMAG1540	N/A	N/A	N/A	N/A	N/A	N/A	N/A	N/A	S-ribosylhomocysteine lyase
RMAG1541	N/A	N/A	N/A	N/A	N/A	N/A	N/A	N/A	N/A
RMAG1542	N/A	N/A	N/A	N/A	N/A	N/A	N/A	N/A	N/A
RMAG1543	N/A	N/A	N/A	N/A	N/A	N/A	N/A	N/A	S-ribosylhomocysteine lyase
RMAG1544	N/A	N/A	N/A	N/A	N/A	N/A	N/A	Autoinducer 2-binding protein LsrB\Autoinducer 2-binding protein LsrB	S-ribosylhomocysteine lyase
RMAG1545	N/A	N/A	N/A	N/A	N/A	N/A	N/A	N/A	S-ribosylhomocysteine lyase
RMAG1546	N/A	N/A	N/A	N/A	N/A	N/A	hypothetical protein	N/A	S-ribosylhomocysteine lyase
RMAG1547	N/A	N/A	Tryptophanase 1	N/A	N/A	N/A	N/A	N/A	N/A
RMAG1548	N/A	N/A	N/A	N/A	N/A	N/A	N/A	N/A	S-ribosylhomocysteine lyase
RMAG1549	N-acyl homoserine lactonase AttM	N/A	N/A	N/A	N/A	N/A	N/A	N/A	N/A
RMAG154	N/A	N/A	N/A	N/A	N/A	N/A	N/A	N/A	S-ribosylhomocysteine lyase
RMAG1550	N/A	N/A	N/A	N/A	N/A	N/A	N/A	N/A	S-ribosylhomocysteine lyase
RMAG1551	N/A	N/A	Tryptophanase 1	N/A	N/A	N/A	N/A	N/A	N/A
RMAG1552	N/A	N/A	N/A	N/A	N/A	N/A	Methyl-accepting chemotaxis protein McpC\ Methyl-accepting chemotaxis protein PctC	N/A	S-ribosylhomocysteine lyase
RMAG1553	N/A	N/A	N/A	N/A	N/A	N/A	hypothetical protein	N/A	N/A
RMAG1554	N/A	N/A	N/A	N/A	N/A	N/A	N/A	N/A	N/A
RMAG1555	N/A	N/A	Signal transduction histidine-protein kinase BaeS	N/A	N/A	N/A	N/A	N/A	S-ribosylhomocysteine lyase
RMAG1556	N/A	N/A	N/A	N/A	N/A	N/A	N/A	N/A	S-ribosylhomocysteine lyase
RMAG1557	N/A	N/A	N/A	N/A	N/A	N/A	Chromosome partition protein Smc	N/A	N/A
RMAG1558	N/A	Accessory gene regulator protein B\Accessory gene regulator protein A\Accessory gene regulator protein B\Accessory gene regulator protein B\Accessory gene regulator protein B	N/A	N/A	N/A	Sensory/regulatory protein RpfC	hypothetical protein	N/A	S-ribosylhomocysteine lyase
RMAG1559	N/A	N/A	N/A	N/A	N/A	N/A	N/A	N/A	S-ribosylhomocysteine lyase
RMAG155	N/A	N/A	N/A	N/A	CAI-1 autoinducer sensor kinase/phosphatase CqsS	N/A	N/A	N/A	N/A
RMAG1560	N/A	N/A	N/A	N/A	N/A	N/A	N/A	N/A	S-ribosylhomocysteine lyase
RMAG1561	N/A	Accessory gene regulator protein B\Accessory gene regulator protein A	N/A	N/A	N/A	N/A	N/A	N/A	N/A
RMAG1562	N/A	N/A	N/A	N/A	N/A	N/A	hypothetical protein	N/A	S-ribosylhomocysteine lyase
RMAG1563	N/A	N/A	N/A	N/A	N/A	N/A	N/A	N/A	N/A
RMAG1564	N/A	N/A	N/A	N/A	N/A	N/A	N/A	N/A	N/A
RMAG1565	N/A	N/A	N/A	N/A	N/A	N/A	N/A	N/A	N/A
RMAG1566	N/A	N/A	N/A	N/A	N/A	N/A	N/A	N/A	N/A
RMAG1567	N/A	Accessory gene regulator protein A\Accessory gene regulator protein B	N/A	N/A	N/A	N/A	N/A	N/A	N/A
RMAG1568	N/A	Accessory gene regulator protein B\Accessory gene regulator protein B\Accessory gene regulator protein B\Accessory gene regulator protein B	N/A	N/A	N/A	N/A	N/A	N/A	S-ribosylhomocysteine lyase
RMAG1569	N/A	N/A	N/A	N/A	N/A	N/A	N/A	N/A	S-ribosylhomocysteine lyase
RMAG156	N/A	N/A	Tryptophanase 1	N/A	N/A	N/A	N/A	N/A	N/A
RMAG1570	N/A	N/A	Signal transduction histidine-protein kinase BaeS	N/A	N/A	N/A	N/A	N/A	S-ribosylhomocysteine lyase
RMAG1571	N/A	N/A	N/A	N/A	N/A	N/A	Methyl-accepting chemotaxis protein PctC\ Protein-glutamate methylesterase/protein-glutamine glutaminase\ Sensor histidine kinase RcsC	N/A	N/A
RMAG1572	N/A	N/A	N/A	N/A	N/A	N/A	N/A	N/A	S-ribosylhomocysteine lyase
RMAG1573	N-acyl homoserine lactonase AttM	N/A	N/A	N/A	N/A	N/A	N/A	N/A	S-ribosylhomocysteine lyase
RMAG1574	N/A	N/A	N/A	N/A	N/A	N/A	Sensor histidine kinase RcsC\ Sensor histidine kinase RcsC\ Sensor histidine kinase RcsC	N/A	N/A
RMAG1575	N/A	N/A	N/A	N/A	N/A	N/A	N/A	N/A	N/A
RMAG1576	N/A	N/A	N/A	N/A	N/A	N/A	N/A	N/A	N/A
RMAG1577	N/A	N/A	N/A	N/A	N/A	N/A	N/A	N/A	N/A
RMAG1578	N/A	N/A	N/A	N/A	N/A	N/A	N/A	N/A	S-ribosylhomocysteine lyase
RMAG1579	N/A	N/A	N/A	N/A	N/A	N/A	N/A	N/A	N/A
RMAG157	N/A	N/A	N/A	N/A	N/A	Sensory/regulatory protein RpfC	Sensor histidine kinase RcsC	N/A	S-ribosylhomocysteine lyase
RMAG1580	N/A	N/A	N/A	N/A	N/A	N/A	N/A	N/A	S-ribosylhomocysteine lyase
RMAG1581	N/A	N/A	N/A	N/A	N/A	N/A	N/A	N/A	S-ribosylhomocysteine lyase
RMAG1582	N/A	N/A	N/A	N/A	N/A	N/A	N/A	N/A	N/A
RMAG1583	N/A	N/A	N/A	N/A	N/A	N/A	N/A	N/A	S-ribosylhomocysteine lyase
RMAG1584	N/A	N/A	N/A	N/A	N/A	N/A	N/A	N/A	S-ribosylhomocysteine lyase
RMAG1585	N-acyl homoserine lactonase AttM	N/A	N/A	N/A	N/A	N/A	N/A	N/A	S-ribosylhomocysteine lyase
RMAG1586	N/A	N/A	N/A	N/A	N/A	N/A	N/A	N/A	S-ribosylhomocysteine lyase
RMAG1587	N/A	N/A	N/A	N/A	N/A	N/A	Sensor histidine kinase RcsC	N/A	N/A
RMAG1588	N/A	N/A	Tryptophanase 1	N/A	N/A	N/A	N/A	N/A	N/A
RMAG1589	N/A	N/A	Tryptophanase	N/A	N/A	N/A	N/A	N/A	N/A
RMAG158	N/A	N/A	N/A	N/A	N/A	N/A	N/A	N/A	N/A
RMAG1590	N/A	N/A	N/A	N/A	N/A	N/A	N/A	Autoinducer 2-binding protein LsrB	N/A
RMAG1591	N/A	Accessory gene regulator protein B	N/A	N/A	N/A	N/A	N/A	N/A	N/A
RMAG1592	N/A	N/A	N/A	N/A	N/A	N/A	N/A	N/A	N/A
RMAG1593	N/A	N/A	Tryptophanase 1	N/A	N/A	N/A	N/A	N/A	S-ribosylhomocysteine lyase
RMAG1594	N/A	N/A	N/A	N/A	N/A	N/A	N/A	N/A	S-ribosylhomocysteine lyase\S-ribosylhomocysteine lyase
RMAG1595	N/A	N/A	N/A	N/A	N/A	N/A	N/A	N/A	N/A
RMAG1596	N/A	N/A	N/A	N/A	N/A	N/A	N/A	N/A	S-ribosylhomocysteine lyase
RMAG1597	N/A	N/A	N/A	N/A	N/A	Cyclic di-GMP phosphodiesterase response regulator RpfG	N/A	Autoinducer 2-binding protein LsrB	N/A
RMAG1598	N/A	N/A	N/A	N/A	N/A	N/A	N/A	N/A	S-ribosylhomocysteine lyase
RMAG1599	N/A	N/A	Tryptophanase 1	N/A	N/A	N/A	N/A	N/A	S-ribosylhomocysteine lyase
RMAG159	N/A	N/A	Tryptophanase 1	N/A	N/A	N/A	N/A	N/A	N/A
RMAG15	N/A	Accessory gene regulator protein B\Accessory gene regulator protein B\Accessory gene regulator protein A	N/A	N/A	N/A	N/A	Sensor histidine kinase RcsC	N/A	N/A
RMAG1600	N/A	N/A	N/A	N/A	N/A	N/A	N/A	N/A	S-ribosylhomocysteine lyase\S-ribosylhomocysteine lyase
RMAG1601	N/A	N/A	N/A	N/A	N/A	N/A	N/A	N/A	S-ribosylhomocysteine lyase\S-ribosylhomocysteine lyase
RMAG1602	N-acyl homoserine lactonase AttM	N/A	N/A	N/A	N/A	N/A	N/A	N/A	N/A
RMAG1603	N/A	N/A	N/A	N/A	N/A	N/A	N/A	N/A	S-ribosylhomocysteine lyase
RMAG1604	N/A	N/A	N/A	N/A	N/A	N/A	N/A	N/A	N/A
RMAG1605	N/A	N/A	N/A	N/A	N/A	N/A	N/A	N/A	N/A
RMAG1606	N/A	N/A	N/A	N/A	N/A	N/A	N/A	N/A	N/A
RMAG1607	N/A	N/A	N/A	N/A	N/A	N/A	N/A	N/A	N/A
RMAG1608	N/A	N/A	N/A	N/A	N/A	N/A	N/A	N/A	S-ribosylhomocysteine lyase
RMAG1609	N/A	N/A	N/A	N/A	N/A	N/A	N/A	N/A	S-ribosylhomocysteine lyase
RMAG160	N/A	N/A	N/A	N/A	N/A	N/A	N/A	N/A	S-ribosylhomocysteine lyase
RMAG1610	N/A	N/A	N/A	Transcriptional regulatory protein QseB	N/A	N/A	N/A	N/A	S-ribosylhomocysteine lyase
RMAG1611	N/A	N/A	N/A	N/A	N/A	N/A	N/A	N/A	N/A
RMAG1612	N/A	N/A	N/A	N/A	N/A	N/A	N/A	N/A	N/A
RMAG1613	N/A	Accessory gene regulator protein A	N/A	N/A	N/A	Sensory/regulatory protein RpfC\Cyclic di-GMP phosphodiesterase response regulator RpfG	Methyl-accepting chemotaxis protein PctA	N/A	N/A
RMAG1614	N/A	N/A	N/A	N/A	N/A	N/A	Sensor histidine kinase RcsC	N/A	N/A
RMAG1615	N/A	N/A	N/A	N/A	N/A	N/A	N/A	N/A	N/A
RMAG1616	N/A	N/A	N/A	N/A	N/A	N/A	N/A	N/A	S-ribosylhomocysteine lyase
RMAG1617	N/A	N/A	N/A	N/A	N/A	N/A	N/A	N/A	S-ribosylhomocysteine lyase
RMAG1618	N/A	N/A	N/A	N/A	N/A	Sensory/regulatory protein RpfC	N/A	N/A	N/A
RMAG1619	N/A	N/A	N/A	N/A	N/A	N/A	N/A	N/A	N/A
RMAG161	N/A	N/A	N/A	N/A	N/A	N/A	N/A	N/A	S-ribosylhomocysteine lyase
RMAG1620	N/A	N/A	N/A	N/A	N/A	N/A	N/A	N/A	N/A
RMAG1621	N/A	N/A	N/A	N/A	N/A	N/A	Sensor histidine kinase RcsC\ Sensor histidine kinase RcsC\ Sensor histidine kinase RcsC\ Sensor histidine kinase RcsC\ Methyl-accepting chemotaxis protein PctC	N/A	S-ribosylhomocysteine lyase
RMAG1622	N/A	N/A	N/A	N/A	N/A	N/A	N/A	N/A	N/A
RMAG1623	N/A	N/A	N/A	N/A	N/A	Sensory/regulatory protein RpfC	N/A	N/A	S-ribosylhomocysteine lyase
RMAG1624	N/A	N/A	N/A	N/A	N/A	N/A	N/A	N/A	S-ribosylhomocysteine lyase
RMAG1625	N/A	N/A	N/A	N/A	N/A	N/A	N/A	N/A	N/A
RMAG1626	N/A	N/A	N/A	N/A	N/A	N/A	N/A	N/A	N/A
RMAG1627	N/A	N/A	N/A	N/A	N/A	N/A	hypothetical protein\ hypothetical protein\ hypothetical protein	N/A	N/A
RMAG1628	N/A	N/A	N/A	N/A	N/A	N/A	N/A	N/A	N/A
RMAG1629	N/A	N/A	N/A	N/A	N/A	N/A	N/A	N/A	S-ribosylhomocysteine lyase
RMAG162	N/A	N/A	N/A	N/A	N/A	N/A	N/A	N/A	N/A
RMAG1630	N/A	N/A	Signal transduction histidine-protein kinase BaeS	N/A	N/A	N/A	N/A	N/A	N/A
RMAG1631	N/A	Accessory gene regulator protein B	N/A	N/A	N/A	N/A	N/A	N/A	N/A
RMAG1632	N/A	N/A	N/A	N/A	N/A	N/A	N/A	N/A	S-ribosylhomocysteine lyase
RMAG1633	N/A	N/A	N/A	N/A	N/A	N/A	N/A	N/A	N/A
RMAG1634	N/A	N/A	N/A	N/A	N/A	N/A	N/A	N/A	N/A
RMAG1635	N/A	N/A	N/A	N/A	N/A	N/A	hypothetical protein\ Methyl-accepting chemotaxis protein McpB	N/A	S-ribosylhomocysteine lyase
RMAG1636	N/A	N/A	N/A	N/A	N/A	N/A	N/A	N/A	N/A
RMAG1637	N/A	N/A	Tryptophanase 1	N/A	N/A	N/A	N/A	N/A	N/A
RMAG1638	N/A	N/A	N/A	N/A	N/A	N/A	N/A	N/A	N/A
RMAG1639	N/A	N/A	N/A	Transcriptional regulatory protein QseB\Sensor protein QseC\Sensor protein QseC\Transcriptional regulatory protein QseB	N/A	N/A	N/A	N/A	N/A
RMAG163	N/A	N/A	N/A	N/A	N/A	N/A	N/A	N/A	S-ribosylhomocysteine lyase
RMAG1640	N/A	N/A	N/A	N/A	N/A	Cyclic di-GMP phosphodiesterase response regulator RpfG	Sensor histidine kinase RcsC\ Sensor histidine kinase RcsC\ hypothetical protein	N/A	N/A
RMAG1641	N/A	N/A	N/A	N/A	N/A	N/A	N/A	N/A	N/A
RMAG1642	N/A	N/A	N/A	N/A	N/A	N/A	N/A	N/A	S-ribosylhomocysteine lyase
RMAG1643	N/A	N/A	N/A	N/A	N/A	N/A	N/A	N/A	S-ribosylhomocysteine lyase
RMAG1644	N/A	N/A	N/A	N/A	N/A	N/A	N/A	N/A	S-ribosylhomocysteine lyase
RMAG1645	N/A	N/A	N/A	N/A	N/A	Sensory/regulatory protein RpfC	N/A	N/A	S-ribosylhomocysteine lyase
RMAG1646	N/A	N/A	N/A	N/A	N/A	Sensory/regulatory protein RpfC\Sensory/regulatory protein RpfC	N/A	N/A	S-ribosylhomocysteine lyase
RMAG1647	N/A	N/A	N/A	N/A	N/A	N/A	N/A	N/A	S-ribosylhomocysteine lyase
RMAG1648	N/A	N/A	N/A	N/A	N/A	N/A	N/A	N/A	S-ribosylhomocysteine lyase
RMAG1649	N/A	N/A	N/A	N/A	N/A	N/A	N/A	N/A	N/A
RMAG164	N/A	N/A	N/A	N/A	N/A	N/A	N/A	N/A	N/A
RMAG1650	N/A	N/A	N/A	N/A	N/A	N/A	N/A	N/A	S-ribosylhomocysteine lyase
RMAG1651	N/A	N/A	N/A	N/A	N/A	N/A	N/A	N/A	N/A
RMAG1652	N/A	N/A	N/A	N/A	N/A	N/A	N/A	N/A	N/A
RMAG1653	N/A	N/A	N/A	N/A	N/A	N/A	N/A	N/A	N/A
RMAG1654	N/A	N/A	N/A	N/A	N/A	N/A	N/A	N/A	N/A
RMAG1655	N/A	N/A	N/A	N/A	N/A	N/A	N/A	N/A	S-ribosylhomocysteine lyase
RMAG1656	N-acyl homoserine lactonase AttM	N/A	N/A	N/A	N/A	N/A	N/A	N/A	S-ribosylhomocysteine lyase
RMAG1657	N/A	N/A	N/A	N/A	N/A	N/A	N/A	N/A	N/A
RMAG1658	N/A	N/A	N/A	N/A	N/A	N/A	N/A	N/A	S-ribosylhomocysteine lyase
RMAG1659	N/A	N/A	N/A	N/A	N/A	N/A	N/A	N/A	N/A
RMAG165	N/A	N/A	N/A	N/A	N/A	N/A	N/A	N/A	S-ribosylhomocysteine lyase
RMAG1660	N/A	N/A	N/A	N/A	N/A	N/A	N/A	N/A	S-ribosylhomocysteine lyase
RMAG1661	N/A	N/A	N/A	N/A	N/A	N/A	N/A	N/A	S-ribosylhomocysteine lyase
RMAG1662	N/A	N/A	N/A	N/A	N/A	N/A	N/A	N/A	S-ribosylhomocysteine lyase\S-ribosylhomocysteine lyase
RMAG1663	N/A	N/A	N/A	N/A	N/A	N/A	N/A	N/A	S-ribosylhomocysteine lyase
RMAG1664	N/A	N/A	N/A	N/A	N/A	N/A	N/A	N/A	N/A
RMAG1665	N/A	N/A	N/A	N/A	N/A	N/A	Sensor histidine kinase RcsC	N/A	N/A
RMAG1666	N/A	N/A	N/A	Transcriptional regulatory protein QseB	N/A	N/A	N/A	N/A	S-ribosylhomocysteine lyase
RMAG1667	N/A	N/A	N/A	N/A	N/A	N/A	N/A	N/A	N/A
RMAG1668	N/A	N/A	N/A	N/A	N/A	N/A	N/A	N/A	N/A
RMAG1669	N/A	N/A	N/A	N/A	N/A	N/A	hypothetical protein	N/A	S-ribosylhomocysteine lyase
RMAG166	N/A	N/A	N/A	N/A	N/A	N/A	N/A	N/A	N/A
RMAG1670	N/A	N/A	N/A	N/A	N/A	N/A	N/A	N/A	S-ribosylhomocysteine lyase
RMAG1671	N/A	N/A	Tryptophanase 1	N/A	N/A	N/A	N/A	N/A	N/A
RMAG1672	N/A	N/A	N/A	N/A	N/A	N/A	N/A	N/A	S-ribosylhomocysteine lyase
RMAG1673	N/A	N/A	N/A	N/A	N/A	N/A	N/A	N/A	N/A
RMAG1674	N/A	N/A	N/A	N/A	N/A	N/A	N/A	N/A	N/A
RMAG1675	N/A	N/A	N/A	N/A	N/A	N/A	N/A	N/A	N/A
RMAG1676	N/A	N/A	N/A	N/A	N/A	N/A	N/A	N/A	S-ribosylhomocysteine lyase
RMAG1677	N/A	N/A	N/A	N/A	N/A	N/A	N/A	N/A	N/A
RMAG1678	N/A	N/A	N/A	N/A	N/A	N/A	N/A	N/A	S-ribosylhomocysteine lyase
RMAG1679	N/A	N/A	N/A	N/A	N/A	N/A	N/A	N/A	S-ribosylhomocysteine lyase
RMAG167	N/A	N/A	N/A	N/A	N/A	N/A	N/A	N/A	N/A
RMAG1680	N/A	N/A	N/A	N/A	N/A	Sensory/regulatory protein RpfC	N/A	N/A	S-ribosylhomocysteine lyase
RMAG1681	N/A	N/A	N/A	N/A	N/A	N/A	N/A	N/A	N/A
RMAG1682	N/A	N/A	N/A	N/A	N/A	N/A	N/A	N/A	N/A
RMAG1683	N/A	N/A	Tryptophanase 1	N/A	N/A	N/A	N/A	N/A	N/A
RMAG1684	N/A	N/A	N/A	N/A	N/A	N/A	N/A	N/A	N/A
RMAG1685	N/A	N/A	N/A	N/A	N/A	N/A	N/A	N/A	N/A
RMAG1686	N/A	N/A	N/A	N/A	N/A	N/A	N/A	N/A	N/A
RMAG1687	N/A	N/A	N/A	N/A	N/A	N/A	N/A	N/A	S-ribosylhomocysteine lyase
RMAG1688	N/A	N/A	N/A	N/A	N/A	N/A	N/A	N/A	S-ribosylhomocysteine lyase
RMAG1689	N/A	N/A	Tryptophanase 1	N/A	N/A	N/A	N/A	N/A	S-ribosylhomocysteine lyase
RMAG168	N-acyl homoserine lactonase AttM	N/A	N/A	N/A	N/A	N/A	N/A	N/A	N/A
RMAG1690	N/A	N/A	N/A	N/A	N/A	N/A	N/A	N/A	S-ribosylhomocysteine lyase
RMAG1691	N/A	N/A	Tryptophanase 1	N/A	N/A	N/A	N/A	N/A	N/A
RMAG1692	N-acyl homoserine lactonase AttM	N/A	N/A	N/A	N/A	N/A	N/A	N/A	S-ribosylhomocysteine lyase
RMAG1693	N/A	N/A	N/A	N/A	N/A	N/A	N/A	N/A	N/A
RMAG1694	N/A	N/A	N/A	N/A	N/A	N/A	N/A	N/A	S-ribosylhomocysteine lyase
RMAG1695	N/A	N/A	N/A	N/A	N/A	N/A	N/A	N/A	N/A
RMAG1696	N/A	N/A	N/A	N/A	N/A	N/A	N/A	N/A	S-ribosylhomocysteine lyase
RMAG1697	N/A	N/A	N/A	N/A	N/A	N/A	hypothetical protein	N/A	N/A
RMAG1698	N/A	N/A	N/A	N/A	N/A	N/A	N/A	N/A	N/A
RMAG1699	N/A	N/A	N/A	N/A	N/A	N/A	N/A	N/A	S-ribosylhomocysteine lyase\S-ribosylhomocysteine lyase
RMAG169	N/A	N/A	N/A	N/A	N/A	N/A	N/A	N/A	N/A
RMAG16	N/A	N/A	N/A	N/A	N/A	N/A	hypothetical protein\ Methyl-accepting chemotaxis protein McpC	N/A	S-ribosylhomocysteine lyase
RMAG1700	N/A	N/A	N/A	N/A	N/A	N/A	N/A	N/A	N/A
RMAG1701	N-acyl homoserine lactonase	N/A	N/A	N/A	N/A	N/A	N/A	N/A	S-ribosylhomocysteine lyase
RMAG1702	N/A	N/A	N/A	N/A	N/A	N/A	N/A	N/A	S-ribosylhomocysteine lyase
RMAG1703	N/A	N/A	N/A	N/A	N/A	Sensory/regulatory protein RpfC	N/A	N/A	S-ribosylhomocysteine lyase
RMAG1704	N/A	N/A	N/A	N/A	N/A	N/A	N/A	N/A	N/A
RMAG1705	N/A	N/A	N/A	N/A	N/A	N/A	N/A	N/A	S-ribosylhomocysteine lyase
RMAG1706	N/A	N/A	N/A	N/A	N/A	Sensory/regulatory protein RpfC	N/A	N/A	S-ribosylhomocysteine lyase
RMAG1707	N/A	Accessory gene regulator protein B	N/A	N/A	N/A	N/A	N/A	N/A	S-ribosylhomocysteine lyase\S-ribosylhomocysteine lyase
RMAG1708	N/A	N/A	Tryptophanase 1	N/A	N/A	N/A	N/A	N/A	S-ribosylhomocysteine lyase
RMAG1709	N/A	N/A	N/A	N/A	N/A	N/A	N/A	N/A	S-ribosylhomocysteine lyase
RMAG170	N/A	Accessory gene regulator protein B\Accessory gene regulator protein B	N/A	N/A	N/A	Sensory/regulatory protein RpfC	N/A	N/A	S-ribosylhomocysteine lyase
RMAG1710	N/A	N/A	N/A	N/A	N/A	N/A	N/A	N/A	S-ribosylhomocysteine lyase
RMAG1711	N/A	N/A	Tryptophanase	N/A	N/A	N/A	N/A	N/A	S-ribosylhomocysteine lyase
RMAG1712	N/A	N/A	N/A	N/A	N/A	N/A	N/A	N/A	N/A
RMAG1713	N/A	N/A	N/A	N/A	N/A	N/A	N/A	N/A	N/A
RMAG1714	N/A	N/A	N/A	N/A	N/A	N/A	Sensor histidine kinase RcsC\ Sensor histidine kinase RcsC\ Sensor histidine kinase RcsC	N/A	S-ribosylhomocysteine lyase
RMAG1715	N/A	N/A	N/A	N/A	N/A	N/A	N/A	N/A	N/A
RMAG1716	N/A	N/A	N/A	N/A	N/A	N/A	N/A	N/A	N/A
RMAG1717	N/A	N/A	N/A	Transcriptional regulatory protein QseB	N/A	N/A	hypothetical protein	N/A	N/A
RMAG1718	N/A	N/A	N/A	N/A	N/A	N/A	N/A	N/A	S-ribosylhomocysteine lyase
RMAG1719	N/A	N/A	Tryptophanase 1	N/A	N/A	N/A	N/A	N/A	S-ribosylhomocysteine lyase
RMAG171	N/A	N/A	N/A	N/A	N/A	N/A	N/A	N/A	S-ribosylhomocysteine lyase\S-ribosylhomocysteine lyase
RMAG1720	N/A	Accessory gene regulator protein A\Accessory gene regulator protein B	N/A	N/A	N/A	Sensory/regulatory protein RpfC	N/A	N/A	N/A
RMAG1721	N/A	N/A	N/A	N/A	N/A	N/A	N/A	N/A	N/A
RMAG1722	N/A	N/A	N/A	N/A	N/A	N/A	N/A	N/A	N/A
RMAG1723	N-acyl homoserine lactonase AttM	N/A	N/A	N/A	N/A	N/A	N/A	N/A	N/A
RMAG1724	N/A	Accessory gene regulator protein B	N/A	N/A	N/A	Sensory/regulatory protein RpfC	N/A	N/A	N/A
RMAG1725	N/A	N/A	N/A	N/A	N/A	N/A	Methyl-accepting chemotaxis protein McpB\ Methyl-accepting chemotaxis protein McpB	N/A	N/A
RMAG1726	N/A	N/A	Tryptophanase 1	N/A	N/A	N/A	N/A	N/A	N/A
RMAG1727	N/A	N/A	N/A	N/A	N/A	N/A	N/A	Autoinducer 2-binding protein LsrB\Autoinducer 2-binding protein LsrB	S-ribosylhomocysteine lyase
RMAG1728	N/A	N/A	Tryptophanase 1	N/A	N/A	N/A	N/A	N/A	N/A
RMAG1729	N-acyl homoserine lactonase	N/A	N/A	N/A	N/A	N/A	N/A	N/A	S-ribosylhomocysteine lyase
RMAG172	N/A	N/A	N/A	N/A	N/A	N/A	N/A	N/A	S-ribosylhomocysteine lyase\S-ribosylhomocysteine lyase
RMAG1730	N/A	N/A	N/A	N/A	N/A	N/A	N/A	N/A	S-ribosylhomocysteine lyase
RMAG1731	N/A	N/A	N/A	N/A	N/A	N/A	N/A	N/A	S-ribosylhomocysteine lyase
RMAG1732	N/A	N/A	N/A	N/A	N/A	N/A	N/A	N/A	S-ribosylhomocysteine lyase
RMAG1733	N/A	N/A	N/A	N/A	N/A	N/A	N/A	N/A	N/A
RMAG1734	N/A	N/A	N/A	N/A	N/A	N/A	N/A	N/A	S-ribosylhomocysteine lyase
RMAG1735	N/A	N/A	N/A	N/A	N/A	N/A	N/A	N/A	N/A
RMAG1736	N/A	Accessory gene regulator protein B	N/A	N/A	N/A	N/A	N/A	N/A	N/A
RMAG1737	N/A	N/A	N/A	N/A	N/A	N/A	N/A	N/A	S-ribosylhomocysteine lyase
RMAG1738	N-acyl homoserine lactonase	N/A	Tryptophanase 1	N/A	N/A	N/A	N/A	N/A	S-ribosylhomocysteine lyase
RMAG1739	N/A	N/A	N/A	N/A	N/A	N/A	N/A	N/A	N/A
RMAG173	N/A	N/A	N/A	N/A	N/A	Sensory/regulatory protein RpfC	N/A	N/A	S-ribosylhomocysteine lyase
RMAG1740	N/A	N/A	N/A	N/A	N/A	N/A	N/A	N/A	N/A
RMAG1741	N/A	N/A	N/A	N/A	N/A	N/A	N/A	Autoinducer 2-binding protein LsrB\Autoinducer 2-binding protein LsrB	N/A
RMAG1742	N/A	N/A	N/A	N/A	N/A	N/A	N/A	N/A	N/A
RMAG1743	N/A	N/A	N/A	N/A	N/A	N/A	Sensor histidine kinase RcsC\ Sensor histidine kinase RcsC	N/A	S-ribosylhomocysteine lyase
RMAG1744	N/A	N/A	N/A	N/A	N/A	N/A	N/A	N/A	N/A
RMAG1745	N/A	N/A	N/A	N/A	N/A	N/A	Sensor histidine kinase RcsC\ Sensor histidine kinase RcsC	N/A	S-ribosylhomocysteine lyase
RMAG1746	N/A	N/A	N/A	N/A	N/A	N/A	N/A	N/A	S-ribosylhomocysteine lyase
RMAG1747	N-acyl homoserine lactonase AttM	N/A	N/A	N/A	N/A	N/A	N/A	N/A	N/A
RMAG1748	N/A	N/A	N/A	N/A	N/A	N/A	N/A	N/A	S-ribosylhomocysteine lyase
RMAG1749	N/A	Accessory gene regulator protein B	N/A	N/A	N/A	N/A	hypothetical protein\ hypothetical protein	N/A	S-ribosylhomocysteine lyase
RMAG174	N/A	N/A	N/A	N/A	N/A	N/A	N/A	N/A	S-ribosylhomocysteine lyase
RMAG1750	N/A	N/A	N/A	N/A	N/A	N/A	N/A	N/A	N/A
RMAG1751	N/A	N/A	N/A	N/A	N/A	N/A	N/A	N/A	S-ribosylhomocysteine lyase
RMAG1752	N/A	N/A	N/A	N/A	N/A	N/A	N/A	N/A	S-ribosylhomocysteine lyase
RMAG1753	N/A	N/A	Tryptophanase 1	N/A	N/A	N/A	N/A	N/A	N/A
RMAG1754	N/A	N/A	N/A	N/A	N/A	N/A	N/A	N/A	N/A
RMAG1755	N/A	N/A	N/A	N/A	N/A	N/A	N/A	N/A	S-ribosylhomocysteine lyase
RMAG1756	N/A	N/A	N/A	N/A	N/A	N/A	N/A	N/A	S-ribosylhomocysteine lyase
RMAG1757	N/A	N/A	N/A	N/A	N/A	Sensory/regulatory protein RpfC	N/A	N/A	S-ribosylhomocysteine lyase
RMAG1758	N/A	N/A	N/A	Transcriptional regulatory protein QseB	N/A	N/A	N/A	N/A	S-ribosylhomocysteine lyase
RMAG1759	N/A	N/A	N/A	N/A	N/A	N/A	N/A	N/A	S-ribosylhomocysteine lyase
RMAG175	N/A	N/A	Tryptophanase 1	N/A	N/A	N/A	hypothetical protein	N/A	S-ribosylhomocysteine lyase
RMAG1760	N/A	N/A	N/A	N/A	N/A	N/A	N/A	N/A	S-ribosylhomocysteine lyase
RMAG1761	N/A	N/A	N/A	N/A	N/A	N/A	Sensor histidine kinase RcsC\ Sensor histidine kinase RcsC\ Sensor histidine kinase RcsC\ Sensor histidine kinase RcsC	N/A	N/A
RMAG1762	N/A	N/A	N/A	N/A	N/A	N/A	N/A	N/A	S-ribosylhomocysteine lyase
RMAG1763	N/A	N/A	N/A	N/A	N/A	N/A	N/A	N/A	S-ribosylhomocysteine lyase
RMAG1764	N/A	N/A	N/A	N/A	N/A	N/A	N/A	N/A	N/A
RMAG1765	N/A	N/A	N/A	N/A	N/A	N/A	N/A	N/A	N/A
RMAG1766	N/A	N/A	N/A	N/A	N/A	Sensory/regulatory protein RpfC	N/A	N/A	S-ribosylhomocysteine lyase
RMAG1767	N/A	N/A	N/A	N/A	N/A	N/A	N/A	N/A	N/A
RMAG1768	N/A	N/A	N/A	N/A	N/A	N/A	N/A	N/A	S-ribosylhomocysteine lyase
RMAG1769	N/A	N/A	N/A	N/A	N/A	N/A	Methyl-accepting chemotaxis protein McpB	N/A	N/A
RMAG176	N/A	N/A	N/A	N/A	N/A	N/A	N/A	N/A	N/A
RMAG1770	N-acyl homoserine lactonase AttM	N/A	N/A	N/A	N/A	Sensory/regulatory protein RpfC	N/A	N/A	N/A
RMAG1771	N/A	N/A	N/A	N/A	N/A	N/A	N/A	N/A	S-ribosylhomocysteine lyase
RMAG1772	N/A	N/A	N/A	N/A	N/A	N/A	N/A	N/A	N/A
RMAG1773	N/A	N/A	Tryptophanase 1	N/A	N/A	N/A	N/A	N/A	S-ribosylhomocysteine lyase
RMAG1774	N/A	N/A	N/A	N/A	N/A	N/A	N/A	N/A	S-ribosylhomocysteine lyase
RMAG1775	N/A	Accessory gene regulator protein B	N/A	N/A	N/A	N/A	Sensor histidine kinase RcsC	N/A	N/A
RMAG1776	N/A	N/A	N/A	N/A	N/A	N/A	N/A	N/A	N/A
RMAG1777	N/A	N/A	N/A	N/A	N/A	N/A	N/A	N/A	N/A
RMAG1778	N/A	N/A	N/A	N/A	N/A	Sensory/regulatory protein RpfC	N/A	N/A	S-ribosylhomocysteine lyase
RMAG1779	N/A	N/A	N/A	N/A	N/A	Sensory/regulatory protein RpfC	N/A	N/A	S-ribosylhomocysteine lyase
RMAG177	N/A	N/A	Tryptophanase 1	Sensor protein QseC	N/A	N/A	N/A	N/A	N/A
RMAG1780	N/A	N/A	N/A	N/A	N/A	N/A	N/A	N/A	N/A
RMAG1781	N/A	N/A	N/A	N/A	N/A	N/A	N/A	N/A	N/A
RMAG1782	N/A	N/A	N/A	Sensor protein QseC\Transcriptional regulatory protein QseB	N/A	N/A	N/A	N/A	S-ribosylhomocysteine lyase
RMAG1783	N/A	N/A	N/A	N/A	N/A	N/A	N/A	N/A	S-ribosylhomocysteine lyase
RMAG1784	N/A	N/A	Signal transduction histidine-protein kinase BaeS	N/A	N/A	N/A	hypothetical protein	N/A	S-ribosylhomocysteine lyase
RMAG1785	N/A	N/A	N/A	N/A	N/A	N/A	N/A	N/A	S-ribosylhomocysteine lyase
RMAG1786	N/A	N/A	N/A	N/A	N/A	N/A	hypothetical protein	N/A	N/A
RMAG1787	N/A	N/A	N/A	N/A	N/A	N/A	N/A	N/A	N/A
RMAG1788	N/A	Accessory gene regulator protein B	N/A	N/A	N/A	Cyclic di-GMP phosphodiesterase response regulator RpfG	N/A	N/A	N/A
RMAG1789	N/A	N/A	N/A	N/A	N/A	N/A	Sensor histidine kinase RcsC\ Sensor histidine kinase RcsC\ Sensor histidine kinase RcsC	N/A	S-ribosylhomocysteine lyase
RMAG178	N/A	N/A	N/A	N/A	N/A	N/A	N/A	N/A	N/A
RMAG1790	N/A	N/A	Tryptophanase 1	N/A	N/A	N/A	N/A	N/A	S-ribosylhomocysteine lyase
RMAG1791	N/A	N/A	N/A	N/A	N/A	N/A	N/A	N/A	N/A
RMAG1792	N/A	N/A	N/A	N/A	N/A	N/A	N/A	N/A	S-ribosylhomocysteine lyase
RMAG1793	N/A	N/A	N/A	N/A	N/A	N/A	N/A	N/A	S-ribosylhomocysteine lyase
RMAG1794	N/A	N/A	Tryptophanase 1	N/A	N/A	N/A	N/A	N/A	N/A
RMAG1795	N/A	N/A	N/A	N/A	N/A	N/A	N/A	N/A	N/A
RMAG1796	N/A	N/A	N/A	N/A	N/A	Sensory/regulatory protein RpfC	Sensor histidine kinase RcsC	Autoinducer 2-binding protein LsrB	N/A
RMAG1797	N/A	N/A	N/A	N/A	N/A	N/A	Sensor histidine kinase RcsC	N/A	N/A
RMAG1798	N/A	N/A	N/A	N/A	N/A	N/A	N/A	N/A	N/A
RMAG1799	N/A	N/A	N/A	N/A	N/A	N/A	N/A	Autoinducer 2-binding protein LsrB	S-ribosylhomocysteine lyase
RMAG179	N/A	N/A	N/A	N/A	N/A	N/A	N/A	N/A	S-ribosylhomocysteine lyase\S-ribosylhomocysteine lyase
RMAG17	N/A	N/A	Tryptophanase	N/A	N/A	N/A	N/A	N/A	N/A
RMAG1800	N/A	N/A	N/A	N/A	N/A	N/A	N/A	N/A	N/A
RMAG1801	N/A	N/A	Signal transduction histidine-protein kinase BaeS	N/A	N/A	N/A	N/A	N/A	N/A
RMAG1802	N/A	N/A	Tryptophanase 1	N/A	N/A	N/A	N/A	N/A	N/A
RMAG1803	N/A	N/A	Tryptophanase	N/A	N/A	N/A	N/A	N/A	N/A
RMAG1804	N/A	N/A	N/A	N/A	N/A	N/A	N/A	N/A	S-ribosylhomocysteine lyase
RMAG1805	N/A	N/A	N/A	N/A	N/A	N/A	N/A	N/A	N/A
RMAG1806	N/A	N/A	N/A	N/A	N/A	N/A	N/A	N/A	N/A
RMAG1807	N/A	N/A	N/A	N/A	N/A	N/A	N/A	N/A	S-ribosylhomocysteine lyase
RMAG1808	N/A	N/A	N/A	N/A	N/A	Cyclic di-GMP phosphodiesterase response regulator RpfG\Cyclic di-GMP phosphodiesterase response regulator RpfG	N/A	N/A	N/A
RMAG1809	N/A	N/A	Tryptophanase 1	N/A	N/A	N/A	N/A	N/A	N/A
RMAG180	N/A	N/A	N/A	N/A	N/A	Sensory/regulatory protein RpfC	Sensor histidine kinase RcsC\ Sensor histidine kinase RcsC\ hypothetical protein	N/A	S-ribosylhomocysteine lyase
RMAG1810	HTH-type quorum sensing-dependent transcriptional regulator RpaR\Transcriptional activator protein EsaR\Transcriptional activator protein LuxR	N/A	N/A	Transcriptional regulatory protein QseB\Sensor protein QseC\Transcriptional regulatory protein QseB	N/A	Sensory/regulatory protein RpfC	Methyl-accepting chemotaxis protein PctA	N/A	N/A
RMAG1811	N/A	N/A	N/A	N/A	N/A	N/A	Sensor histidine kinase RcsC\ Sensor histidine kinase RcsC\ Methyl-accepting chemotaxis protein McpA\ hypothetical protein\ Sensor histidine kinase RcsC	N/A	N/A
RMAG1812	N/A	N/A	N/A	N/A	N/A	N/A	N/A	N/A	N/A
RMAG1813	N/A	Accessory gene regulator protein B	N/A	N/A	N/A	N/A	N/A	N/A	N/A
RMAG1814	N/A	N/A	N/A	N/A	N/A	N/A	N/A	N/A	S-ribosylhomocysteine lyase
RMAG1815	N/A	N/A	N/A	N/A	N/A	N/A	N/A	N/A	S-ribosylhomocysteine lyase
RMAG1816	N/A	N/A	N/A	N/A	N/A	N/A	N/A	N/A	S-ribosylhomocysteine lyase
RMAG1817	N/A	N/A	N/A	N/A	N/A	N/A	Sensor histidine kinase RcsC	N/A	S-ribosylhomocysteine lyase
RMAG1818	N/A	N/A	N/A	N/A	N/A	N/A	N/A	N/A	N/A
RMAG1819	N/A	N/A	N/A	N/A	N/A	N/A	hypothetical protein	N/A	S-ribosylhomocysteine lyase
RMAG181	N/A	N/A	N/A	N/A	N/A	N/A	N/A	N/A	N/A
RMAG1820	N/A	Accessory gene regulator protein B	N/A	N/A	N/A	N/A	Sensor histidine kinase RcsC\ Sensor histidine kinase RcsC\ Sensor histidine kinase RcsC\ hypothetical protein\ Methyl-accepting chemotaxis protein McpB\ Methyl-accepting chemotaxis protein McpC	N/A	N/A
RMAG1821	N/A	N/A	N/A	N/A	N/A	N/A	N/A	N/A	N/A
RMAG1822	N/A	N/A	N/A	N/A	N/A	N/A	N/A	N/A	N/A
RMAG1823	N/A	N/A	N/A	N/A	N/A	N/A	N/A	N/A	N/A
RMAG1824	N/A	Accessory gene regulator protein B	N/A	N/A	N/A	Cyclic di-GMP phosphodiesterase response regulator RpfG	Methyl-accepting chemotaxis protein PctC\ Sensor histidine kinase RcsC	N/A	S-ribosylhomocysteine lyase
RMAG1825	N/A	N/A	N/A	N/A	N/A	N/A	N/A	N/A	S-ribosylhomocysteine lyase
RMAG1826	N/A	N/A	N/A	N/A	N/A	N/A	N/A	N/A	N/A
RMAG1827	N/A	N/A	N/A	N/A	N/A	N/A	N/A	N/A	S-ribosylhomocysteine lyase
RMAG1828	N/A	N/A	N/A	N/A	N/A	Sensory/regulatory protein RpfC	N/A	N/A	S-ribosylhomocysteine lyase
RMAG1829	N/A	N/A	N/A	N/A	N/A	N/A	N/A	N/A	N/A
RMAG182	N/A	N/A	N/A	N/A	N/A	N/A	N/A	N/A	S-ribosylhomocysteine lyase
RMAG1830	N/A	N/A	N/A	N/A	N/A	N/A	N/A	N/A	S-ribosylhomocysteine lyase
RMAG1831	N/A	N/A	N/A	N/A	N/A	N/A	N/A	N/A	S-ribosylhomocysteine lyase\S-ribosylhomocysteine lyase
RMAG1832	N/A	N/A	N/A	N/A	N/A	N/A	N/A	N/A	N/A
RMAG1833	N/A	N/A	N/A	N/A	N/A	N/A	N/A	N/A	N/A
RMAG1834	N/A	N/A	N/A	N/A	N/A	Cyclic di-GMP phosphodiesterase response regulator RpfG	Methyl-accepting chemotaxis protein McpB	N/A	N/A
RMAG1835	N/A	N/A	N/A	N/A	N/A	N/A	N/A	N/A	N/A
RMAG1836	N/A	N/A	N/A	N/A	N/A	N/A	N/A	N/A	N/A
RMAG1837	N/A	N/A	N/A	N/A	N/A	N/A	N/A	N/A	S-ribosylhomocysteine lyase
RMAG1838	N/A	N/A	N/A	N/A	N/A	N/A	hypothetical protein\ hypothetical protein	N/A	S-ribosylhomocysteine lyase
RMAG1839	N/A	N/A	N/A	N/A	N/A	N/A	N/A	N/A	N/A
RMAG183	N/A	N/A	N/A	N/A	N/A	N/A	N/A	N/A	S-ribosylhomocysteine lyase
RMAG1840	N/A	N/A	N/A	N/A	N/A	N/A	N/A	N/A	N/A
RMAG1841	N/A	N/A	N/A	N/A	N/A	N/A	hypothetical protein	N/A	S-ribosylhomocysteine lyase
RMAG1842	N/A	N/A	N/A	N/A	N/A	N/A	N/A	N/A	S-ribosylhomocysteine lyase
RMAG1843	N-acyl homoserine lactonase AttM	Accessory gene regulator protein B	N/A	N/A	N/A	N/A	N/A	N/A	S-ribosylhomocysteine lyase
RMAG1844	N/A	N/A	N/A	N/A	N/A	N/A	N/A	N/A	N/A
RMAG1845	N/A	N/A	N/A	N/A	N/A	N/A	N/A	N/A	N/A
RMAG1846	N/A	N/A	N/A	N/A	N/A	N/A	N/A	N/A	S-ribosylhomocysteine lyase
RMAG1847	N/A	N/A	N/A	N/A	N/A	N/A	N/A	N/A	N/A
RMAG1848	N/A	N/A	N/A	N/A	N/A	N/A	N/A	N/A	S-ribosylhomocysteine lyase
RMAG1849	N/A	N/A	N/A	N/A	N/A	N/A	N/A	N/A	N/A
RMAG184	N/A	N/A	N/A	N/A	N/A	N/A	N/A	N/A	S-ribosylhomocysteine lyase
RMAG1850	N/A	N/A	N/A	N/A	N/A	N/A	N/A	N/A	N/A
RMAG1851	N/A	N/A	N/A	N/A	N/A	N/A	N/A	N/A	N/A
RMAG1852	N/A	N/A	N/A	N/A	N/A	N/A	Sensor histidine kinase RcsC\ Sensor histidine kinase RcsC\ Methyl-accepting chemotaxis protein McpB\ Sensor histidine kinase RcsC	N/A	N/A
RMAG1853	N/A	N/A	N/A	N/A	N/A	N/A	N/A	N/A	N/A
RMAG1854	N/A	N/A	N/A	N/A	N/A	N/A	N/A	N/A	N/A
RMAG1855	N/A	N/A	N/A	N/A	N/A	N/A	hypothetical protein\ Methyl-accepting chemotaxis protein McpC\ hypothetical protein	N/A	S-ribosylhomocysteine lyase
RMAG1856	N/A	N/A	N/A	N/A	N/A	N/A	N/A	N/A	N/A
RMAG1857	N/A	Accessory gene regulator protein B\Accessory gene regulator protein A	N/A	N/A	N/A	Cyclic di-GMP phosphodiesterase response regulator RpfG	N/A	N/A	N/A
RMAG1858	N/A	N/A	N/A	N/A	N/A	N/A	N/A	N/A	N/A
RMAG1859	N/A	N/A	N/A	N/A	N/A	N/A	N/A	N/A	N/A
RMAG185	N/A	Accessory gene regulator protein B	N/A	N/A	N/A	N/A	N/A	N/A	N/A
RMAG1860	N/A	N/A	N/A	N/A	N/A	N/A	hypothetical protein	N/A	S-ribosylhomocysteine lyase
RMAG1861	N/A	N/A	N/A	N/A	N/A	N/A	N/A	N/A	S-ribosylhomocysteine lyase
RMAG1862	N/A	N/A	N/A	N/A	N/A	N/A	N/A	N/A	S-ribosylhomocysteine lyase
RMAG1863	N/A	N/A	N/A	N/A	N/A	N/A	hypothetical protein\ Methyl-accepting chemotaxis protein McpB	N/A	S-ribosylhomocysteine lyase
RMAG1864	N/A	N/A	N/A	N/A	N/A	N/A	N/A	N/A	N/A
RMAG1865	N/A	N/A	N/A	N/A	N/A	N/A	N/A	N/A	N/A
RMAG1866	N/A	N/A	N/A	N/A	N/A	N/A	N/A	N/A	S-ribosylhomocysteine lyase
RMAG1867	N/A	N/A	Tryptophanase 1	N/A	N/A	N/A	N/A	N/A	S-ribosylhomocysteine lyase
RMAG1868	N/A	N/A	N/A	N/A	N/A	N/A	N/A	N/A	N/A
RMAG1869	N/A	N/A	N/A	N/A	N/A	N/A	N/A	N/A	S-ribosylhomocysteine lyase
RMAG186	N/A	N/A	N/A	N/A	N/A	N/A	N/A	N/A	N/A
RMAG1870	N/A	N/A	N/A	N/A	N/A	Cyclic di-GMP phosphodiesterase response regulator RpfG	Methyl-accepting chemotaxis protein McpB\ Sensor histidine kinase RcsC\ Methyl-accepting chemotaxis protein McpB	N/A	N/A
RMAG1871	Autoinducer 1 sensor kinase/phosphatase LuxN\Autoinducer 1 sensor kinase/phosphatase LuxN	N/A	N/A	N/A	N/A	Sensory/regulatory protein RpfC	N/A	N/A	N/A
RMAG1872	N/A	N/A	N/A	N/A	N/A	N/A	N/A	N/A	N/A
RMAG1873	N-acyl homoserine lactonase\Transcriptional repressor PagR	N/A	N/A	N/A	N/A	N/A	Sensor histidine kinase RcsC\ Sensor histidine kinase RcsC\ Methyl-accepting chemotaxis protein McpB\ Methyl-accepting chemotaxis protein McpB	N/A	N/A
RMAG1874	N/A	N/A	Signal transduction histidine-protein kinase BaeS	N/A	N/A	N/A	N/A	N/A	S-ribosylhomocysteine lyase
RMAG1875	N/A	N/A	N/A	N/A	N/A	N/A	N/A	N/A	N/A
RMAG1876	N/A	N/A	N/A	N/A	N/A	N/A	N/A	N/A	N/A
RMAG1877	N/A	N/A	N/A	N/A	N/A	N/A	N/A	N/A	S-ribosylhomocysteine lyase
RMAG1878	N/A	N/A	N/A	N/A	N/A	N/A	N/A	N/A	N/A
RMAG1879	N-acyl homoserine lactonase AiiB	N/A	N/A	N/A	N/A	N/A	N/A	N/A	N/A
RMAG187	N/A	N/A	N/A	N/A	N/A	N/A	N/A	N/A	S-ribosylhomocysteine lyase
RMAG1880	N/A	N/A	N/A	N/A	N/A	N/A	Sensor histidine kinase RcsC\ Sensor histidine kinase RcsC\ hypothetical protein\ Protein-glutamate methylesterase/protein-glutamine glutaminase\ Methyl-accepting chemotaxis protein PctC	N/A	S-ribosylhomocysteine lyase
RMAG1881	N/A	N/A	N/A	N/A	N/A	N/A	Sensor histidine kinase RcsC	N/A	S-ribosylhomocysteine lyase
RMAG1882	HTH-type transcriptional regulator SinR	N/A	N/A	N/A	N/A	N/A	N/A	N/A	N/A
RMAG1883	N/A	Accessory gene regulator protein B	N/A	N/A	N/A	N/A	N/A	N/A	N/A
RMAG1884	N/A	Accessory gene regulator protein B	Signal transduction histidine-protein kinase BaeS	N/A	N/A	N/A	Methyl-accepting chemotaxis protein McpA\ Sensor histidine kinase RcsC\ hypothetical protein	N/A	S-ribosylhomocysteine lyase
RMAG1885	N/A	Accessory gene regulator protein B	N/A	N/A	N/A	N/A	N/A	N/A	N/A
RMAG1886	N/A	N/A	N/A	N/A	N/A	N/A	N/A	N/A	N/A
RMAG1887	N/A	N/A	N/A	N/A	N/A	N/A	N/A	N/A	S-ribosylhomocysteine lyase
RMAG1888	N/A	N/A	N/A	N/A	N/A	N/A	N/A	N/A	S-ribosylhomocysteine lyase
RMAG1889	N/A	N/A	N/A	N/A	N/A	N/A	Sensor histidine kinase RcsC	N/A	N/A
RMAG188	N/A	Accessory gene regulator protein B	N/A	N/A	N/A	N/A	N/A	N/A	S-ribosylhomocysteine lyase
RMAG1890	N/A	N/A	N/A	N/A	N/A	N/A	N/A	N/A	N/A
RMAG1891	N/A	N/A	N/A	N/A	N/A	N/A	N/A	N/A	N/A
RMAG1892	N/A	N/A	N/A	N/A	N/A	N/A	N/A	N/A	N/A
RMAG1893	N/A	N/A	N/A	N/A	N/A	N/A	N/A	N/A	N/A
RMAG1894	N/A	N/A	N/A	N/A	N/A	N/A	N/A	N/A	S-ribosylhomocysteine lyase
RMAG1895	N/A	Accessory gene regulator protein B	N/A	N/A	N/A	N/A	N/A	N/A	N/A
RMAG1896	N/A	N/A	N/A	N/A	N/A	N/A	N/A	N/A	N/A
RMAG1897	N/A	N/A	N/A	N/A	N/A	N/A	N/A	N/A	S-ribosylhomocysteine lyase
RMAG1898	N/A	Accessory gene regulator protein B\Accessory gene regulator protein A	N/A	N/A	N/A	N/A	N/A	N/A	N/A
RMAG1899	N/A	Accessory gene regulator protein B	N/A	N/A	N/A	Cyclic di-GMP phosphodiesterase response regulator RpfG	N/A	N/A	N/A
RMAG189	N/A	N/A	N/A	N/A	CAI-1 autoinducer sensor kinase/phosphatase CqsS	Cyclic di-GMP phosphodiesterase response regulator RpfG	hypothetical protein\ hypothetical protein	N/A	N/A
RMAG18	N/A	N/A	N/A	N/A	N/A	Sensory/regulatory protein RpfC	Sensor histidine kinase RcsC\ Sensor histidine kinase RcsC\ Sensor histidine kinase RcsC	N/A	N/A
RMAG1900	N/A	N/A	N/A	N/A	N/A	N/A	N/A	N/A	S-ribosylhomocysteine lyase
RMAG1901	N/A	N/A	N/A	N/A	N/A	N/A	N/A	N/A	N/A
RMAG1902	N/A	Accessory gene regulator protein B	N/A	N/A	N/A	N/A	N/A	N/A	S-ribosylhomocysteine lyase\S-ribosylhomocysteine lyase
RMAG1903	N/A	N/A	N/A	N/A	N/A	N/A	N/A	N/A	N/A
RMAG1904	N/A	N/A	N/A	N/A	N/A	N/A	N/A	N/A	N/A
RMAG1905	N/A	N/A	N/A	N/A	N/A	N/A	N/A	N/A	S-ribosylhomocysteine lyase
RMAG1906	N-acyl homoserine lactonase AttM	N/A	N/A	N/A	N/A	N/A	Methyl-accepting chemotaxis protein McpB\ Methyl-accepting chemotaxis protein McpA	N/A	N/A
RMAG1907	N/A	Accessory gene regulator protein B	N/A	N/A	N/A	N/A	N/A	N/A	N/A
RMAG1908	N/A	N/A	N/A	N/A	N/A	N/A	N/A	N/A	S-ribosylhomocysteine lyase
RMAG1909	N/A	N/A	N/A	N/A	N/A	N/A	N/A	N/A	N/A
RMAG190	N/A	N/A	N/A	N/A	N/A	N/A	Methyl-accepting chemotaxis protein McpB\ hypothetical protein	N/A	S-ribosylhomocysteine lyase
RMAG1910	N/A	N/A	N/A	N/A	N/A	N/A	N/A	N/A	S-ribosylhomocysteine lyase
RMAG1911	N/A	N/A	N/A	N/A	N/A	N/A	N/A	N/A	S-ribosylhomocysteine lyase
RMAG1912	N/A	N/A	N/A	N/A	N/A	N/A	hypothetical protein	N/A	S-ribosylhomocysteine lyase
RMAG1913	N/A	N/A	N/A	N/A	N/A	N/A	N/A	N/A	N/A
RMAG1914	N/A	N/A	N/A	N/A	N/A	N/A	N/A	N/A	S-ribosylhomocysteine lyase
RMAG1915	N/A	Accessory gene regulator protein B	N/A	N/A	N/A	N/A	N/A	N/A	N/A
RMAG1916	N/A	N/A	N/A	N/A	N/A	N/A	N/A	N/A	S-ribosylhomocysteine lyase
RMAG1917	N/A	N/A	N/A	N/A	N/A	N/A	hypothetical protein	N/A	N/A
RMAG1918	N/A	N/A	N/A	N/A	N/A	N/A	N/A	N/A	N/A
RMAG1919	N/A	N/A	N/A	N/A	N/A	N/A	N/A	N/A	N/A
RMAG191	N/A	N/A	N/A	N/A	N/A	N/A	N/A	N/A	S-ribosylhomocysteine lyase
RMAG1920	N/A	N/A	N/A	N/A	N/A	N/A	Methyl-accepting chemotaxis protein PctC\ hypothetical protein	N/A	S-ribosylhomocysteine lyase
RMAG1921	N/A	N/A	N/A	N/A	N/A	N/A	N/A	N/A	S-ribosylhomocysteine lyase
RMAG1922	N/A	N/A	N/A	N/A	N/A	N/A	N/A	N/A	S-ribosylhomocysteine lyase
RMAG1923	N/A	N/A	N/A	N/A	N/A	N/A	N/A	N/A	S-ribosylhomocysteine lyase
RMAG1924	N/A	Accessory gene regulator protein B\Accessory gene regulator protein B	N/A	N/A	CAI-1 autoinducer sensor kinase/phosphatase CqsS	N/A	Methyl-accepting chemotaxis protein McpC	N/A	S-ribosylhomocysteine lyase
RMAG1925	N/A	N/A	N/A	N/A	N/A	Sensory/regulatory protein RpfC	N/A	N/A	S-ribosylhomocysteine lyase
RMAG1926	N/A	N/A	N/A	N/A	N/A	N/A	N/A	N/A	S-ribosylhomocysteine lyase
RMAG1927	N/A	N/A	N/A	N/A	N/A	N/A	hypothetical protein\ Methyl-accepting chemotaxis protein McpC\ Methyl-accepting chemotaxis protein PctB	N/A	S-ribosylhomocysteine lyase
RMAG1928	N/A	N/A	N/A	N/A	N/A	N/A	N/A	Autoinducer 2-binding protein LsrB	N/A
RMAG1929	N/A	N/A	N/A	N/A	N/A	Sensory/regulatory protein RpfC	N/A	N/A	N/A
RMAG192	N/A	N/A	Tryptophanase 1	N/A	N/A	N/A	N/A	N/A	S-ribosylhomocysteine lyase\S-ribosylhomocysteine lyase
RMAG1930	N/A	N/A	N/A	N/A	N/A	Sensory/regulatory protein RpfC	N/A	N/A	N/A
RMAG1931	N/A	N/A	N/A	N/A	N/A	N/A	N/A	N/A	S-ribosylhomocysteine lyase
RMAG1932	N/A	N/A	Tryptophanase 1	N/A	N/A	N/A	N/A	N/A	N/A
RMAG1933	N/A	N/A	N/A	N/A	N/A	N/A	Methyl-accepting chemotaxis protein PctB	N/A	N/A
RMAG1934	N/A	N/A	N/A	N/A	N/A	N/A	N/A	N/A	S-ribosylhomocysteine lyase
RMAG1935	N/A	N/A	N/A	N/A	N/A	N/A	N/A	N/A	S-ribosylhomocysteine lyase
RMAG1936	N/A	N/A	N/A	N/A	N/A	Cyclic di-GMP phosphodiesterase response regulator RpfG	N/A	N/A	S-ribosylhomocysteine lyase
RMAG1937	N/A	N/A	N/A	N/A	N/A	N/A	N/A	N/A	N/A
RMAG1938	N/A	N/A	N/A	N/A	N/A	N/A	N/A	N/A	S-ribosylhomocysteine lyase
RMAG1939	N/A	N/A	N/A	N/A	N/A	N/A	N/A	N/A	N/A
RMAG193	N/A	N/A	N/A	N/A	N/A	N/A	N/A	N/A	S-ribosylhomocysteine lyase
RMAG1940	N/A	N/A	N/A	N/A	N/A	N/A	N/A	N/A	S-ribosylhomocysteine lyase
RMAG1941	N/A	N/A	Tryptophanase 1	N/A	N/A	N/A	N/A	N/A	N/A
RMAG1942	N/A	N/A	N/A	N/A	N/A	Sensory/regulatory protein RpfC	N/A	N/A	S-ribosylhomocysteine lyase
RMAG1943	Autoinducer 1 sensor kinase/phosphatase LuxN	N/A	N/A	N/A	CAI-1 autoinducer sensor kinase/phosphatase CqsS	N/A	N/A	N/A	N/A
RMAG1944	N/A	Accessory gene regulator protein B	N/A	N/A	N/A	N/A	Methyl-accepting chemotaxis protein PctC\ hypothetical protein	N/A	N/A
RMAG1945	N/A	N/A	N/A	N/A	N/A	N/A	N/A	N/A	N/A
RMAG1946	N/A	N/A	N/A	N/A	N/A	N/A	N/A	N/A	S-ribosylhomocysteine lyase
RMAG1947	N/A	N/A	N/A	N/A	N/A	N/A	Sensor histidine kinase RcsC	N/A	N/A
RMAG1948	N/A	N/A	N/A	N/A	N/A	N/A	N/A	N/A	S-ribosylhomocysteine lyase
RMAG1949	N/A	N/A	N/A	N/A	N/A	Sensory/regulatory protein RpfC	N/A	N/A	N/A
RMAG194	N/A	N/A	N/A	N/A	N/A	N/A	N/A	N/A	N/A
RMAG1950	N/A	N/A	N/A	N/A	N/A	N/A	N/A	N/A	S-ribosylhomocysteine lyase
RMAG1951	N/A	N/A	N/A	N/A	N/A	N/A	N/A	N/A	S-ribosylhomocysteine lyase
RMAG1952	N/A	N/A	N/A	N/A	N/A	N/A	N/A	N/A	S-ribosylhomocysteine lyase
RMAG1953	N/A	N/A	N/A	N/A	N/A	N/A	N/A	N/A	S-ribosylhomocysteine lyase
RMAG1954	N/A	N/A	N/A	N/A	N/A	N/A	Sensor histidine kinase RcsC\ Sensor histidine kinase RcsC\ Methyl-accepting chemotaxis protein McpA	N/A	N/A
RMAG1955	N/A	N/A	N/A	N/A	N/A	N/A	N/A	N/A	S-ribosylhomocysteine lyase
RMAG1956	N/A	N/A	N/A	N/A	N/A	N/A	N/A	N/A	N/A
RMAG1957	N/A	N/A	N/A	N/A	N/A	N/A	Methyl-accepting chemotaxis protein PctC\ hypothetical protein	N/A	S-ribosylhomocysteine lyase
RMAG1958	N/A	N/A	N/A	N/A	N/A	N/A	N/A	N/A	N/A
RMAG1959	N/A	N/A	N/A	N/A	N/A	N/A	N/A	N/A	S-ribosylhomocysteine lyase
RMAG195	N/A	N/A	N/A	N/A	N/A	N/A	N/A	N/A	S-ribosylhomocysteine lyase
RMAG1960	N/A	N/A	N/A	N/A	N/A	N/A	hypothetical protein\ Methyl-accepting chemotaxis protein McpB	N/A	N/A
RMAG1961	N/A	N/A	N/A	Transcriptional regulatory protein QseB	N/A	N/A	N/A	N/A	S-ribosylhomocysteine lyase
RMAG1962	N/A	N/A	N/A	Transcriptional regulatory protein QseB	N/A	N/A	N/A	N/A	S-ribosylhomocysteine lyase
RMAG1963	N/A	N/A	N/A	N/A	N/A	Sensory/regulatory protein RpfC	N/A	N/A	S-ribosylhomocysteine lyase
RMAG1964	N/A	N/A	N/A	N/A	N/A	N/A	Sensor histidine kinase RcsC\ Sensor histidine kinase RcsC\ Methyl-accepting chemotaxis protein McpB	N/A	N/A
RMAG1965	N/A	N/A	N/A	N/A	N/A	N/A	N/A	N/A	S-ribosylhomocysteine lyase
RMAG1966	N/A	N/A	N/A	N/A	CAI-1 autoinducer sensor kinase/phosphatase CqsS	N/A	Methyl-accepting chemotaxis protein McpA	N/A	S-ribosylhomocysteine lyase
RMAG1967	N/A	N/A	N/A	N/A	N/A	Sensory/regulatory protein RpfC	hypothetical protein\ Sensor histidine kinase RcsC\ Methyl-accepting chemotaxis protein PctC\ hypothetical protein	N/A	N/A
RMAG1968	N/A	N/A	N/A	N/A	N/A	N/A	N/A	N/A	S-ribosylhomocysteine lyase
RMAG1969	N/A	N/A	N/A	N/A	N/A	N/A	N/A	N/A	S-ribosylhomocysteine lyase
RMAG196	N/A	N/A	N/A	N/A	N/A	N/A	N/A	N/A	S-ribosylhomocysteine lyase
RMAG1970	N/A	N/A	N/A	N/A	N/A	N/A	N/A	N/A	S-ribosylhomocysteine lyase
RMAG1971	N/A	N/A	N/A	N/A	N/A	N/A	N/A	N/A	S-ribosylhomocysteine lyase
RMAG1972	N/A	N/A	N/A	N/A	N/A	N/A	N/A	N/A	N/A
RMAG1973	N/A	N/A	N/A	N/A	N/A	N/A	N/A	N/A	N/A
RMAG1974	N/A	N/A	N/A	N/A	N/A	N/A	N/A	N/A	S-ribosylhomocysteine lyase
RMAG1975	N/A	N/A	N/A	N/A	N/A	N/A	Sensor histidine kinase RcsC\ Methyl-accepting chemotaxis protein McpB	N/A	N/A
RMAG1976	N/A	N/A	N/A	N/A	N/A	N/A	Methyl-accepting chemotaxis protein PctC\ hypothetical protein	N/A	N/A
RMAG1977	N/A	N/A	N/A	N/A	N/A	N/A	N/A	N/A	N/A
RMAG1978	N/A	Accessory gene regulator protein B	N/A	N/A	N/A	N/A	N/A	N/A	N/A
RMAG1979	N/A	N/A	N/A	N/A	N/A	N/A	N/A	N/A	S-ribosylhomocysteine lyase
RMAG197	N/A	N/A	N/A	N/A	N/A	N/A	N/A	N/A	S-ribosylhomocysteine lyase
RMAG1980	N/A	N/A	N/A	N/A	N/A	N/A	N/A	N/A	S-ribosylhomocysteine lyase
RMAG1981	N/A	N/A	N/A	N/A	N/A	N/A	N/A	N/A	N/A
RMAG1982	N/A	N/A	N/A	N/A	N/A	N/A	N/A	N/A	N/A
RMAG1983	N/A	N/A	N/A	N/A	N/A	N/A	Methyl-accepting chemotaxis protein McpB	N/A	N/A
RMAG1984	N-acyl homoserine lactonase AttM	N/A	N/A	N/A	N/A	N/A	N/A	N/A	N/A
RMAG1985	N/A	N/A	N/A	N/A	N/A	N/A	N/A	N/A	N/A
RMAG1986	N/A	N/A	N/A	N/A	N/A	N/A	N/A	N/A	S-ribosylhomocysteine lyase
RMAG1987	N-acyl homoserine lactonase AttM	N/A	N/A	N/A	N/A	N/A	Sensor histidine kinase RcsC\ Sensor histidine kinase RcsC\ Sensor histidine kinase RcsC\ Sensor histidine kinase RcsC	N/A	N/A
RMAG1988	N/A	N/A	N/A	N/A	N/A	N/A	N/A	N/A	S-ribosylhomocysteine lyase
RMAG1989	N/A	N/A	N/A	N/A	N/A	N/A	N/A	N/A	S-ribosylhomocysteine lyase
RMAG198	N-acyl homoserine lactonase AttM	N/A	N/A	N/A	N/A	N/A	N/A	N/A	S-ribosylhomocysteine lyase
RMAG1990	N/A	N/A	N/A	N/A	N/A	N/A	N/A	N/A	N/A
RMAG1991	N/A	N/A	N/A	N/A	N/A	N/A	Methyl-accepting chemotaxis protein McpB	N/A	S-ribosylhomocysteine lyase
RMAG1992	N/A	N/A	N/A	N/A	N/A	N/A	N/A	N/A	S-ribosylhomocysteine lyase
RMAG1993	N/A	N/A	N/A	N/A	N/A	N/A	N/A	N/A	S-ribosylhomocysteine lyase
RMAG1994	N/A	N/A	N/A	N/A	N/A	N/A	N/A	N/A	N/A
RMAG1995	N/A	N/A	N/A	N/A	N/A	N/A	Sensor histidine kinase RcsC\ Sensor histidine kinase RcsC\ Methyl-accepting chemotaxis protein McpB	N/A	N/A
RMAG1996	N/A	N/A	N/A	N/A	N/A	N/A	N/A	N/A	N/A
RMAG1997	N-acyl homoserine lactonase AttM	N/A	Tryptophanase 1	N/A	N/A	N/A	N/A	N/A	S-ribosylhomocysteine lyase
RMAG1998	N/A	Accessory gene regulator protein A	N/A	N/A	N/A	N/A	hypothetical protein\ Methyl-accepting chemotaxis protein McpB	N/A	S-ribosylhomocysteine lyase\S-ribosylhomocysteine lyase
RMAG1999	N/A	N/A	Signal transduction histidine-protein kinase BaeS	N/A	N/A	N/A	N/A	N/A	N/A
RMAG199	N/A	N/A	N/A	N/A	N/A	N/A	N/A	N/A	S-ribosylhomocysteine lyase
RMAG19	N/A	N/A	N/A	N/A	N/A	N/A	Sensor histidine kinase RcsC	N/A	N/A
RMAG1	N/A	N/A	Tryptophanase 1	N/A	N/A	N/A	N/A	N/A	N/A
RMAG2000	N/A	N/A	N/A	N/A	N/A	N/A	N/A	N/A	N/A
RMAG2001	N/A	N/A	N/A	N/A	N/A	N/A	N/A	N/A	S-ribosylhomocysteine lyase
RMAG2002	N/A	N/A	N/A	N/A	N/A	N/A	N/A	N/A	S-ribosylhomocysteine lyase
RMAG2003	N/A	N/A	N/A	N/A	N/A	N/A	N/A	N/A	N/A
RMAG2004	N/A	N/A	N/A	N/A	N/A	N/A	N/A	N/A	S-ribosylhomocysteine lyase\S-ribosylhomocysteine lyase
RMAG2005	N/A	N/A	N/A	N/A	N/A	N/A	N/A	N/A	S-ribosylhomocysteine lyase
RMAG2006	N/A	N/A	N/A	N/A	N/A	N/A	N/A	N/A	N/A
RMAG2007	N/A	N/A	N/A	N/A	N/A	N/A	N/A	N/A	S-ribosylhomocysteine lyase
RMAG2008	N/A	N/A	Tryptophanase 1	N/A	N/A	N/A	N/A	N/A	S-ribosylhomocysteine lyase
RMAG2009	N/A	N/A	N/A	N/A	N/A	N/A	N/A	N/A	N/A
RMAG200	N/A	N/A	N/A	N/A	N/A	N/A	N/A	N/A	N/A
RMAG2010	N/A	N/A	N/A	N/A	N/A	Cyclic di-GMP phosphodiesterase response regulator RpfG	N/A	N/A	N/A
RMAG2011	N/A	N/A	N/A	N/A	N/A	N/A	N/A	N/A	N/A
RMAG2012	N/A	N/A	N/A	N/A	N/A	N/A	Sensor histidine kinase RcsC	N/A	S-ribosylhomocysteine lyase
RMAG2013	N/A	N/A	Tryptophanase 1	N/A	N/A	N/A	N/A	N/A	S-ribosylhomocysteine lyase
RMAG2014	N/A	N/A	N/A	N/A	N/A	N/A	N/A	N/A	S-ribosylhomocysteine lyase
RMAG2015	N/A	N/A	N/A	N/A	N/A	N/A	N/A	N/A	S-ribosylhomocysteine lyase
RMAG2016	N/A	Accessory gene regulator protein B	N/A	N/A	N/A	N/A	N/A	N/A	N/A
RMAG2017	N/A	N/A	N/A	N/A	N/A	Sensory/regulatory protein RpfC	Sensor histidine kinase RcsC\ Sensor histidine kinase RcsC\ Sensor histidine kinase RcsC	N/A	N/A
RMAG2018	N/A	N/A	N/A	N/A	N/A	N/A	N/A	N/A	S-ribosylhomocysteine lyase
RMAG2019	N-acyl homoserine lactonase	N/A	N/A	N/A	N/A	N/A	N/A	N/A	S-ribosylhomocysteine lyase
RMAG201	N/A	N/A	N/A	N/A	N/A	N/A	N/A	N/A	N/A
RMAG2020	N/A	N/A	N/A	N/A	N/A	N/A	N/A	N/A	N/A
RMAG2021	N/A	N/A	N/A	N/A	N/A	N/A	Methyl-accepting chemotaxis protein PctC	N/A	S-ribosylhomocysteine lyase
RMAG2022	N/A	N/A	N/A	N/A	N/A	N/A	N/A	N/A	N/A
RMAG2023	N/A	N/A	N/A	N/A	N/A	N/A	N/A	N/A	N/A
RMAG2024	N/A	N/A	N/A	N/A	N/A	N/A	N/A	N/A	S-ribosylhomocysteine lyase
RMAG2025	N/A	N/A	N/A	N/A	N/A	Cyclic di-GMP phosphodiesterase response regulator RpfG	Sensor histidine kinase RcsC\ hypothetical protein\ hypothetical protein	N/A	S-ribosylhomocysteine lyase
RMAG2026	N/A	N/A	N/A	N/A	N/A	N/A	N/A	N/A	N/A
RMAG2027	N/A	N/A	N/A	N/A	N/A	N/A	N/A	N/A	S-ribosylhomocysteine lyase
RMAG2028	N/A	N/A	N/A	N/A	N/A	N/A	N/A	N/A	N/A
RMAG2029	N/A	N/A	N/A	N/A	N/A	N/A	N/A	N/A	S-ribosylhomocysteine lyase
RMAG202	N/A	N/A	Tryptophanase 1	N/A	N/A	N/A	N/A	N/A	S-ribosylhomocysteine lyase
RMAG2030	N/A	N/A	N/A	N/A	N/A	N/A	N/A	N/A	S-ribosylhomocysteine lyase
RMAG2031	N/A	N/A	N/A	N/A	N/A	N/A	N/A	N/A	N/A
RMAG2032	N/A	N/A	Tryptophanase 1	N/A	N/A	N/A	N/A	N/A	N/A
RMAG2033	N/A	N/A	N/A	N/A	N/A	Sensory/regulatory protein RpfC\Sensory/regulatory protein RpfC	N/A	N/A	S-ribosylhomocysteine lyase
RMAG2034	N/A	N/A	N/A	N/A	N/A	N/A	N/A	N/A	S-ribosylhomocysteine lyase
RMAG2035	N/A	N/A	N/A	N/A	N/A	N/A	N/A	N/A	S-ribosylhomocysteine lyase
RMAG2036	N/A	N/A	N/A	N/A	N/A	N/A	N/A	N/A	N/A
RMAG2037	N/A	N/A	N/A	N/A	N/A	N/A	Methyl-accepting chemotaxis protein McpB\ Sensor histidine kinase RcsC	N/A	N/A
RMAG2038	N/A	N/A	N/A	N/A	N/A	N/A	N/A	N/A	N/A
RMAG2039	N/A	N/A	N/A	N/A	N/A	N/A	N/A	N/A	S-ribosylhomocysteine lyase
RMAG203	N/A	N/A	N/A	N/A	N/A	N/A	N/A	N/A	N/A
RMAG2040	N/A	N/A	N/A	N/A	N/A	Cyclic di-GMP phosphodiesterase response regulator RpfG	N/A	N/A	N/A
RMAG2041	N/A	N/A	N/A	N/A	N/A	N/A	N/A	N/A	N/A
RMAG2042	N/A	N/A	N/A	N/A	N/A	N/A	hypothetical protein	Autoinducer 2-binding protein LsrB\Autoinducer 2-binding protein LsrB	N/A
RMAG2043	N/A	N/A	N/A	N/A	N/A	N/A	N/A	N/A	S-ribosylhomocysteine lyase
RMAG2044	N/A	Accessory gene regulator protein B	N/A	N/A	N/A	N/A	Sensor histidine kinase RcsC	N/A	N/A
RMAG2045	N/A	N/A	N/A	N/A	N/A	N/A	N/A	N/A	S-ribosylhomocysteine lyase
RMAG2046	N/A	N/A	N/A	N/A	N/A	N/A	N/A	N/A	S-ribosylhomocysteine lyase
RMAG2047	N/A	N/A	N/A	N/A	N/A	N/A	N/A	N/A	S-ribosylhomocysteine lyase
RMAG2048	N/A	N/A	N/A	N/A	N/A	N/A	N/A	N/A	N/A
RMAG2049	N/A	N/A	N/A	N/A	N/A	N/A	N/A	N/A	S-ribosylhomocysteine lyase
RMAG204	N/A	N/A	N/A	N/A	N/A	N/A	N/A	N/A	S-ribosylhomocysteine lyase
RMAG2050	N/A	N/A	N/A	N/A	N/A	N/A	Methyl-accepting chemotaxis protein McpB\ Methyl-accepting chemotaxis protein McpC	N/A	S-ribosylhomocysteine lyase
RMAG2051	N/A	N/A	N/A	N/A	N/A	N/A	N/A	N/A	S-ribosylhomocysteine lyase
RMAG2052	N/A	N/A	N/A	N/A	N/A	N/A	N/A	N/A	S-ribosylhomocysteine lyase
RMAG2053	N/A	N/A	N/A	N/A	N/A	N/A	N/A	N/A	S-ribosylhomocysteine lyase
RMAG2054	N/A	Accessory gene regulator protein B	N/A	N/A	N/A	N/A	N/A	N/A	N/A
RMAG2055	N/A	N/A	N/A	N/A	N/A	N/A	N/A	N/A	N/A
RMAG2056	N/A	N/A	N/A	N/A	N/A	N/A	N/A	N/A	S-ribosylhomocysteine lyase
RMAG2057	N/A	N/A	N/A	N/A	N/A	N/A	N/A	N/A	S-ribosylhomocysteine lyase
RMAG2058	N/A	N/A	N/A	N/A	N/A	N/A	N/A	N/A	S-ribosylhomocysteine lyase
RMAG2059	N/A	N/A	N/A	N/A	CAI-1 autoinducer sensor kinase/phosphatase CqsS	N/A	Sensor histidine kinase RcsC\ Sensor histidine kinase RcsC\ hypothetical protein\ Methyl-accepting chemotaxis protein PctC\ Methyl-accepting chemotaxis protein McpB	N/A	N/A
RMAG205	N/A	N/A	N/A	N/A	N/A	N/A	N/A	N/A	N/A
RMAG2060	N/A	N/A	N/A	N/A	N/A	Sensory/regulatory protein RpfC	Sensor histidine kinase RcsC\ Methyl-accepting chemotaxis protein McpB	N/A	S-ribosylhomocysteine lyase
RMAG2061	N/A	N/A	N/A	N/A	N/A	N/A	N/A	N/A	S-ribosylhomocysteine lyase
RMAG2062	N/A	N/A	N/A	N/A	N/A	N/A	N/A	N/A	N/A
RMAG2063	N-acyl homoserine lactonase AttM	N/A	N/A	N/A	N/A	N/A	N/A	N/A	S-ribosylhomocysteine lyase
RMAG2064	N/A	N/A	N/A	N/A	N/A	N/A	N/A	N/A	N/A
RMAG2065	N/A	N/A	N/A	N/A	N/A	N/A	N/A	N/A	S-ribosylhomocysteine lyase
RMAG2066	N/A	N/A	N/A	N/A	N/A	N/A	N/A	N/A	S-ribosylhomocysteine lyase
RMAG2067	N/A	N/A	N/A	N/A	N/A	N/A	N/A	N/A	S-ribosylhomocysteine lyase
RMAG2068	N/A	N/A	N/A	N/A	N/A	N/A	N/A	N/A	S-ribosylhomocysteine lyase
RMAG2069	N/A	N/A	N/A	N/A	N/A	N/A	Sensor histidine kinase RcsC	N/A	N/A
RMAG206	N/A	N/A	N/A	N/A	N/A	N/A	N/A	N/A	S-ribosylhomocysteine lyase
RMAG2070	N/A	N/A	Signal transduction histidine-protein kinase BaeS	N/A	N/A	N/A	N/A	N/A	N/A
RMAG2071	N/A	N/A	N/A	N/A	N/A	N/A	Chromosome partition protein Smc	N/A	S-ribosylhomocysteine lyase
RMAG2072	N/A	N/A	N/A	N/A	N/A	N/A	N/A	N/A	N/A
RMAG2073	N/A	N/A	N/A	N/A	N/A	N/A	hypothetical protein\ hypothetical protein\ Methyl-accepting chemotaxis protein McpB	N/A	S-ribosylhomocysteine lyase
RMAG2074	N/A	N/A	N/A	N/A	N/A	N/A	Sensor histidine kinase RcsC	N/A	N/A
RMAG2075	N/A	N/A	Signal transduction histidine-protein kinase BaeS	N/A	N/A	N/A	N/A	N/A	S-ribosylhomocysteine lyase
RMAG2076	N/A	N/A	N/A	N/A	N/A	N/A	N/A	N/A	N/A
RMAG2077	N/A	N/A	Signal transduction histidine-protein kinase BaeS	N/A	N/A	N/A	N/A	N/A	S-ribosylhomocysteine lyase
RMAG2078	N/A	N/A	N/A	N/A	N/A	N/A	hypothetical protein\ Sensor histidine kinase RcsC	N/A	N/A
RMAG2079	N/A	Accessory gene regulator protein B	N/A	N/A	N/A	N/A	Sensor histidine kinase RcsC	N/A	N/A
RMAG207	N/A	N/A	N/A	N/A	N/A	N/A	N/A	N/A	N/A
RMAG2080	N/A	N/A	N/A	N/A	N/A	N/A	N/A	N/A	S-ribosylhomocysteine lyase
RMAG2081	N/A	N/A	Signal transduction histidine-protein kinase BaeS	N/A	N/A	N/A	Sensor histidine kinase RcsC	N/A	S-ribosylhomocysteine lyase
RMAG2082	N/A	N/A	N/A	N/A	N/A	N/A	N/A	N/A	N/A
RMAG2083	N/A	N/A	N/A	N/A	N/A	N/A	N/A	N/A	N/A
RMAG2084	N/A	N/A	Signal transduction histidine-protein kinase BaeS	N/A	N/A	N/A	N/A	N/A	N/A
RMAG2085	N/A	N/A	N/A	N/A	N/A	N/A	N/A	N/A	S-ribosylhomocysteine lyase
RMAG2086	N/A	N/A	N/A	N/A	N/A	N/A	N/A	N/A	S-ribosylhomocysteine lyase
RMAG2087	N/A	N/A	N/A	N/A	N/A	N/A	N/A	N/A	N/A
RMAG2088	N/A	N/A	N/A	N/A	N/A	N/A	N/A	N/A	S-ribosylhomocysteine lyase
RMAG2089	N/A	N/A	N/A	N/A	N/A	N/A	N/A	N/A	S-ribosylhomocysteine lyase
RMAG208	N/A	N/A	Tryptophanase 1	N/A	N/A	N/A	N/A	N/A	S-ribosylhomocysteine lyase\S-ribosylhomocysteine lyase
RMAG2090	N/A	N/A	N/A	N/A	N/A	N/A	N/A	N/A	S-ribosylhomocysteine lyase
RMAG2091	N/A	N/A	N/A	N/A	N/A	N/A	N/A	N/A	N/A
RMAG2092	N-acyl homoserine lactonase AttM	N/A	N/A	N/A	N/A	N/A	N/A	N/A	S-ribosylhomocysteine lyase
RMAG2093	N/A	N/A	N/A	N/A	N/A	N/A	N/A	N/A	N/A
RMAG2094	N/A	N/A	N/A	N/A	N/A	N/A	N/A	N/A	N/A
RMAG2095	N/A	N/A	N/A	N/A	N/A	N/A	hypothetical protein\ Sensor histidine kinase RcsC	N/A	S-ribosylhomocysteine lyase
RMAG2096	N/A	N/A	N/A	N/A	N/A	N/A	N/A	N/A	N/A
RMAG2097	N/A	N/A	N/A	N/A	N/A	N/A	N/A	N/A	N/A
RMAG2098	N/A	N/A	N/A	N/A	N/A	N/A	hypothetical protein	N/A	N/A
RMAG2099	N/A	N/A	N/A	N/A	N/A	N/A	N/A	N/A	N/A
RMAG209	N/A	N/A	N/A	N/A	N/A	N/A	N/A	N/A	N/A
RMAG20	N/A	N/A	N/A	N/A	N/A	N/A	N/A	N/A	N/A
RMAG2100	N/A	N/A	Tryptophanase 1	N/A	N/A	N/A	N/A	N/A	N/A
RMAG2101	N/A	Accessory gene regulator protein B	N/A	N/A	N/A	N/A	N/A	N/A	N/A
RMAG2102	N/A	N/A	N/A	N/A	N/A	N/A	N/A	N/A	S-ribosylhomocysteine lyase
RMAG2103	N/A	N/A	N/A	N/A	N/A	N/A	N/A	N/A	N/A
RMAG2104	N/A	N/A	N/A	N/A	N/A	N/A	N/A	N/A	S-ribosylhomocysteine lyase
RMAG2105	N/A	N/A	N/A	N/A	N/A	N/A	N/A	N/A	S-ribosylhomocysteine lyase
RMAG2106	N/A	N/A	N/A	N/A	N/A	N/A	N/A	N/A	N/A
RMAG2107	N/A	N/A	N/A	N/A	N/A	N/A	hypothetical protein\ Methyl-accepting chemotaxis protein McpB	N/A	S-ribosylhomocysteine lyase
RMAG2108	N/A	N/A	N/A	N/A	N/A	N/A	N/A	N/A	N/A
RMAG2109	N/A	N/A	N/A	N/A	N/A	N/A	N/A	N/A	S-ribosylhomocysteine lyase
RMAG210	N/A	N/A	N/A	N/A	N/A	N/A	N/A	N/A	N/A
RMAG2110	N/A	N/A	N/A	N/A	N/A	N/A	N/A	N/A	S-ribosylhomocysteine lyase
RMAG2111	N/A	Putative AgrB-like protein	N/A	N/A	N/A	Cyclic di-GMP phosphodiesterase response regulator RpfG	N/A	N/A	N/A
RMAG2112	N/A	N/A	N/A	N/A	N/A	N/A	N/A	N/A	N/A
RMAG2113	N/A	N/A	N/A	N/A	N/A	N/A	N/A	N/A	S-ribosylhomocysteine lyase
RMAG2114	N/A	N/A	N/A	N/A	N/A	N/A	N/A	N/A	N/A
RMAG2115	N/A	N/A	N/A	N/A	N/A	N/A	N/A	N/A	S-ribosylhomocysteine lyase
RMAG2116	N/A	N/A	N/A	Transcriptional regulatory protein QseB	N/A	N/A	N/A	N/A	N/A
RMAG2117	N/A	N/A	N/A	N/A	N/A	N/A	N/A	N/A	S-ribosylhomocysteine lyase
RMAG2118	N/A	N/A	N/A	N/A	N/A	N/A	N/A	N/A	N/A
RMAG2119	N/A	N/A	N/A	N/A	N/A	N/A	N/A	N/A	N/A
RMAG211	N/A	Accessory gene regulator protein B	N/A	N/A	N/A	N/A	N/A	N/A	S-ribosylhomocysteine lyase
RMAG2120	N/A	N/A	N/A	N/A	N/A	N/A	hypothetical protein	Autoinducer 2-binding protein LsrB	N/A
RMAG2121	N/A	N/A	Signal transduction histidine-protein kinase BaeS	N/A	N/A	N/A	N/A	N/A	N/A
RMAG2122	N/A	N/A	Tryptophanase 1	N/A	N/A	N/A	N/A	N/A	N/A
RMAG2123	N/A	N/A	N/A	N/A	N/A	N/A	N/A	N/A	N/A
RMAG2124	N/A	N/A	N/A	N/A	N/A	N/A	N/A	N/A	S-ribosylhomocysteine lyase
RMAG2125	N/A	N/A	N/A	N/A	N/A	N/A	N/A	N/A	N/A
RMAG2126	N/A	N/A	N/A	N/A	N/A	N/A	N/A	N/A	S-ribosylhomocysteine lyase
RMAG2127	N/A	N/A	N/A	N/A	N/A	N/A	N/A	N/A	N/A
RMAG2128	N/A	N/A	N/A	N/A	N/A	N/A	Methyl-accepting chemotaxis protein PctB\ hypothetical protein	N/A	S-ribosylhomocysteine lyase
RMAG2129	N/A	N/A	N/A	N/A	N/A	N/A	N/A	N/A	S-ribosylhomocysteine lyase\S-ribosylhomocysteine lyase
RMAG212	N/A	Accessory gene regulator protein B\Accessory gene regulator protein B	N/A	N/A	N/A	N/A	N/A	N/A	S-ribosylhomocysteine lyase
RMAG2130	N/A	N/A	N/A	N/A	N/A	N/A	N/A	N/A	S-ribosylhomocysteine lyase
RMAG2131	N/A	N/A	N/A	N/A	N/A	N/A	N/A	N/A	N/A
RMAG2132	N/A	N/A	N/A	N/A	N/A	N/A	hypothetical protein	N/A	S-ribosylhomocysteine lyase
RMAG2133	N/A	N/A	N/A	N/A	N/A	N/A	N/A	N/A	S-ribosylhomocysteine lyase
RMAG2134	N/A	N/A	N/A	N/A	N/A	N/A	N/A	N/A	S-ribosylhomocysteine lyase
RMAG2135	N/A	N/A	N/A	N/A	N/A	N/A	Sensor histidine kinase RcsC	N/A	S-ribosylhomocysteine lyase
RMAG2136	N/A	N/A	N/A	N/A	N/A	N/A	N/A	N/A	S-ribosylhomocysteine lyase
RMAG2137	N/A	N/A	N/A	N/A	N/A	N/A	N/A	N/A	S-ribosylhomocysteine lyase
RMAG2138	N/A	N/A	N/A	N/A	N/A	N/A	N/A	N/A	N/A
RMAG2139	N/A	N/A	N/A	N/A	N/A	Sensory/regulatory protein RpfC	N/A	N/A	N/A
RMAG213	N/A	N/A	N/A	N/A	N/A	Cyclic di-GMP phosphodiesterase response regulator RpfG	N/A	N/A	N/A
RMAG2140	N/A	N/A	N/A	N/A	N/A	N/A	N/A	N/A	S-ribosylhomocysteine lyase\S-ribosylhomocysteine lyase
RMAG2141	N/A	N/A	N/A	N/A	N/A	N/A	N/A	N/A	N/A
RMAG2142	N/A	Accessory gene regulator protein B\Accessory gene regulator protein B\Accessory gene regulator protein B	N/A	N/A	N/A	N/A	N/A	N/A	N/A
RMAG2143	N/A	N/A	N/A	N/A	N/A	N/A	N/A	N/A	S-ribosylhomocysteine lyase
RMAG2144	N/A	N/A	N/A	N/A	N/A	N/A	N/A	N/A	S-ribosylhomocysteine lyase
RMAG2145	N/A	Accessory gene regulator protein B	N/A	N/A	N/A	N/A	N/A	N/A	N/A
RMAG2146	N/A	N/A	N/A	N/A	N/A	Sensory/regulatory protein RpfC	N/A	N/A	S-ribosylhomocysteine lyase
RMAG2147	N/A	N/A	N/A	N/A	N/A	N/A	N/A	N/A	S-ribosylhomocysteine lyase
RMAG2148	N/A	N/A	N/A	N/A	N/A	Sensory/regulatory protein RpfC	N/A	N/A	S-ribosylhomocysteine lyase
RMAG2149	N/A	N/A	N/A	N/A	N/A	N/A	N/A	N/A	N/A
RMAG214	N/A	N/A	N/A	N/A	N/A	Sensory/regulatory protein RpfC	N/A	N/A	N/A
RMAG2150	N/A	N/A	N/A	N/A	N/A	N/A	N/A	N/A	N/A
RMAG2151	N/A	N/A	N/A	N/A	N/A	Sensory/regulatory protein RpfC	N/A	N/A	N/A
RMAG2152	N/A	N/A	N/A	N/A	N/A	N/A	Sensor histidine kinase RcsC	N/A	N/A
RMAG2153	N/A	N/A	N/A	N/A	N/A	N/A	N/A	N/A	S-ribosylhomocysteine lyase
RMAG2154	N/A	N/A	N/A	N/A	N/A	N/A	N/A	N/A	S-ribosylhomocysteine lyase
RMAG2155	N/A	N/A	N/A	N/A	N/A	Sensory/regulatory protein RpfC	N/A	Autoinducer 2-binding protein LsrB	S-ribosylhomocysteine lyase\S-ribosylhomocysteine lyase
RMAG2156	N/A	N/A	N/A	N/A	N/A	N/A	N/A	N/A	S-ribosylhomocysteine lyase
RMAG2157	N/A	N/A	N/A	N/A	N/A	N/A	Sensor histidine kinase RcsC	N/A	N/A
RMAG2158	N/A	N/A	N/A	N/A	N/A	Cyclic di-GMP phosphodiesterase response regulator RpfG	N/A	N/A	N/A
RMAG2159	N/A	N/A	N/A	N/A	CAI-1 autoinducer sensor kinase/phosphatase CqsS	N/A	hypothetical protein	N/A	S-ribosylhomocysteine lyase
RMAG215	N/A	Accessory gene regulator protein B\Accessory gene regulator protein B	N/A	N/A	N/A	N/A	N/A	N/A	S-ribosylhomocysteine lyase
RMAG2160	N/A	N/A	N/A	N/A	N/A	N/A	N/A	N/A	N/A
RMAG2161	N/A	N/A	N/A	N/A	N/A	N/A	N/A	N/A	N/A
RMAG2162	N/A	Accessory gene regulator protein B	Signal transduction histidine-protein kinase BaeS	N/A	N/A	N/A	Sensor histidine kinase RcsC\ Sensor histidine kinase RcsC	N/A	S-ribosylhomocysteine lyase
RMAG2163	N/A	N/A	N/A	N/A	N/A	N/A	hypothetical protein	N/A	S-ribosylhomocysteine lyase
RMAG2164	N/A	N/A	Signal transduction histidine-protein kinase BaeS	N/A	N/A	N/A	N/A	N/A	S-ribosylhomocysteine lyase
RMAG2165	N/A	N/A	N/A	N/A	N/A	N/A	N/A	N/A	S-ribosylhomocysteine lyase
RMAG2166	N/A	N/A	N/A	N/A	N/A	N/A	N/A	N/A	N/A
RMAG2167	N/A	N/A	N/A	N/A	N/A	N/A	N/A	N/A	S-ribosylhomocysteine lyase
RMAG2168	N/A	N/A	N/A	N/A	N/A	N/A	Serine-protein kinase RsbW	N/A	S-ribosylhomocysteine lyase
RMAG2169	N/A	N/A	N/A	N/A	N/A	N/A	N/A	N/A	N/A
RMAG216	N/A	N/A	Tryptophanase 1	N/A	N/A	N/A	hypothetical protein	N/A	N/A
RMAG2170	N/A	N/A	N/A	N/A	N/A	N/A	N/A	N/A	N/A
RMAG2171	N/A	N/A	N/A	N/A	N/A	N/A	N/A	N/A	S-ribosylhomocysteine lyase
RMAG2172	N/A	N/A	N/A	N/A	N/A	N/A	Sensor histidine kinase RcsC\ Sensor histidine kinase RcsC\ Methyl-accepting chemotaxis protein McpB	N/A	N/A
RMAG2173	N/A	N/A	N/A	N/A	N/A	N/A	N/A	N/A	N/A
RMAG2174	N/A	Accessory gene regulator protein B	Signal transduction histidine-protein kinase BaeS	N/A	N/A	N/A	Sensor histidine kinase RcsC\ Sensor histidine kinase RcsC	N/A	S-ribosylhomocysteine lyase
RMAG2175	N/A	N/A	N/A	N/A	N/A	N/A	N/A	N/A	N/A
RMAG2176	N/A	N/A	N/A	N/A	N/A	N/A	N/A	N/A	S-ribosylhomocysteine lyase
RMAG2177	N/A	N/A	N/A	N/A	N/A	N/A	N/A	N/A	S-ribosylhomocysteine lyase
RMAG2178	N/A	N/A	N/A	N/A	N/A	Sensory/regulatory protein RpfC	N/A	N/A	S-ribosylhomocysteine lyase
RMAG2179	N/A	N/A	N/A	N/A	N/A	N/A	N/A	N/A	S-ribosylhomocysteine lyase
RMAG217	N/A	N/A	N/A	N/A	N/A	N/A	N/A	N/A	S-ribosylhomocysteine lyase
RMAG2180	N/A	N/A	N/A	N/A	N/A	N/A	N/A	N/A	N/A
RMAG2181	N/A	N/A	N/A	N/A	N/A	N/A	N/A	N/A	S-ribosylhomocysteine lyase
RMAG2182	N/A	N/A	N/A	N/A	N/A	N/A	N/A	N/A	N/A
RMAG2183	N/A	N/A	N/A	N/A	N/A	N/A	N/A	N/A	S-ribosylhomocysteine lyase
RMAG2184	N/A	N/A	N/A	N/A	N/A	N/A	N/A	N/A	N/A
RMAG2185	N/A	N/A	N/A	N/A	N/A	N/A	N/A	N/A	N/A
RMAG2186	N/A	N/A	N/A	N/A	N/A	N/A	N/A	N/A	N/A
RMAG2187	N/A	N/A	N/A	N/A	N/A	N/A	N/A	N/A	N/A
RMAG2188	N/A	N/A	N/A	N/A	CAI-1 autoinducer sensor kinase/phosphatase CqsS	N/A	N/A	N/A	S-ribosylhomocysteine lyase
RMAG2189	N/A	N/A	N/A	N/A	N/A	N/A	N/A	N/A	N/A
RMAG218	N/A	N/A	N/A	N/A	N/A	N/A	N/A	N/A	N/A
RMAG2190	N/A	N/A	N/A	N/A	N/A	N/A	N/A	N/A	N/A
RMAG2191	N/A	N/A	N/A	N/A	N/A	N/A	N/A	N/A	S-ribosylhomocysteine lyase
RMAG2192	N/A	N/A	N/A	N/A	N/A	N/A	N/A	N/A	S-ribosylhomocysteine lyase
RMAG2193	N/A	N/A	Tryptophanase 1	N/A	N/A	N/A	N/A	N/A	N/A
RMAG2194	N/A	N/A	N/A	N/A	N/A	Cyclic di-GMP phosphodiesterase response regulator RpfG	N/A	N/A	N/A
RMAG2195	N/A	N/A	N/A	N/A	N/A	N/A	N/A	N/A	N/A
RMAG2196	N/A	N/A	N/A	N/A	N/A	N/A	N/A	N/A	N/A
RMAG2197	N/A	N/A	N/A	N/A	N/A	N/A	N/A	N/A	N/A
RMAG2198	N/A	N/A	N/A	N/A	N/A	N/A	N/A	N/A	S-ribosylhomocysteine lyase
RMAG2199	N/A	N/A	N/A	N/A	N/A	N/A	\	N/A	N/A
RMAG219	N/A	N/A	N/A	N/A	N/A	N/A	N/A	N/A	N/A
RMAG21	N/A	N/A	N/A	N/A	N/A	N/A	0	N/A	N/A
RMAG2200	N/A	N/A	N/A	N/A	N/A	N/A	N/A	N/A	N/A
RMAG2201	N/A	N/A	N/A	N/A	N/A	N/A	N/A	N/A	N/A
RMAG2202	N/A	N/A	N/A	N/A	N/A	N/A	N/A	N/A	S-ribosylhomocysteine lyase
RMAG2203	N/A	N/A	N/A	N/A	N/A	N/A	N/A	N/A	S-ribosylhomocysteine lyase
RMAG2204	N/A	N/A	N/A	N/A	N/A	N/A	N/A	N/A	S-ribosylhomocysteine lyase
RMAG2205	N/A	N/A	N/A	N/A	N/A	N/A	N/A	N/A	N/A
RMAG2206	N/A	N/A	N/A	N/A	N/A	N/A	N/A	N/A	S-ribosylhomocysteine lyase
RMAG2207	N/A	N/A	N/A	N/A	N/A	N/A	N/A	N/A	S-ribosylhomocysteine lyase
RMAG2208	N/A	N/A	N/A	N/A	N/A	N/A	N/A	N/A	S-ribosylhomocysteine lyase
RMAG2209	N/A	N/A	N/A	N/A	N/A	N/A	N/A	N/A	N/A
RMAG220	N/A	N/A	N/A	N/A	N/A	N/A	hypothetical protein	N/A	N/A
RMAG2210	N/A	N/A	Tryptophanase 1	N/A	N/A	N/A	N/A	N/A	S-ribosylhomocysteine lyase
RMAG2211	N/A	N/A	N/A	N/A	N/A	N/A	Methyl-accepting chemotaxis protein McpB\ Methyl-accepting chemotaxis protein McpB	N/A	S-ribosylhomocysteine lyase
RMAG2212	N/A	N/A	N/A	N/A	N/A	N/A	hypothetical protein	N/A	S-ribosylhomocysteine lyase
RMAG2213	N/A	N/A	N/A	N/A	N/A	N/A	N/A	N/A	N/A
RMAG2214	N/A	N/A	N/A	N/A	N/A	N/A	N/A	N/A	S-ribosylhomocysteine lyase
RMAG2215	N/A	N/A	Signal transduction histidine-protein kinase BaeS	N/A	N/A	N/A	N/A	N/A	N/A
RMAG2216	N/A	N/A	N/A	N/A	N/A	N/A	N/A	N/A	S-ribosylhomocysteine lyase
RMAG2217	N/A	N/A	N/A	N/A	N/A	N/A	N/A	N/A	S-ribosylhomocysteine lyase
RMAG2218	N/A	N/A	N/A	N/A	N/A	N/A	N/A	N/A	N/A
RMAG2219	N/A	N/A	N/A	N/A	N/A	Cyclic di-GMP phosphodiesterase response regulator RpfG	N/A	N/A	S-ribosylhomocysteine lyase
RMAG221	N/A	N/A	N/A	N/A	N/A	N/A	N/A	N/A	N/A
RMAG2220	N/A	N/A	N/A	N/A	N/A	N/A	N/A	N/A	S-ribosylhomocysteine lyase
RMAG2221	N/A	N/A	N/A	N/A	N/A	N/A	N/A	N/A	N/A
RMAG2222	N/A	N/A	N/A	N/A	N/A	N/A	N/A	N/A	N/A
RMAG2223	N/A	N/A	N/A	N/A	N/A	N/A	N/A	N/A	S-ribosylhomocysteine lyase
RMAG2224	N/A	N/A	N/A	N/A	N/A	N/A	N/A	N/A	N/A
RMAG2225	N/A	N/A	N/A	N/A	N/A	N/A	N/A	N/A	S-ribosylhomocysteine lyase
RMAG2226	N/A	N/A	N/A	N/A	N/A	N/A	N/A	N/A	S-ribosylhomocysteine lyase
RMAG2227	N/A	N/A	N/A	N/A	N/A	N/A	hypothetical protein	N/A	N/A
RMAG2228	N/A	N/A	N/A	N/A	N/A	N/A	N/A	N/A	N/A
RMAG2229	N/A	N/A	N/A	N/A	N/A	N/A	N/A	N/A	S-ribosylhomocysteine lyase
RMAG222	N/A	N/A	N/A	N/A	N/A	N/A	N/A	N/A	S-ribosylhomocysteine lyase
RMAG2230	N/A	N/A	N/A	N/A	N/A	N/A	N/A	N/A	N/A
RMAG2231	N/A	Accessory gene regulator protein B\Accessory gene regulator protein B	N/A	N/A	N/A	N/A	Sensor histidine kinase RcsC\ hypothetical protein\ hypothetical protein	N/A	S-ribosylhomocysteine lyase
RMAG2232	N/A	N/A	N/A	N/A	N/A	N/A	Sensor histidine kinase RcsC\ hypothetical protein\ hypothetical protein	N/A	S-ribosylhomocysteine lyase
RMAG2233	N/A	N/A	N/A	N/A	N/A	N/A	N/A	N/A	S-ribosylhomocysteine lyase
RMAG2234	N/A	N/A	N/A	N/A	N/A	N/A	N/A	N/A	N/A
RMAG2235	N/A	N/A	N/A	N/A	N/A	N/A	N/A	N/A	S-ribosylhomocysteine lyase
RMAG2236	N/A	N/A	N/A	N/A	N/A	Cyclic di-GMP phosphodiesterase response regulator RpfG	N/A	N/A	S-ribosylhomocysteine lyase
RMAG2237	N/A	N/A	N/A	N/A	N/A	N/A	N/A	N/A	N/A
RMAG2238	N/A	N/A	N/A	N/A	N/A	Sensory/regulatory protein RpfC	N/A	N/A	N/A
RMAG2239	N/A	N/A	N/A	N/A	N/A	N/A	N/A	N/A	N/A
RMAG223	N/A	N/A	N/A	N/A	N/A	N/A	N/A	N/A	N/A
RMAG2240	N/A	N/A	N/A	N/A	N/A	N/A	N/A	N/A	S-ribosylhomocysteine lyase\S-ribosylhomocysteine lyase
RMAG2241	N/A	Accessory gene regulator protein B\Accessory gene regulator protein A	N/A	N/A	CAI-1 autoinducer sensor kinase/phosphatase CqsS	Sensory/regulatory protein RpfC	N/A	N/A	N/A
RMAG2242	N/A	N/A	N/A	N/A	N/A	N/A	N/A	N/A	N/A
RMAG2243	N/A	N/A	N/A	N/A	N/A	N/A	N/A	N/A	N/A
RMAG2244	N/A	N/A	N/A	N/A	N/A	N/A	N/A	N/A	N/A
RMAG2245	N/A	N/A	N/A	N/A	N/A	N/A	N/A	N/A	N/A
RMAG2246	N/A	N/A	N/A	N/A	N/A	N/A	N/A	N/A	N/A
RMAG2247	N/A	N/A	N/A	N/A	N/A	N/A	N/A	N/A	N/A
RMAG2248	N/A	N/A	Tryptophanase 1	N/A	N/A	N/A	N/A	N/A	N/A
RMAG2249	N-acyl homoserine lactonase AttM	N/A	N/A	N/A	N/A	N/A	N/A	N/A	S-ribosylhomocysteine lyase
RMAG224	N/A	N/A	N/A	N/A	N/A	Cyclic di-GMP phosphodiesterase response regulator RpfG	N/A	N/A	S-ribosylhomocysteine lyase
RMAG2250	N/A	N/A	N/A	N/A	N/A	N/A	N/A	N/A	N/A
RMAG2251	N/A	N/A	N/A	N/A	N/A	N/A	N/A	N/A	S-ribosylhomocysteine lyase\S-ribosylhomocysteine lyase
RMAG2252	N/A	N/A	N/A	N/A	N/A	N/A	N/A	N/A	S-ribosylhomocysteine lyase
RMAG2253	N/A	N/A	N/A	N/A	N/A	Sensory/regulatory protein RpfC	N/A	N/A	S-ribosylhomocysteine lyase
RMAG2254	N/A	N/A	N/A	Transcriptional regulatory protein QseB	N/A	N/A	Methyl-accepting chemotaxis protein McpB\ Methyl-accepting chemotaxis protein McpB\ Methyl-accepting chemotaxis protein McpB	N/A	N/A
RMAG2255	N/A	Accessory gene regulator protein B	N/A	N/A	N/A	Cyclic di-GMP phosphodiesterase response regulator RpfG	N/A	N/A	N/A
RMAG2256	N/A	N/A	N/A	N/A	N/A	N/A	N/A	N/A	N/A
RMAG2257	N/A	Accessory gene regulator protein A\Accessory gene regulator protein B	N/A	N/A	N/A	N/A	N/A	N/A	S-ribosylhomocysteine lyase
RMAG2258	N/A	N/A	N/A	N/A	N/A	N/A	N/A	N/A	S-ribosylhomocysteine lyase
RMAG2259	N/A	N/A	N/A	N/A	N/A	N/A	N/A	N/A	N/A
RMAG225	N/A	N/A	N/A	N/A	N/A	N/A	N/A	N/A	S-ribosylhomocysteine lyase
RMAG2260	N/A	N/A	N/A	N/A	N/A	N/A	hypothetical protein	N/A	S-ribosylhomocysteine lyase
RMAG2261	N/A	N/A	N/A	N/A	N/A	N/A	N/A	N/A	S-ribosylhomocysteine lyase
RMAG2262	N/A	N/A	N/A	N/A	N/A	N/A	N/A	N/A	S-ribosylhomocysteine lyase
RMAG2263	HTH-type transcriptional regulator SinR	N/A	N/A	N/A	N/A	N/A	N/A	N/A	N/A
RMAG2264	N/A	N/A	N/A	N/A	N/A	N/A	Sensor histidine kinase RcsC	N/A	N/A
RMAG2265	N/A	N/A	N/A	N/A	N/A	N/A	N/A	N/A	S-ribosylhomocysteine lyase
RMAG2266	N/A	N/A	N/A	N/A	N/A	N/A	N/A	N/A	S-ribosylhomocysteine lyase
RMAG2267	N/A	N/A	N/A	N/A	N/A	N/A	N/A	N/A	N/A
RMAG2268	N/A	N/A	N/A	N/A	N/A	N/A	N/A	N/A	S-ribosylhomocysteine lyase
RMAG2269	N/A	N/A	N/A	N/A	N/A	N/A	N/A	N/A	N/A
RMAG226	N/A	N/A	N/A	N/A	N/A	Cyclic di-GMP phosphodiesterase response regulator RpfG	N/A	N/A	N/A
RMAG2270	N/A	N/A	N/A	N/A	N/A	N/A	N/A	N/A	S-ribosylhomocysteine lyase
RMAG2271	N/A	N/A	N/A	N/A	N/A	N/A	Sensor histidine kinase RcsC\ Methyl-accepting chemotaxis protein McpB	N/A	N/A
RMAG2272	N/A	N/A	N/A	N/A	N/A	N/A	N/A	N/A	N/A
RMAG2273	N/A	N/A	N/A	N/A	N/A	N/A	N/A	N/A	N/A
RMAG2274	N/A	N/A	Tryptophanase 1	N/A	N/A	N/A	N/A	N/A	N/A
RMAG2275	N/A	N/A	N/A	N/A	N/A	N/A	Sensor histidine kinase RcsC	N/A	N/A
RMAG2276	N/A	N/A	Tryptophanase 1	N/A	N/A	N/A	N/A	N/A	N/A
RMAG2277	N/A	N/A	N/A	N/A	N/A	N/A	N/A	N/A	S-ribosylhomocysteine lyase
RMAG2278	N-acyl homoserine lactonase AttM	N/A	N/A	N/A	N/A	N/A	hypothetical protein	Autoinducer 2-binding protein LsrB	N/A
RMAG2279	N/A	N/A	N/A	N/A	N/A	N/A	N/A	N/A	N/A
RMAG227	N/A	N/A	N/A	N/A	CAI-1 autoinducer sensor kinase/phosphatase CqsS	Cyclic di-GMP phosphodiesterase response regulator RpfG	hypothetical protein\ Methyl-accepting chemotaxis protein McpB\ Methyl-accepting chemotaxis protein McpB\ hypothetical protein	N/A	N/A
RMAG2280	N/A	N/A	N/A	N/A	N/A	N/A	N/A	N/A	N/A
RMAG2281	N/A	N/A	N/A	N/A	N/A	N/A	hypothetical protein	N/A	S-ribosylhomocysteine lyase
RMAG2282	N/A	N/A	N/A	N/A	N/A	N/A	N/A	N/A	S-ribosylhomocysteine lyase
RMAG2283	N/A	N/A	N/A	N/A	N/A	N/A	N/A	N/A	S-ribosylhomocysteine lyase
RMAG2284	N/A	N/A	N/A	N/A	N/A	N/A	N/A	N/A	N/A
RMAG2285	N/A	N/A	N/A	N/A	N/A	N/A	N/A	N/A	S-ribosylhomocysteine lyase
RMAG2286	N/A	N/A	N/A	N/A	N/A	Sensory/regulatory protein RpfC	N/A	N/A	S-ribosylhomocysteine lyase
RMAG2287	N/A	N/A	N/A	N/A	N/A	N/A	N/A	N/A	N/A
RMAG2288	N/A	N/A	N/A	N/A	N/A	N/A	N/A	N/A	N/A
RMAG2289	N/A	N/A	N/A	N/A	N/A	N/A	N/A	N/A	N/A
RMAG228	N/A	Accessory gene regulator protein B	N/A	N/A	N/A	N/A	N/A	N/A	N/A
RMAG2290	N/A	N/A	N/A	N/A	N/A	N/A	N/A	N/A	N/A
RMAG2291	N/A	Accessory gene regulator protein B	N/A	N/A	N/A	N/A	N/A	N/A	N/A
RMAG2292	N/A	N/A	N/A	N/A	N/A	N/A	N/A	N/A	S-ribosylhomocysteine lyase
RMAG2293	N/A	N/A	N/A	N/A	N/A	N/A	N/A	N/A	S-ribosylhomocysteine lyase
RMAG2294	N/A	N/A	N/A	N/A	N/A	N/A	Serine-protein kinase RsbW	N/A	N/A
RMAG2295	N/A	N/A	N/A	N/A	N/A	N/A	N/A	N/A	S-ribosylhomocysteine lyase
RMAG2296	N/A	N/A	N/A	N/A	N/A	N/A	N/A	N/A	S-ribosylhomocysteine lyase
RMAG2297	N/A	N/A	N/A	N/A	N/A	N/A	N/A	N/A	N/A
RMAG2298	N/A	N/A	N/A	N/A	N/A	N/A	N/A	N/A	N/A
RMAG2299	N/A	N/A	N/A	N/A	N/A	N/A	N/A	N/A	S-ribosylhomocysteine lyase
RMAG229	N/A	N/A	N/A	N/A	N/A	N/A	N/A	N/A	N/A
RMAG22	N/A	N/A	N/A	N/A	N/A	Cyclic di-GMP phosphodiesterase response regulator RpfG	N/A	N/A	S-ribosylhomocysteine lyase
RMAG2300	N/A	N/A	N/A	N/A	N/A	N/A	N/A	N/A	N/A
RMAG2301	N/A	N/A	N/A	N/A	N/A	N/A	N/A	N/A	N/A
RMAG2302	N/A	N/A	N/A	N/A	N/A	N/A	N/A	N/A	N/A
RMAG2303	N/A	Accessory gene regulator protein A\Accessory gene regulator protein B	N/A	N/A	N/A	N/A	N/A	N/A	N/A
RMAG2304	N/A	N/A	N/A	N/A	N/A	N/A	N/A	N/A	N/A
RMAG2305	N/A	N/A	N/A	N/A	N/A	N/A	N/A	N/A	N/A
RMAG2306	N/A	N/A	N/A	N/A	N/A	N/A	N/A	N/A	N/A
RMAG2307	N/A	Accessory gene regulator protein B	N/A	N/A	N/A	Cyclic di-GMP phosphodiesterase response regulator RpfG	N/A	N/A	S-ribosylhomocysteine lyase
RMAG2308	N/A	N/A	N/A	N/A	N/A	N/A	N/A	N/A	S-ribosylhomocysteine lyase
RMAG2309	N/A	Accessory gene regulator protein B	N/A	N/A	N/A	N/A	N/A	N/A	N/A
RMAG230	N/A	N/A	N/A	N/A	N/A	N/A	N/A	N/A	N/A
RMAG2310	N/A	N/A	N/A	N/A	N/A	N/A	N/A	N/A	N/A
RMAG2311	HTH-type transcriptional regulator SinR	N/A	N/A	N/A	N/A	N/A	N/A	N/A	S-ribosylhomocysteine lyase
RMAG2312	N/A	N/A	N/A	N/A	N/A	N/A	N/A	N/A	S-ribosylhomocysteine lyase
RMAG2313	N/A	N/A	N/A	N/A	N/A	N/A	N/A	N/A	N/A
RMAG2314	N/A	N/A	N/A	N/A	N/A	N/A	N/A	N/A	N/A
RMAG2315	N/A	Accessory gene regulator protein B\Accessory gene regulator protein B	N/A	N/A	N/A	N/A	Sensor histidine kinase RcsC	N/A	S-ribosylhomocysteine lyase
RMAG2316	N/A	N/A	N/A	N/A	N/A	N/A	N/A	N/A	S-ribosylhomocysteine lyase
RMAG2317	N/A	N/A	N/A	N/A	N/A	N/A	N/A	N/A	N/A
RMAG2318	N/A	N/A	N/A	N/A	N/A	N/A	Methyl-accepting chemotaxis protein McpB	N/A	N/A
RMAG2319	N-acyl homoserine lactonase AttM	N/A	Tryptophanase 1	N/A	N/A	N/A	N/A	N/A	S-ribosylhomocysteine lyase
RMAG231	N/A	N/A	N/A	N/A	N/A	N/A	N/A	N/A	N/A
RMAG2320	N/A	N/A	N/A	N/A	N/A	N/A	hypothetical protein	N/A	S-ribosylhomocysteine lyase
RMAG2321	N/A	N/A	Signal transduction histidine-protein kinase BaeS	N/A	N/A	N/A	N/A	N/A	S-ribosylhomocysteine lyase
RMAG2322	N/A	N/A	N/A	N/A	N/A	N/A	N/A	N/A	S-ribosylhomocysteine lyase
RMAG2323	N/A	N/A	N/A	N/A	N/A	Sensory/regulatory protein RpfC	Methyl-accepting chemotaxis protein PctB\ Methyl-accepting chemotaxis protein PctA	N/A	S-ribosylhomocysteine lyase
RMAG2324	N/A	N/A	N/A	N/A	N/A	N/A	N/A	N/A	S-ribosylhomocysteine lyase
RMAG2325	N/A	N/A	N/A	N/A	N/A	N/A	N/A	N/A	N/A
RMAG2326	N/A	N/A	Tryptophanase 1	N/A	N/A	N/A	N/A	N/A	N/A
RMAG2327	N/A	N/A	N/A	N/A	N/A	N/A	N/A	N/A	N/A
RMAG2328	N/A	N/A	N/A	N/A	N/A	N/A	N/A	N/A	S-ribosylhomocysteine lyase
RMAG2329	Autoinducer 1 sensor kinase/phosphatase LuxN	N/A	N/A	N/A	N/A	N/A	N/A	N/A	N/A
RMAG232	N/A	N/A	Tryptophanase 1	Sensor protein QseC	N/A	N/A	N/A	N/A	N/A
RMAG2330	N/A	N/A	N/A	N/A	N/A	N/A	N/A	N/A	S-ribosylhomocysteine lyase
RMAG2331	N/A	N/A	N/A	N/A	N/A	N/A	N/A	N/A	N/A
RMAG2332	Transcriptional repressor PagR	N/A	N/A	N/A	N/A	N/A	Sensor histidine kinase RcsC\ Sensor histidine kinase RcsC\ Methyl-accepting chemotaxis protein McpA	N/A	N/A
RMAG2333	N/A	N/A	N/A	N/A	N/A	N/A	N/A	N/A	S-ribosylhomocysteine lyase
RMAG2334	N/A	N/A	N/A	N/A	N/A	N/A	N/A	N/A	N/A
RMAG2335	N/A	N/A	Tryptophanase 1	N/A	N/A	N/A	N/A	N/A	N/A
RMAG2336	N/A	N/A	N/A	N/A	N/A	N/A	N/A	N/A	S-ribosylhomocysteine lyase
RMAG2337	N/A	N/A	N/A	N/A	N/A	N/A	N/A	N/A	N/A
RMAG2338	N/A	N/A	N/A	N/A	N/A	Sensory/regulatory protein RpfC	N/A	N/A	N/A
RMAG2339	N/A	N/A	N/A	N/A	N/A	N/A	N/A	N/A	S-ribosylhomocysteine lyase
RMAG233	N/A	N/A	N/A	N/A	N/A	N/A	N/A	N/A	N/A
RMAG2340	N/A	N/A	N/A	N/A	N/A	N/A	N/A	N/A	N/A
RMAG2341	N/A	N/A	N/A	N/A	N/A	N/A	N/A	N/A	S-ribosylhomocysteine lyase
RMAG2342	N/A	N/A	N/A	N/A	N/A	N/A	N/A	N/A	N/A
RMAG2343	N/A	N/A	N/A	N/A	N/A	N/A	N/A	N/A	S-ribosylhomocysteine lyase
RMAG2344	N/A	N/A	N/A	N/A	N/A	N/A	Sensor histidine kinase RcsC\ Sensor histidine kinase RcsC\ Methyl-accepting chemotaxis protein McpB	N/A	N/A
RMAG2345	N/A	N/A	N/A	N/A	N/A	N/A	N/A	N/A	N/A
RMAG2346	N/A	N/A	N/A	N/A	N/A	N/A	N/A	N/A	N/A
RMAG2347	N/A	N/A	N/A	N/A	N/A	N/A	N/A	N/A	N/A
RMAG2348	N/A	N/A	Tryptophanase 1	N/A	N/A	N/A	N/A	N/A	S-ribosylhomocysteine lyase
RMAG2349	N/A	N/A	N/A	N/A	N/A	N/A	Methyl-accepting chemotaxis protein McpB	N/A	N/A
RMAG234	N/A	N/A	Tryptophanase 1	N/A	N/A	N/A	N/A	N/A	S-ribosylhomocysteine lyase
RMAG2350	N/A	N/A	N/A	N/A	N/A	N/A	N/A	N/A	S-ribosylhomocysteine lyase
RMAG2351	N/A	N/A	N/A	N/A	N/A	N/A	N/A	N/A	N/A
RMAG2352	N/A	N/A	N/A	N/A	N/A	N/A	N/A	N/A	N/A
RMAG2353	N/A	N/A	N/A	N/A	N/A	N/A	N/A	N/A	N/A
RMAG2354	N/A	N/A	N/A	N/A	N/A	N/A	N/A	N/A	N/A
RMAG2355	N/A	N/A	N/A	N/A	N/A	N/A	Methyl-accepting chemotaxis protein PctA	N/A	S-ribosylhomocysteine lyase
RMAG2356	N/A	N/A	N/A	N/A	N/A	N/A	N/A	N/A	N/A
RMAG2357	N/A	N/A	N/A	N/A	N/A	N/A	Methyl-accepting chemotaxis protein McpB	N/A	N/A
RMAG2358	N/A	N/A	Tryptophanase 1	N/A	N/A	N/A	N/A	N/A	N/A
RMAG2359	N/A	N/A	N/A	N/A	N/A	N/A	N/A	N/A	N/A
RMAG235	N/A	N/A	N/A	N/A	N/A	N/A	N/A	N/A	S-ribosylhomocysteine lyase
RMAG2360	N/A	N/A	N/A	N/A	N/A	N/A	N/A	N/A	S-ribosylhomocysteine lyase
RMAG2361	N/A	N/A	N/A	N/A	N/A	N/A	N/A	N/A	S-ribosylhomocysteine lyase
RMAG2362	N/A	N/A	N/A	N/A	N/A	N/A	Methyl-accepting chemotaxis protein McpC	N/A	S-ribosylhomocysteine lyase
RMAG2363	N/A	N/A	N/A	N/A	N/A	N/A	N/A	N/A	N/A
RMAG2364	N/A	N/A	N/A	N/A	N/A	N/A	N/A	N/A	S-ribosylhomocysteine lyase
RMAG2365	N/A	N/A	N/A	N/A	N/A	N/A	N/A	N/A	N/A
RMAG2366	N/A	N/A	N/A	N/A	N/A	N/A	N/A	N/A	N/A
RMAG2367	N/A	N/A	Tryptophanase 1	N/A	N/A	N/A	Methyl-accepting chemotaxis protein McpB\ hypothetical protein	Autoinducer 2-binding protein LsrB	N/A
RMAG2368	N/A	N/A	N/A	N/A	N/A	N/A	N/A	N/A	N/A
RMAG2369	N/A	N/A	N/A	N/A	N/A	N/A	N/A	N/A	N/A
RMAG236	N/A	N/A	N/A	N/A	N/A	N/A	N/A	N/A	S-ribosylhomocysteine lyase
RMAG2370	HTH-type transcriptional regulator SinR	N/A	N/A	N/A	N/A	N/A	N/A	N/A	N/A
RMAG2371	N/A	N/A	N/A	N/A	N/A	N/A	N/A	N/A	N/A
RMAG2372	N/A	Accessory gene regulator protein B\Accessory gene regulator protein A	N/A	N/A	N/A	N/A	N/A	N/A	N/A
RMAG2373	N/A	N/A	N/A	N/A	N/A	N/A	N/A	N/A	N/A
RMAG2374	N/A	N/A	N/A	N/A	N/A	N/A	N/A	N/A	N/A
RMAG2375	N/A	N/A	N/A	N/A	N/A	N/A	N/A	N/A	N/A
RMAG2376	N/A	N/A	N/A	N/A	N/A	N/A	N/A	N/A	N/A
RMAG2377	N/A	N/A	N/A	N/A	N/A	N/A	Sensor histidine kinase RcsC\ hypothetical protein\ hypothetical protein\ hypothetical protein\ Methyl-accepting chemotaxis protein McpA	N/A	S-ribosylhomocysteine lyase\S-ribosylhomocysteine lyase
RMAG2378	N/A	N/A	N/A	N/A	N/A	N/A	N/A	N/A	N/A
RMAG2379	N/A	N/A	N/A	N/A	N/A	N/A	N/A	N/A	S-ribosylhomocysteine lyase
RMAG237	N/A	N/A	N/A	N/A	N/A	N/A	N/A	N/A	N/A
RMAG2380	N/A	N/A	N/A	N/A	N/A	N/A	N/A	N/A	N/A
RMAG2381	N-acyl homoserine lactonase AttM	N/A	N/A	N/A	N/A	N/A	N/A	N/A	N/A
RMAG2382	N/A	N/A	N/A	N/A	N/A	N/A	N/A	N/A	S-ribosylhomocysteine lyase
RMAG2383	N/A	N/A	N/A	N/A	N/A	N/A	N/A	N/A	S-ribosylhomocysteine lyase
RMAG2384	N-acyl homoserine lactonase AttM	N/A	Signal transduction histidine-protein kinase BaeS	N/A	N/A	N/A	N/A	N/A	S-ribosylhomocysteine lyase
RMAG2385	N-acyl homoserine lactonase AttM	N/A	N/A	N/A	N/A	N/A	N/A	N/A	N/A
RMAG2386	N/A	N/A	N/A	N/A	N/A	N/A	N/A	N/A	S-ribosylhomocysteine lyase
RMAG2387	N/A	N/A	N/A	N/A	N/A	N/A	Sensor histidine kinase RcsC\ Sensor histidine kinase RcsC\ Sensor histidine kinase RcsC\ Sensor histidine kinase RcsC\ Methyl-accepting chemotaxis protein McpB	N/A	N/A
RMAG2388	N/A	N/A	N/A	N/A	N/A	Cyclic di-GMP phosphodiesterase response regulator RpfG	hypothetical protein\ hypothetical protein	N/A	S-ribosylhomocysteine lyase
RMAG2389	N/A	N/A	N/A	N/A	N/A	N/A	N/A	N/A	N/A
RMAG238	N/A	N/A	N/A	N/A	N/A	N/A	N/A	N/A	N/A
RMAG2390	N/A	N/A	N/A	N/A	N/A	N/A	N/A	N/A	N/A
RMAG2391	N/A	N/A	N/A	N/A	N/A	N/A	N/A	N/A	N/A
RMAG2392	N/A	N/A	N/A	N/A	N/A	N/A	N/A	N/A	N/A
RMAG2393	N/A	N/A	N/A	Transcriptional regulatory protein QseB	N/A	N/A	N/A	Autoinducer 2-binding protein LsrB\Autoinducer 2-binding protein LsrB	S-ribosylhomocysteine lyase
RMAG2394	N/A	N/A	Tryptophanase 1	N/A	N/A	N/A	N/A	N/A	N/A
RMAG2395	N/A	N/A	N/A	N/A	N/A	N/A	N/A	N/A	N/A
RMAG2396	N/A	N/A	N/A	N/A	N/A	N/A	N/A	N/A	N/A
RMAG2397	N/A	N/A	N/A	N/A	N/A	Cyclic di-GMP phosphodiesterase response regulator RpfG	N/A	N/A	N/A
RMAG2398	N/A	N/A	N/A	N/A	N/A	N/A	N/A	N/A	S-ribosylhomocysteine lyase
RMAG2399	N/A	N/A	N/A	N/A	N/A	N/A	Methyl-accepting chemotaxis protein McpB	N/A	S-ribosylhomocysteine lyase
RMAG239	N/A	N/A	N/A	N/A	N/A	N/A	N/A	N/A	N/A
RMAG23	N/A	N/A	N/A	N/A	N/A	N/A	N/A	N/A	N/A
RMAG2400	N/A	N/A	N/A	N/A	N/A	N/A	N/A	N/A	N/A
RMAG2401	N/A	N/A	N/A	N/A	N/A	N/A	N/A	N/A	N/A
RMAG2402	N/A	N/A	N/A	N/A	N/A	N/A	N/A	N/A	N/A
RMAG2403	N/A	N/A	N/A	N/A	N/A	N/A	N/A	N/A	S-ribosylhomocysteine lyase
RMAG2404	N/A	N/A	N/A	N/A	N/A	N/A	N/A	N/A	S-ribosylhomocysteine lyase
RMAG2405	N/A	N/A	N/A	N/A	N/A	N/A	N/A	N/A	S-ribosylhomocysteine lyase
RMAG2406	N/A	N/A	N/A	N/A	N/A	Cyclic di-GMP phosphodiesterase response regulator RpfG	N/A	N/A	N/A
RMAG2407	N/A	N/A	Tryptophanase 1	N/A	N/A	N/A	N/A	N/A	S-ribosylhomocysteine lyase
RMAG2408	N/A	N/A	N/A	N/A	N/A	N/A	N/A	N/A	N/A
RMAG2409	N-acyl homoserine lactonase AttM	N/A	Tryptophanase 1	N/A	N/A	N/A	N/A	N/A	S-ribosylhomocysteine lyase
RMAG240	N/A	N/A	Tryptophanase 1	N/A	N/A	N/A	N/A	N/A	S-ribosylhomocysteine lyase
RMAG2410	N/A	N/A	N/A	N/A	N/A	N/A	N/A	N/A	S-ribosylhomocysteine lyase
RMAG2411	N/A	N/A	N/A	N/A	N/A	N/A	N/A	N/A	N/A
RMAG2412	N/A	N/A	N/A	N/A	N/A	N/A	N/A	N/A	S-ribosylhomocysteine lyase
RMAG2413	N/A	N/A	N/A	N/A	N/A	N/A	Adaptive-response sensory-kinase SasA	N/A	S-ribosylhomocysteine lyase
RMAG2414	N/A	N/A	N/A	N/A	N/A	Sensory/regulatory protein RpfC	N/A	N/A	N/A
RMAG2415	N/A	N/A	N/A	N/A	N/A	N/A	N/A	N/A	N/A
RMAG2416	N/A	N/A	N/A	N/A	N/A	N/A	N/A	N/A	S-ribosylhomocysteine lyase
RMAG2417	N/A	N/A	N/A	N/A	N/A	N/A	Sensor histidine kinase RcsC\ Sensor histidine kinase RcsC\ Methyl-accepting chemotaxis protein McpB\ Methyl-accepting chemotaxis protein McpA	N/A	N/A
RMAG2418	N/A	N/A	N/A	N/A	N/A	N/A	N/A	N/A	N/A
RMAG2419	N/A	N/A	N/A	N/A	N/A	N/A	N/A	N/A	S-ribosylhomocysteine lyase
RMAG241	N-acyl homoserine lactonase AttM	N/A	N/A	N/A	N/A	N/A	N/A	N/A	N/A
RMAG2420	N/A	N/A	N/A	N/A	N/A	Sensory/regulatory protein RpfC	N/A	N/A	S-ribosylhomocysteine lyase
RMAG2421	N/A	N/A	N/A	N/A	N/A	N/A	hypothetical protein	N/A	N/A
RMAG2422	N/A	Accessory gene regulator protein A\Accessory gene regulator protein B\Accessory gene regulator protein A	N/A	N/A	N/A	N/A	N/A	N/A	N/A
RMAG2423	N/A	N/A	N/A	N/A	N/A	N/A	Sensor histidine kinase RcsC\ Sensor histidine kinase RcsC\ Sensor histidine kinase RcsC\ Sensor histidine kinase RcsC\ Methyl-accepting chemotaxis protein McpA	N/A	N/A
RMAG2424	N/A	N/A	Tryptophanase 1	N/A	N/A	N/A	N/A	N/A	N/A
RMAG2425	N/A	N/A	N/A	N/A	N/A	N/A	N/A	N/A	S-ribosylhomocysteine lyase
RMAG2426	N/A	N/A	N/A	N/A	N/A	N/A	N/A	N/A	N/A
RMAG2427	N/A	N/A	N/A	N/A	N/A	N/A	N/A	N/A	S-ribosylhomocysteine lyase
RMAG2428	N/A	N/A	Tryptophanase 1	N/A	N/A	N/A	N/A	N/A	N/A
RMAG2429	N/A	N/A	N/A	N/A	N/A	N/A	N/A	N/A	N/A
RMAG242	N/A	N/A	N/A	N/A	N/A	N/A	N/A	N/A	N/A
RMAG2430	N/A	N/A	N/A	N/A	N/A	N/A	hypothetical protein	N/A	N/A
RMAG2431	N/A	N/A	N/A	N/A	N/A	N/A	N/A	N/A	N/A
RMAG2432	N/A	N/A	N/A	N/A	N/A	N/A	Serine-protein kinase RsbW	N/A	N/A
RMAG2433	N/A	N/A	N/A	N/A	N/A	N/A	N/A	N/A	S-ribosylhomocysteine lyase
RMAG2434	N/A	N/A	N/A	N/A	N/A	N/A	N/A	N/A	S-ribosylhomocysteine lyase
RMAG2435	N/A	N/A	N/A	N/A	N/A	N/A	N/A	N/A	S-ribosylhomocysteine lyase
RMAG2436	N/A	N/A	N/A	N/A	N/A	N/A	N/A	N/A	S-ribosylhomocysteine lyase
RMAG2437	N/A	N/A	N/A	N/A	N/A	N/A	N/A	N/A	S-ribosylhomocysteine lyase
RMAG2438	N/A	N/A	N/A	N/A	N/A	N/A	N/A	N/A	N/A
RMAG2439	N/A	N/A	N/A	N/A	N/A	N/A	Sensor histidine kinase RcsC\ Sensor histidine kinase RcsC\ Methyl-accepting chemotaxis protein McpB	N/A	N/A
RMAG243	N/A	N/A	N/A	N/A	N/A	N/A	N/A	N/A	S-ribosylhomocysteine lyase
RMAG2440	N/A	N/A	N/A	N/A	N/A	N/A	N/A	N/A	N/A
RMAG2441	N/A	N/A	N/A	N/A	N/A	N/A	N/A	N/A	S-ribosylhomocysteine lyase
RMAG2442	N/A	Accessory gene regulator protein A	N/A	N/A	N/A	N/A	N/A	N/A	N/A
RMAG2443	N/A	N/A	N/A	N/A	N/A	Sensory/regulatory protein RpfC\Sensory/regulatory protein RpfC	N/A	N/A	S-ribosylhomocysteine lyase
RMAG2444	N/A	N/A	N/A	N/A	N/A	N/A	N/A	N/A	N/A
RMAG2445	N/A	N/A	Tryptophanase 1	N/A	N/A	N/A	N/A	N/A	S-ribosylhomocysteine lyase
RMAG2446	N/A	N/A	N/A	N/A	N/A	N/A	N/A	N/A	S-ribosylhomocysteine lyase\S-ribosylhomocysteine lyase
RMAG2447	N/A	N/A	N/A	N/A	N/A	N/A	N/A	N/A	N/A
RMAG2448	N/A	N/A	N/A	N/A	N/A	N/A	N/A	N/A	S-ribosylhomocysteine lyase
RMAG2449	N/A	N/A	N/A	N/A	N/A	N/A	N/A	N/A	N/A
RMAG244	N/A	N/A	N/A	N/A	N/A	N/A	N/A	N/A	N/A
RMAG2450	N/A	N/A	N/A	N/A	N/A	N/A	N/A	N/A	N/A
RMAG2451	N/A	N/A	N/A	N/A	N/A	N/A	N/A	N/A	N/A
RMAG2452	N/A	N/A	Tryptophanase 1	N/A	N/A	N/A	N/A	N/A	N/A
RMAG2453	N/A	N/A	N/A	N/A	N/A	N/A	hypothetical protein	N/A	N/A
RMAG2454	N/A	N/A	N/A	N/A	N/A	N/A	Sensor histidine kinase RcsC\ Sensor histidine kinase RcsC\ Sensor histidine kinase RcsC\ Sensor histidine kinase RcsC\ Methyl-accepting chemotaxis protein McpA	N/A	N/A
RMAG2455	HTH-type transcriptional regulator SinR	N/A	N/A	N/A	N/A	N/A	N/A	N/A	S-ribosylhomocysteine lyase
RMAG2456	N/A	N/A	N/A	N/A	N/A	N/A	N/A	N/A	S-ribosylhomocysteine lyase
RMAG2457	N/A	N/A	N/A	N/A	N/A	N/A	N/A	N/A	S-ribosylhomocysteine lyase
RMAG2458	N/A	N/A	N/A	N/A	N/A	N/A	N/A	N/A	N/A
RMAG2459	N/A	N/A	N/A	N/A	N/A	N/A	N/A	N/A	N/A
RMAG245	N/A	N/A	N/A	N/A	N/A	N/A	N/A	N/A	N/A
RMAG2460	N/A	N/A	N/A	N/A	N/A	N/A	N/A	N/A	S-ribosylhomocysteine lyase
RMAG2461	N/A	N/A	N/A	N/A	N/A	Sensory/regulatory protein RpfC	Serine-protein kinase RsbW	N/A	S-ribosylhomocysteine lyase
RMAG2462	N/A	N/A	N/A	N/A	N/A	N/A	N/A	N/A	S-ribosylhomocysteine lyase
RMAG2463	N/A	N/A	Tryptophanase 1	N/A	N/A	N/A	N/A	N/A	N/A
RMAG2464	N/A	N/A	N/A	N/A	N/A	N/A	Sensor histidine kinase RcsC\ Sensor histidine kinase RcsC	N/A	N/A
RMAG2465	N/A	N/A	N/A	N/A	N/A	N/A	N/A	N/A	N/A
RMAG2466	N/A	N/A	N/A	N/A	N/A	N/A	N/A	N/A	N/A
RMAG2467	N/A	N/A	N/A	N/A	N/A	N/A	N/A	N/A	S-ribosylhomocysteine lyase
RMAG2468	N/A	N/A	N/A	N/A	N/A	N/A	N/A	N/A	N/A
RMAG2469	N/A	N/A	N/A	N/A	N/A	N/A	N/A	N/A	S-ribosylhomocysteine lyase
RMAG246	N/A	Accessory gene regulator protein B\Accessory gene regulator protein B	N/A	N/A	N/A	N/A	N/A	N/A	S-ribosylhomocysteine lyase\S-ribosylhomocysteine lyase
RMAG2470	N/A	N/A	N/A	Transcriptional regulatory protein QseB	N/A	N/A	N/A	N/A	S-ribosylhomocysteine lyase
RMAG2471	N/A	N/A	N/A	N/A	N/A	N/A	N/A	Autoinducer 2-binding protein LsrB	N/A
RMAG2472	N/A	N/A	N/A	N/A	N/A	N/A	N/A	N/A	N/A
RMAG2473	N/A	N/A	N/A	N/A	N/A	N/A	N/A	N/A	N/A
RMAG2474	N/A	N/A	N/A	N/A	N/A	N/A	N/A	N/A	S-ribosylhomocysteine lyase
RMAG2475	N/A	N/A	N/A	N/A	N/A	N/A	N/A	N/A	N/A
RMAG2476	N/A	N/A	N/A	N/A	N/A	N/A	N/A	N/A	N/A
RMAG2477	N/A	N/A	N/A	N/A	N/A	N/A	N/A	N/A	N/A
RMAG2478	N/A	N/A	N/A	N/A	N/A	N/A	Sensor histidine kinase RcsC\ Sensor histidine kinase RcsC\ Methyl-accepting chemotaxis protein McpA	N/A	N/A
RMAG2479	N/A	N/A	N/A	N/A	N/A	N/A	N/A	N/A	N/A
RMAG247	N/A	N/A	N/A	N/A	N/A	N/A	N/A	N/A	S-ribosylhomocysteine lyase\S-ribosylhomocysteine lyase
RMAG2480	N/A	N/A	N/A	N/A	N/A	N/A	hypothetical protein	N/A	S-ribosylhomocysteine lyase
RMAG2481	N/A	N/A	N/A	N/A	N/A	N/A	hypothetical protein	N/A	N/A
RMAG2482	N-acyl homoserine lactonase AttM	N/A	N/A	N/A	N/A	Cyclic di-GMP phosphodiesterase response regulator RpfG	Methyl-accepting chemotaxis protein McpB\ Methyl-accepting chemotaxis protein McpB	N/A	N/A
RMAG2483	N/A	N/A	N/A	N/A	N/A	N/A	hypothetical protein\ Chromosome partition protein Smc\ hypothetical protein\ hypothetical protein\ hypothetical protein	N/A	S-ribosylhomocysteine lyase
RMAG2484	N/A	N/A	N/A	N/A	N/A	N/A	Sensor histidine kinase RcsC\ Sensor histidine kinase RcsC	N/A	N/A
RMAG2485	N/A	N/A	N/A	N/A	N/A	Sensory/regulatory protein RpfC\Sensory/regulatory protein RpfC	hypothetical protein	N/A	S-ribosylhomocysteine lyase
RMAG2486	N/A	N/A	N/A	N/A	N/A	N/A	N/A	N/A	N/A
RMAG2487	N/A	N/A	N/A	N/A	N/A	N/A	N/A	N/A	N/A
RMAG2488	N/A	N/A	N/A	N/A	N/A	N/A	Methyl-accepting chemotaxis protein McpB\ Methyl-accepting chemotaxis protein PctB	N/A	S-ribosylhomocysteine lyase
RMAG2489	N/A	N/A	Tryptophanase 1	N/A	N/A	N/A	N/A	N/A	S-ribosylhomocysteine lyase
RMAG248	N/A	N/A	N/A	N/A	N/A	N/A	N/A	N/A	N/A
RMAG2490	N/A	N/A	N/A	N/A	N/A	N/A	N/A	N/A	S-ribosylhomocysteine lyase
RMAG2491	N/A	N/A	N/A	N/A	N/A	N/A	N/A	N/A	N/A
RMAG2492	N/A	Accessory gene regulator protein B	N/A	N/A	N/A	Sensory/regulatory protein RpfC	Sensor histidine kinase RcsC\ Methyl-accepting chemotaxis protein McpB\ Methyl-accepting chemotaxis protein McpC	N/A	S-ribosylhomocysteine lyase
RMAG2493	N/A	N/A	N/A	N/A	N/A	N/A	N/A	N/A	S-ribosylhomocysteine lyase
RMAG2494	N/A	N/A	N/A	N/A	N/A	N/A	hypothetical protein	N/A	S-ribosylhomocysteine lyase
RMAG2495	N/A	N/A	N/A	N/A	N/A	Sensory/regulatory protein RpfC	hypothetical protein\ hypothetical protein\ Sensor histidine kinase RcsC\ hypothetical protein	Autoinducer 2-binding protein LsrB	S-ribosylhomocysteine lyase
RMAG2496	N/A	N/A	N/A	N/A	N/A	N/A	N/A	N/A	N/A
RMAG2497	N/A	Accessory gene regulator protein B\Accessory gene regulator protein B	N/A	N/A	N/A	N/A	hypothetical protein	N/A	S-ribosylhomocysteine lyase
RMAG2498	N/A	N/A	N/A	N/A	N/A	Sensory/regulatory protein RpfC	N/A	N/A	S-ribosylhomocysteine lyase
RMAG2499	N/A	N/A	N/A	N/A	N/A	N/A	N/A	N/A	S-ribosylhomocysteine lyase
RMAG249	N/A	N/A	N/A	N/A	N/A	N/A	N/A	N/A	N/A
RMAG24	N/A	N/A	N/A	N/A	N/A	N/A	N/A	N/A	N/A
RMAG2500	N/A	N/A	N/A	N/A	N/A	N/A	N/A	N/A	N/A
RMAG2501	N-acyl homoserine lactonase AttM	N/A	N/A	N/A	N/A	N/A	N/A	N/A	S-ribosylhomocysteine lyase
RMAG2502	N/A	N/A	N/A	N/A	N/A	N/A	N/A	N/A	N/A
RMAG2503	N/A	N/A	N/A	N/A	N/A	N/A	N/A	N/A	N/A
RMAG2504	N/A	N/A	N/A	N/A	N/A	N/A	N/A	N/A	N/A
RMAG2505	N-acyl homoserine lactonase AttM	N/A	N/A	N/A	N/A	N/A	N/A	N/A	S-ribosylhomocysteine lyase
RMAG2506	N/A	N/A	N/A	N/A	N/A	Sensory/regulatory protein RpfC	N/A	N/A	S-ribosylhomocysteine lyase
RMAG2507	N/A	N/A	N/A	N/A	N/A	N/A	N/A	N/A	N/A
RMAG2508	N/A	N/A	Tryptophanase 1	N/A	N/A	N/A	N/A	N/A	S-ribosylhomocysteine lyase
RMAG2509	N/A	N/A	N/A	N/A	N/A	N/A	N/A	N/A	S-ribosylhomocysteine lyase
RMAG250	N/A	N/A	N/A	N/A	N/A	N/A	N/A	N/A	S-ribosylhomocysteine lyase
RMAG2510	N/A	N/A	N/A	N/A	N/A	Sensory/regulatory protein RpfC\Sensory/regulatory protein RpfC	N/A	N/A	S-ribosylhomocysteine lyase
RMAG2511	N/A	N/A	N/A	N/A	N/A	N/A	N/A	N/A	S-ribosylhomocysteine lyase\S-ribosylhomocysteine lyase
RMAG2512	N/A	N/A	N/A	N/A	N/A	N/A	N/A	N/A	S-ribosylhomocysteine lyase
RMAG2513	N/A	N/A	N/A	N/A	N/A	N/A	N/A	N/A	S-ribosylhomocysteine lyase
RMAG2514	N/A	N/A	N/A	N/A	N/A	N/A	N/A	N/A	S-ribosylhomocysteine lyase\S-ribosylhomocysteine lyase
RMAG2515	N/A	N/A	N/A	N/A	N/A	N/A	N/A	N/A	S-ribosylhomocysteine lyase
RMAG2516	N/A	N/A	N/A	N/A	N/A	N/A	N/A	N/A	N/A
RMAG2517	N/A	N/A	N/A	N/A	N/A	N/A	N/A	N/A	N/A
RMAG2518	N/A	N/A	N/A	N/A	N/A	N/A	N/A	N/A	N/A
RMAG2519	N/A	N/A	N/A	N/A	N/A	N/A	N/A	N/A	N/A
RMAG251	N/A	N/A	N/A	N/A	N/A	N/A	N/A	N/A	N/A
RMAG2520	N/A	N/A	N/A	N/A	N/A	N/A	N/A	N/A	N/A
RMAG2521	N/A	N/A	Tryptophanase 1	N/A	N/A	N/A	N/A	N/A	N/A
RMAG2522	N/A	N/A	N/A	N/A	N/A	N/A	N/A	N/A	N/A
RMAG2523	N/A	N/A	N/A	N/A	N/A	N/A	N/A	N/A	S-ribosylhomocysteine lyase
RMAG2524	N/A	N/A	N/A	N/A	N/A	N/A	N/A	N/A	S-ribosylhomocysteine lyase
RMAG2525	N/A	N/A	Tryptophanase 1	N/A	N/A	N/A	N/A	N/A	S-ribosylhomocysteine lyase
RMAG2526	N/A	N/A	N/A	N/A	N/A	N/A	N/A	N/A	S-ribosylhomocysteine lyase
RMAG2527	N/A	N/A	N/A	N/A	N/A	N/A	N/A	N/A	N/A
RMAG2528	N/A	N/A	N/A	N/A	N/A	N/A	N/A	N/A	N/A
RMAG2529	N/A	N/A	N/A	N/A	N/A	N/A	N/A	N/A	N/A
RMAG252	N-acyl homoserine lactonase AttM	N/A	Signal transduction histidine-protein kinase BaeS	N/A	N/A	N/A	N/A	N/A	S-ribosylhomocysteine lyase
RMAG2530	N/A	N/A	N/A	N/A	N/A	N/A	N/A	N/A	N/A
RMAG2531	N/A	N/A	N/A	N/A	N/A	N/A	Methyl-accepting chemotaxis protein McpA	N/A	N/A
RMAG2532	N/A	N/A	N/A	N/A	N/A	N/A	Methyl-accepting chemotaxis protein PctA	N/A	S-ribosylhomocysteine lyase
RMAG2533	N/A	N/A	N/A	N/A	N/A	N/A	N/A	N/A	S-ribosylhomocysteine lyase
RMAG2534	N/A	N/A	Signal transduction histidine-protein kinase BaeS	N/A	N/A	N/A	N/A	N/A	S-ribosylhomocysteine lyase
RMAG2535	N/A	N/A	N/A	N/A	N/A	N/A	N/A	N/A	S-ribosylhomocysteine lyase
RMAG2536	N/A	N/A	N/A	N/A	N/A	N/A	Methyl-accepting chemotaxis protein McpB	N/A	N/A
RMAG2537	N/A	N/A	N/A	N/A	N/A	N/A	N/A	N/A	N/A
RMAG2538	N/A	N/A	N/A	N/A	N/A	Sensory/regulatory protein RpfC	N/A	N/A	S-ribosylhomocysteine lyase
RMAG2539	N/A	N/A	N/A	Transcriptional regulatory protein QseB\Sensor protein QseC	N/A	N/A	N/A	Autoinducer 2-binding protein LsrB	S-ribosylhomocysteine lyase
RMAG253	N/A	N/A	N/A	N/A	N/A	N/A	N/A	N/A	N/A
RMAG2540	N/A	N/A	N/A	N/A	N/A	N/A	Methyl-accepting chemotaxis protein McpB	N/A	S-ribosylhomocysteine lyase
RMAG2541	N/A	N/A	N/A	N/A	N/A	N/A	Methyl-accepting chemotaxis protein McpB\ Methyl-accepting chemotaxis protein McpB\ Methyl-accepting chemotaxis protein McpB	N/A	N/A
RMAG2542	N-acyl homoserine lactonase	N/A	Tryptophanase 1	N/A	N/A	N/A	N/A	N/A	S-ribosylhomocysteine lyase
RMAG2543	N/A	N/A	N/A	N/A	N/A	N/A	N/A	N/A	S-ribosylhomocysteine lyase
RMAG2544	N-acyl homoserine lactonase AttM	N/A	N/A	N/A	N/A	N/A	N/A	N/A	N/A
RMAG2545	N/A	Accessory gene regulator protein B\Accessory gene regulator protein B\Accessory gene regulator protein B	N/A	N/A	N/A	N/A	Methyl-accepting chemotaxis protein McpA	N/A	S-ribosylhomocysteine lyase
RMAG2546	N/A	N/A	N/A	N/A	N/A	Sensory/regulatory protein RpfC	N/A	N/A	S-ribosylhomocysteine lyase
RMAG2547	N/A	N/A	N/A	N/A	N/A	N/A	N/A	N/A	N/A
RMAG2548	N/A	N/A	N/A	N/A	N/A	N/A	hypothetical protein	N/A	N/A
RMAG2549	N/A	N/A	Tryptophanase 1	N/A	N/A	N/A	N/A	N/A	S-ribosylhomocysteine lyase
RMAG254	N/A	N/A	N/A	N/A	N/A	N/A	hypothetical protein	N/A	N/A
RMAG2550	N-acyl homoserine lactonase AttM	N/A	N/A	N/A	N/A	N/A	N/A	N/A	S-ribosylhomocysteine lyase
RMAG2551	N/A	N/A	N/A	N/A	N/A	N/A	Sensor histidine kinase RcsC	N/A	N/A
RMAG2552	N/A	N/A	N/A	N/A	N/A	N/A	Sensor histidine kinase RcsC\ Sensor histidine kinase RcsC\ Sensor histidine kinase RcsC\ Sensor histidine kinase RcsC	N/A	N/A
RMAG2553	N/A	N/A	Tryptophanase 1	N/A	N/A	N/A	N/A	N/A	N/A
RMAG2554	N/A	N/A	N/A	N/A	N/A	N/A	N/A	N/A	N/A
RMAG2555	N/A	Accessory gene regulator protein B	N/A	N/A	N/A	N/A	N/A	N/A	N/A
RMAG2556	N/A	N/A	N/A	N/A	N/A	N/A	N/A	N/A	N/A
RMAG2557	N/A	N/A	Tryptophanase 1	N/A	N/A	N/A	N/A	N/A	N/A
RMAG2558	N/A	N/A	N/A	N/A	N/A	Sensory/regulatory protein RpfC\Sensory/regulatory protein RpfC	hypothetical protein	N/A	N/A
RMAG2559	N/A	N/A	N/A	N/A	N/A	N/A	N/A	N/A	N/A
RMAG255	N/A	N/A	N/A	N/A	N/A	N/A	Sensor histidine kinase RcsC\ Sensor histidine kinase RcsC	N/A	S-ribosylhomocysteine lyase
RMAG2560	N/A	N/A	N/A	N/A	N/A	N/A	N/A	N/A	N/A
RMAG2561	N/A	N/A	N/A	N/A	N/A	N/A	N/A	N/A	S-ribosylhomocysteine lyase
RMAG2562	N/A	N/A	N/A	N/A	N/A	Sensory/regulatory protein RpfC	N/A	N/A	N/A
RMAG2563	N/A	N/A	N/A	N/A	N/A	N/A	N/A	N/A	N/A
RMAG2564	N/A	N/A	N/A	N/A	N/A	N/A	N/A	N/A	N/A
RMAG2565	N/A	Accessory gene regulator protein B	Signal transduction histidine-protein kinase BaeS	N/A	N/A	Sensory/regulatory protein RpfC	Sensor histidine kinase RcsC\ Sensor histidine kinase RcsC	N/A	S-ribosylhomocysteine lyase
RMAG2566	N/A	N/A	N/A	N/A	N/A	N/A	N/A	N/A	S-ribosylhomocysteine lyase
RMAG2567	N/A	N/A	N/A	N/A	N/A	N/A	Sensor histidine kinase RcsC	N/A	N/A
RMAG2568	N/A	N/A	N/A	N/A	N/A	N/A	N/A	N/A	N/A
RMAG2569	N/A	N/A	N/A	N/A	N/A	N/A	N/A	N/A	N/A
RMAG256	N/A	N/A	N/A	N/A	N/A	N/A	N/A	N/A	S-ribosylhomocysteine lyase
RMAG2570	N/A	N/A	N/A	N/A	N/A	N/A	N/A	N/A	S-ribosylhomocysteine lyase
RMAG2571	N/A	N/A	Tryptophanase 1	N/A	N/A	N/A	N/A	N/A	S-ribosylhomocysteine lyase
RMAG2572	N/A	Accessory gene regulator protein A	Signal transduction histidine-protein kinase BaeS	N/A	N/A	N/A	N/A	N/A	N/A
RMAG2573	N/A	N/A	N/A	N/A	N/A	N/A	N/A	N/A	N/A
RMAG2574	N/A	N/A	N/A	N/A	N/A	N/A	N/A	N/A	N/A
RMAG2575	N/A	N/A	N/A	Transcriptional regulatory protein QseB	N/A	N/A	N/A	Autoinducer 2-binding protein LsrB\Autoinducer 2-binding protein LsrB	S-ribosylhomocysteine lyase
RMAG2576	N-acyl homoserine lactonase	N/A	N/A	N/A	N/A	N/A	N/A	N/A	S-ribosylhomocysteine lyase
RMAG2577	N/A	N/A	N/A	N/A	N/A	N/A	hypothetical protein	N/A	S-ribosylhomocysteine lyase
RMAG2578	N/A	N/A	N/A	N/A	N/A	N/A	N/A	N/A	S-ribosylhomocysteine lyase
RMAG2579	N/A	Accessory gene regulator protein B	N/A	N/A	N/A	N/A	N/A	N/A	S-ribosylhomocysteine lyase
RMAG257	N/A	N/A	N/A	N/A	N/A	N/A	N/A	N/A	S-ribosylhomocysteine lyase\S-ribosylhomocysteine lyase
RMAG2580	N/A	N/A	N/A	N/A	N/A	N/A	Sensor histidine kinase RcsC\ Sensor histidine kinase RcsC	N/A	S-ribosylhomocysteine lyase
RMAG2581	N/A	N/A	N/A	N/A	N/A	N/A	N/A	N/A	N/A
RMAG2582	N/A	N/A	N/A	N/A	N/A	N/A	Sensor histidine kinase RcsC\ Sensor histidine kinase RcsC\ Sensor histidine kinase RcsC	N/A	N/A
RMAG2583	N/A	N/A	N/A	N/A	N/A	N/A	N/A	N/A	N/A
RMAG2584	N/A	N/A	N/A	N/A	N/A	N/A	N/A	N/A	N/A
RMAG2585	N/A	N/A	Signal transduction histidine-protein kinase BaeS	N/A	N/A	N/A	N/A	N/A	N/A
RMAG2586	N/A	N/A	N/A	N/A	N/A	N/A	N/A	N/A	N/A
RMAG2587	N/A	Accessory gene regulator protein B	N/A	N/A	N/A	N/A	N/A	N/A	S-ribosylhomocysteine lyase
RMAG2588	N/A	N/A	N/A	N/A	N/A	N/A	Sensor histidine kinase RcsC	N/A	N/A
RMAG2589	N/A	N/A	N/A	N/A	N/A	N/A	N/A	Autoinducer 2-binding protein LsrB	S-ribosylhomocysteine lyase
RMAG258	N/A	N/A	N/A	N/A	N/A	N/A	N/A	N/A	N/A
RMAG2590	N/A	N/A	N/A	N/A	N/A	N/A	hypothetical protein\ Methyl-accepting chemotaxis protein McpC	N/A	S-ribosylhomocysteine lyase
RMAG2591	N/A	N/A	N/A	N/A	N/A	N/A	N/A	N/A	S-ribosylhomocysteine lyase\S-ribosylhomocysteine lyase
RMAG2592	N/A	N/A	N/A	N/A	N/A	Sensory/regulatory protein RpfC	N/A	N/A	S-ribosylhomocysteine lyase
RMAG2593	N/A	N/A	N/A	N/A	N/A	N/A	N/A	N/A	S-ribosylhomocysteine lyase
RMAG2594	N/A	N/A	N/A	N/A	N/A	N/A	N/A	N/A	S-ribosylhomocysteine lyase
RMAG2595	N/A	N/A	N/A	N/A	N/A	Sensory/regulatory protein RpfC	N/A	N/A	N/A
RMAG2596	N/A	N/A	N/A	N/A	N/A	N/A	N/A	N/A	N/A
RMAG2597	N/A	N/A	N/A	N/A	N/A	N/A	N/A	N/A	N/A
RMAG2598	N/A	N/A	N/A	N/A	N/A	N/A	N/A	N/A	N/A
RMAG2599	N/A	N/A	N/A	N/A	N/A	N/A	N/A	N/A	N/A
RMAG259	N/A	Accessory gene regulator protein B\Accessory gene regulator protein B\Accessory gene regulator protein B\Accessory gene regulator protein B	N/A	N/A	N/A	N/A	N/A	N/A	S-ribosylhomocysteine lyase
RMAG25	N/A	N/A	Tryptophanase 1	N/A	N/A	N/A	N/A	N/A	N/A
RMAG2600	N/A	N/A	N/A	N/A	N/A	N/A	N/A	N/A	N/A
RMAG2601	N/A	N/A	N/A	N/A	N/A	N/A	N/A	N/A	S-ribosylhomocysteine lyase
RMAG2602	N/A	N/A	N/A	N/A	N/A	N/A	N/A	N/A	S-ribosylhomocysteine lyase
RMAG2603	N/A	N/A	Signal transduction histidine-protein kinase BaeS	N/A	N/A	N/A	N/A	N/A	S-ribosylhomocysteine lyase
RMAG2604	N/A	N/A	N/A	N/A	N/A	N/A	N/A	N/A	S-ribosylhomocysteine lyase
RMAG2605	N/A	Accessory gene regulator protein B	N/A	N/A	N/A	N/A	Sensor histidine kinase RcsC	N/A	N/A
RMAG2606	N/A	N/A	N/A	N/A	N/A	N/A	N/A	N/A	N/A
RMAG2607	N/A	N/A	N/A	N/A	N/A	N/A	N/A	N/A	S-ribosylhomocysteine lyase
RMAG2608	N/A	N/A	N/A	N/A	N/A	N/A	N/A	N/A	S-ribosylhomocysteine lyase
RMAG2609	N/A	Accessory gene regulator protein B	N/A	N/A	N/A	N/A	N/A	N/A	N/A
RMAG260	N/A	N/A	Sensor histidine kinase CpxA	N/A	N/A	N/A	Sensor histidine kinase RcsC\ Sensor histidine kinase RcsC\ Sensor histidine kinase RcsC\ Methyl-accepting chemotaxis protein PctB\ hypothetical protein	N/A	S-ribosylhomocysteine lyase
RMAG2610	N-acyl homoserine lactonase AttM	N/A	N/A	N/A	N/A	N/A	N/A	N/A	S-ribosylhomocysteine lyase
RMAG2611	N/A	Accessory gene regulator protein B	Signal transduction histidine-protein kinase BaeS	N/A	N/A	N/A	N/A	N/A	N/A
RMAG2612	N/A	N/A	N/A	N/A	N/A	N/A	N/A	N/A	N/A
RMAG2613	N/A	N/A	N/A	N/A	N/A	N/A	N/A	N/A	N/A
RMAG2614	N/A	N/A	N/A	N/A	N/A	N/A	N/A	Autoinducer 2-binding protein LsrB	N/A
RMAG2615	N/A	N/A	N/A	N/A	N/A	N/A	N/A	N/A	S-ribosylhomocysteine lyase
RMAG2616	N/A	N/A	N/A	N/A	N/A	N/A	Methyl-accepting chemotaxis protein McpA	N/A	S-ribosylhomocysteine lyase
RMAG2617	N/A	N/A	N/A	N/A	N/A	N/A	N/A	N/A	N/A
RMAG2618	N/A	N/A	N/A	N/A	N/A	N/A	N/A	N/A	N/A
RMAG2619	N/A	N/A	N/A	N/A	N/A	N/A	N/A	N/A	S-ribosylhomocysteine lyase
RMAG261	N/A	N/A	N/A	N/A	N/A	N/A	N/A	N/A	N/A
RMAG2620	N/A	N/A	N/A	N/A	N/A	N/A	hypothetical protein	N/A	N/A
RMAG2621	N/A	N/A	Signal transduction histidine-protein kinase BaeS	N/A	N/A	N/A	N/A	N/A	S-ribosylhomocysteine lyase
RMAG2622	N/A	N/A	N/A	N/A	N/A	N/A	N/A	N/A	S-ribosylhomocysteine lyase
RMAG2623	N/A	N/A	N/A	N/A	N/A	N/A	N/A	N/A	S-ribosylhomocysteine lyase
RMAG2624	N/A	N/A	N/A	N/A	N/A	Sensory/regulatory protein RpfC	N/A	N/A	N/A
RMAG2625	N/A	Accessory gene regulator protein A	N/A	N/A	N/A	N/A	N/A	N/A	S-ribosylhomocysteine lyase
RMAG2626	N/A	N/A	N/A	N/A	N/A	N/A	N/A	N/A	N/A
RMAG2627	N/A	N/A	N/A	N/A	CAI-1 autoinducer sensor kinase/phosphatase CqsS	Sensory/regulatory protein RpfC	N/A	N/A	N/A
RMAG2628	N/A	N/A	N/A	N/A	N/A	N/A	N/A	N/A	S-ribosylhomocysteine lyase
RMAG2629	N/A	N/A	N/A	N/A	N/A	N/A	N/A	N/A	S-ribosylhomocysteine lyase
RMAG262	N/A	N/A	N/A	N/A	N/A	N/A	N/A	N/A	N/A
RMAG2630	N/A	N/A	N/A	N/A	N/A	N/A	N/A	N/A	S-ribosylhomocysteine lyase\S-ribosylhomocysteine lyase
RMAG2631	N/A	N/A	N/A	N/A	N/A	N/A	N/A	N/A	N/A
RMAG2632	N/A	N/A	N/A	N/A	N/A	N/A	N/A	N/A	N/A
RMAG2633	N/A	N/A	N/A	N/A	N/A	N/A	N/A	N/A	N/A
RMAG2634	N/A	N/A	N/A	N/A	N/A	N/A	N/A	N/A	N/A
RMAG2635	N/A	Accessory gene regulator protein B	N/A	N/A	N/A	N/A	Sensor histidine kinase RcsC\ Sensor histidine kinase RcsC	N/A	N/A
RMAG2636	N/A	N/A	N/A	N/A	N/A	N/A	N/A	N/A	N/A
RMAG2637	N/A	N/A	N/A	N/A	N/A	N/A	N/A	N/A	S-ribosylhomocysteine lyase
RMAG2638	N/A	N/A	N/A	N/A	N/A	N/A	N/A	N/A	N/A
RMAG2639	N/A	N/A	N/A	N/A	CAI-1 autoinducer sensor kinase/phosphatase CqsS	N/A	hypothetical protein	N/A	S-ribosylhomocysteine lyase
RMAG263	N/A	N/A	N/A	N/A	N/A	N/A	N/A	N/A	N/A
RMAG2640	N/A	N/A	N/A	N/A	N/A	N/A	N/A	N/A	N/A
RMAG2641	N/A	N/A	N/A	N/A	N/A	N/A	hypothetical protein	N/A	N/A
RMAG2642	N/A	N/A	N/A	N/A	N/A	N/A	N/A	N/A	N/A
RMAG2643	N/A	N/A	N/A	N/A	N/A	N/A	N/A	N/A	S-ribosylhomocysteine lyase
RMAG2644	N/A	N/A	N/A	N/A	N/A	N/A	N/A	N/A	N/A
RMAG2645	N/A	N/A	N/A	N/A	N/A	N/A	N/A	N/A	S-ribosylhomocysteine lyase
RMAG2646	N/A	N/A	N/A	N/A	N/A	N/A	N/A	N/A	N/A
RMAG2647	N/A	N/A	N/A	N/A	N/A	N/A	N/A	Autoinducer 2-binding protein LsrB	S-ribosylhomocysteine lyase
RMAG2648	N/A	N/A	Signal transduction histidine-protein kinase BaeS	N/A	N/A	N/A	N/A	N/A	S-ribosylhomocysteine lyase
RMAG2649	N/A	N/A	N/A	N/A	N/A	N/A	N/A	N/A	N/A
RMAG264	N/A	N/A	N/A	N/A	N/A	Sensory/regulatory protein RpfC	N/A	N/A	S-ribosylhomocysteine lyase
RMAG2650	N/A	N/A	N/A	N/A	N/A	N/A	N/A	N/A	N/A
RMAG2651	N/A	N/A	N/A	N/A	N/A	N/A	N/A	N/A	S-ribosylhomocysteine lyase
RMAG2652	N/A	N/A	N/A	N/A	N/A	N/A	N/A	N/A	N/A
RMAG2653	N/A	N/A	N/A	N/A	N/A	N/A	N/A	N/A	N/A
RMAG2654	N/A	N/A	N/A	N/A	N/A	N/A	N/A	N/A	S-ribosylhomocysteine lyase
RMAG2655	N/A	N/A	N/A	N/A	N/A	N/A	N/A	N/A	N/A
RMAG2656	N/A	Accessory gene regulator protein B	N/A	N/A	N/A	N/A	N/A	N/A	S-ribosylhomocysteine lyase
RMAG2657	N/A	N/A	N/A	N/A	N/A	N/A	N/A	N/A	N/A
RMAG2658	N/A	N/A	N/A	N/A	N/A	Sensory/regulatory protein RpfC	N/A	N/A	S-ribosylhomocysteine lyase
RMAG2659	N/A	N/A	N/A	N/A	CAI-1 autoinducer sensor kinase/phosphatase CqsS	N/A	Methyl-accepting chemotaxis protein McpB\ Methyl-accepting chemotaxis protein McpB	N/A	N/A
RMAG265	N/A	N/A	N/A	N/A	N/A	N/A	N/A	N/A	N/A
RMAG2660	N/A	N/A	N/A	N/A	N/A	Sensory/regulatory protein RpfC\Cyclic di-GMP phosphodiesterase response regulator RpfG	Methyl-accepting chemotaxis protein McpB\ Methyl-accepting chemotaxis protein McpB\ Sensor histidine kinase RcsC	N/A	N/A
RMAG2661	N/A	N/A	N/A	N/A	N/A	N/A	Methyl-accepting chemotaxis protein McpB	N/A	S-ribosylhomocysteine lyase
RMAG2662	N/A	N/A	N/A	N/A	N/A	N/A	hypothetical protein	N/A	S-ribosylhomocysteine lyase
RMAG2663	N/A	N/A	N/A	N/A	N/A	N/A	N/A	N/A	N/A
RMAG2664	N-acyl homoserine lactonase	N/A	N/A	N/A	N/A	N/A	N/A	N/A	S-ribosylhomocysteine lyase
RMAG2665	N/A	N/A	N/A	N/A	N/A	N/A	N/A	N/A	N/A
RMAG2666	N/A	N/A	N/A	N/A	N/A	N/A	N/A	N/A	N/A
RMAG2667	N/A	N/A	N/A	N/A	N/A	N/A	N/A	N/A	S-ribosylhomocysteine lyase
RMAG2668	N/A	N/A	N/A	N/A	N/A	N/A	N/A	N/A	N/A
RMAG2669	N/A	N/A	N/A	N/A	N/A	N/A	N/A	N/A	S-ribosylhomocysteine lyase
RMAG266	N/A	N/A	N/A	N/A	N/A	N/A	N/A	N/A	S-ribosylhomocysteine lyase
RMAG2670	N/A	N/A	N/A	N/A	N/A	N/A	N/A	N/A	N/A
RMAG2671	N/A	N/A	Signal transduction histidine-protein kinase BaeS	N/A	N/A	N/A	N/A	N/A	N/A
RMAG2672	N/A	N/A	N/A	N/A	N/A	N/A	N/A	N/A	N/A
RMAG2673	N/A	N/A	N/A	N/A	N/A	N/A	N/A	N/A	S-ribosylhomocysteine lyase
RMAG2674	N/A	N/A	N/A	N/A	N/A	N/A	N/A	N/A	N/A
RMAG2675	N/A	N/A	Signal transduction histidine-protein kinase BaeS/Signal transduction histidine-protein kinase BaeS	N/A	N/A	N/A	N/A	N/A	N/A
RMAG2676	N/A	N/A	N/A	N/A	N/A	N/A	hypothetical protein	N/A	N/A
RMAG2677	N/A	N/A	N/A	N/A	N/A	N/A	Adenine deaminase\ hypothetical protein\ Methyl-accepting chemotaxis protein McpB	N/A	S-ribosylhomocysteine lyase
RMAG2678	N/A	N/A	N/A	N/A	N/A	N/A	N/A	N/A	N/A
RMAG2679	N/A	N/A	Signal transduction histidine-protein kinase BaeS	N/A	N/A	N/A	N/A	N/A	N/A
RMAG267	N/A	N/A	N/A	N/A	N/A	Sensory/regulatory protein RpfC	Sensor histidine kinase RcsC	N/A	N/A
RMAG2680	N/A	N/A	N/A	N/A	N/A	N/A	hypothetical protein	N/A	S-ribosylhomocysteine lyase
RMAG2681	N/A	N/A	Signal transduction histidine-protein kinase BaeS	N/A	N/A	N/A	Sensor histidine kinase RcsC\ Sensor histidine kinase RcsC	N/A	S-ribosylhomocysteine lyase
RMAG2682	N/A	N/A	N/A	N/A	N/A	N/A	N/A	N/A	S-ribosylhomocysteine lyase
RMAG2683	N/A	N/A	N/A	N/A	N/A	Sensory/regulatory protein RpfC	N/A	N/A	S-ribosylhomocysteine lyase
RMAG2684	N/A	N/A	N/A	N/A	N/A	N/A	N/A	N/A	N/A
RMAG2685	N/A	Accessory gene regulator protein B\Accessory gene regulator protein A	N/A	N/A	N/A	Sensory/regulatory protein RpfC	N/A	N/A	N/A
RMAG2686	N/A	N/A	N/A	N/A	N/A	N/A	hypothetical protein\ hypothetical protein	N/A	S-ribosylhomocysteine lyase
RMAG2687	N/A	N/A	N/A	N/A	N/A	N/A	N/A	N/A	N/A
RMAG2688	N/A	N/A	N/A	N/A	N/A	N/A	N/A	N/A	N/A
RMAG2689	N/A	N/A	N/A	N/A	N/A	N/A	N/A	N/A	N/A
RMAG268	N/A	N/A	N/A	N/A	N/A	N/A	N/A	N/A	N/A
RMAG2690	N/A	N/A	N/A	N/A	N/A	N/A	N/A	N/A	S-ribosylhomocysteine lyase\S-ribosylhomocysteine lyase
RMAG2691	N/A	N/A	N/A	N/A	N/A	N/A	N/A	N/A	S-ribosylhomocysteine lyase
RMAG2692	N/A	N/A	N/A	N/A	N/A	N/A	Serine-protein kinase RsbW	N/A	S-ribosylhomocysteine lyase
RMAG2693	N/A	N/A	N/A	N/A	N/A	N/A	Methyl-accepting chemotaxis protein McpB	N/A	N/A
RMAG2694	N/A	Accessory gene regulator protein B	N/A	N/A	N/A	N/A	N/A	N/A	S-ribosylhomocysteine lyase
RMAG2695	N/A	N/A	N/A	N/A	N/A	N/A	N/A	N/A	S-ribosylhomocysteine lyase
RMAG2696	N/A	Accessory gene regulator protein B\Accessory gene regulator protein A	N/A	N/A	N/A	N/A	N/A	N/A	N/A
RMAG2697	N/A	N/A	N/A	N/A	N/A	N/A	hypothetical protein	N/A	S-ribosylhomocysteine lyase
RMAG2698	N/A	N/A	N/A	N/A	N/A	N/A	N/A	N/A	N/A
RMAG2699	N/A	N/A	N/A	N/A	N/A	N/A	N/A	N/A	N/A
RMAG269	N/A	Accessory gene regulator protein B	N/A	N/A	N/A	N/A	N/A	N/A	N/A
RMAG26	N-acyl homoserine lactonase AttM	N/A	N/A	N/A	N/A	N/A	N/A	N/A	S-ribosylhomocysteine lyase
RMAG2700	N/A	N/A	N/A	N/A	N/A	N/A	N/A	N/A	S-ribosylhomocysteine lyase
RMAG2701	N/A	N/A	N/A	N/A	N/A	N/A	N/A	N/A	N/A
RMAG2702	N/A	N/A	N/A	N/A	N/A	N/A	N/A	N/A	S-ribosylhomocysteine lyase
RMAG2703	N/A	N/A	N/A	N/A	N/A	N/A	N/A	N/A	N/A
RMAG2704	N/A	N/A	N/A	N/A	N/A	N/A	N/A	N/A	N/A
RMAG2705	N/A	N/A	N/A	N/A	N/A	N/A	N/A	N/A	N/A
RMAG2706	N/A	N/A	N/A	N/A	N/A	N/A	N/A	N/A	S-ribosylhomocysteine lyase
RMAG2707	N/A	N/A	N/A	N/A	N/A	N/A	N/A	N/A	N/A
RMAG2708	N/A	N/A	N/A	N/A	N/A	N/A	N/A	N/A	S-ribosylhomocysteine lyase
RMAG2709	N/A	N/A	N/A	N/A	N/A	N/A	N/A	N/A	N/A
RMAG270	N/A	N/A	N/A	Transcriptional regulatory protein QseB	N/A	N/A	N/A	N/A	N/A
RMAG2710	N/A	N/A	N/A	N/A	N/A	N/A	N/A	N/A	N/A
RMAG2711	N/A	N/A	N/A	N/A	N/A	N/A	N/A	N/A	N/A
RMAG2712	N/A	N/A	N/A	N/A	N/A	Sensory/regulatory protein RpfC\Cyclic di-GMP phosphodiesterase response regulator RpfG\Cyclic di-GMP phosphodiesterase response regulator RpfG	Methyl-accepting chemotaxis protein McpB\ Sensor histidine kinase RcsC	N/A	N/A
RMAG2713	N/A	N/A	N/A	N/A	N/A	N/A	N/A	N/A	N/A
RMAG2714	N/A	N/A	N/A	N/A	N/A	N/A	N/A	N/A	S-ribosylhomocysteine lyase
RMAG2715	N/A	N/A	N/A	N/A	N/A	N/A	hypothetical protein	N/A	S-ribosylhomocysteine lyase
RMAG2716	N/A	N/A	N/A	N/A	N/A	N/A	N/A	N/A	N/A
RMAG2717	N/A	N/A	N/A	N/A	N/A	N/A	N/A	N/A	S-ribosylhomocysteine lyase
RMAG2718	N/A	N/A	N/A	N/A	N/A	N/A	N/A	N/A	S-ribosylhomocysteine lyase
RMAG2719	N/A	N/A	N/A	N/A	N/A	N/A	N/A	N/A	N/A
RMAG271	N/A	N/A	N/A	N/A	N/A	Sensory/regulatory protein RpfC\Sensory/regulatory protein RpfC	N/A	N/A	S-ribosylhomocysteine lyase
RMAG2720	N-acyl homoserine lactonase AttM	N/A	N/A	N/A	N/A	N/A	N/A	N/A	S-ribosylhomocysteine lyase
RMAG2721	N/A	N/A	N/A	N/A	N/A	N/A	N/A	N/A	S-ribosylhomocysteine lyase
RMAG2722	N/A	N/A	N/A	N/A	N/A	N/A	N/A	N/A	S-ribosylhomocysteine lyase
RMAG2723	N/A	N/A	N/A	N/A	N/A	N/A	N/A	N/A	N/A
RMAG2724	N/A	N/A	Signal transduction histidine-protein kinase BaeS	N/A	N/A	N/A	N/A	Autoinducer 2-binding protein LsrB\Autoinducer 2-binding protein LsrB\Autoinducer 2-binding protein LsrB	S-ribosylhomocysteine lyase
RMAG2725	N/A	N/A	N/A	N/A	N/A	N/A	N/A	N/A	N/A
RMAG2726	N/A	N/A	N/A	N/A	N/A	N/A	N/A	N/A	S-ribosylhomocysteine lyase
RMAG2727	N/A	N/A	N/A	N/A	N/A	N/A	N/A	N/A	S-ribosylhomocysteine lyase
RMAG2728	N/A	Accessory gene regulator protein B	N/A	N/A	N/A	N/A	N/A	N/A	S-ribosylhomocysteine lyase
RMAG2729	N/A	N/A	N/A	N/A	N/A	N/A	N/A	N/A	S-ribosylhomocysteine lyase
RMAG272	N/A	N/A	Tryptophanase 1	Sensor protein QseC	N/A	N/A	N/A	N/A	N/A
RMAG2730	N/A	N/A	N/A	N/A	N/A	N/A	N/A	N/A	N/A
RMAG2731	N/A	N/A	N/A	N/A	N/A	N/A	hypothetical protein	N/A	S-ribosylhomocysteine lyase
RMAG2732	N/A	N/A	N/A	N/A	N/A	N/A	N/A	N/A	N/A
RMAG2733	N/A	N/A	N/A	N/A	N/A	N/A	N/A	N/A	S-ribosylhomocysteine lyase
RMAG2734	N/A	N/A	N/A	N/A	N/A	N/A	N/A	Autoinducer 2-binding protein LsrB	S-ribosylhomocysteine lyase
RMAG2735	N/A	N/A	N/A	N/A	N/A	N/A	N/A	N/A	N/A
RMAG2736	N/A	N/A	N/A	N/A	N/A	N/A	hypothetical protein	N/A	N/A
RMAG2737	N/A	N/A	N/A	N/A	N/A	N/A	N/A	N/A	N/A
RMAG2738	N/A	N/A	N/A	N/A	N/A	Sensory/regulatory protein RpfC	hypothetical protein	N/A	S-ribosylhomocysteine lyase
RMAG2739	N/A	Accessory gene regulator protein B	N/A	N/A	N/A	N/A	N/A	N/A	N/A
RMAG273	N/A	N/A	N/A	N/A	N/A	N/A	N/A	N/A	N/A
RMAG2740	N/A	Accessory gene regulator protein B	N/A	N/A	N/A	N/A	N/A	N/A	S-ribosylhomocysteine lyase
RMAG2741	N/A	Accessory gene regulator protein A	N/A	N/A	N/A	N/A	N/A	N/A	N/A
RMAG2742	N/A	N/A	N/A	N/A	N/A	N/A	N/A	N/A	N/A
RMAG2743	N/A	N/A	N/A	N/A	N/A	N/A	N/A	N/A	S-ribosylhomocysteine lyase
RMAG2744	N/A	Accessory gene regulator protein B	N/A	N/A	N/A	N/A	hypothetical protein	N/A	N/A
RMAG2745	N/A	N/A	N/A	N/A	CAI-1 autoinducer sensor kinase/phosphatase CqsS	Sensory/regulatory protein RpfC	Sensor histidine kinase RcsC\ Sensor histidine kinase RcsC\ Sensor histidine kinase RcsC\ Sensor histidine kinase RcsC\ Sensor histidine kinase RcsC\ hypothetical protein\ hypothetical protein	Autoinducer 2-binding protein LsrB	N/A
RMAG2746	N/A	N/A	N/A	N/A	N/A	N/A	N/A	N/A	N/A
RMAG2747	N/A	N/A	N/A	N/A	N/A	N/A	Sensor histidine kinase RcsC	N/A	N/A
RMAG2748	N/A	N/A	N/A	N/A	N/A	N/A	Sensor histidine kinase RcsC	N/A	N/A
RMAG2749	N/A	N/A	N/A	N/A	N/A	N/A	N/A	N/A	S-ribosylhomocysteine lyase\S-ribosylhomocysteine lyase
RMAG274	N/A	N/A	N/A	N/A	N/A	N/A	N/A	N/A	S-ribosylhomocysteine lyase
RMAG2750	N/A	N/A	Tryptophanase 1	N/A	N/A	N/A	N/A	Autoinducer 2-binding protein LsrB	N/A
RMAG2751	N-acyl homoserine lactonase AttM	N/A	N/A	N/A	N/A	N/A	hypothetical protein\ Methyl-accepting chemotaxis protein McpB\ Methyl-accepting chemotaxis protein McpA	N/A	N/A
RMAG2752	N/A	N/A	N/A	N/A	N/A	N/A	Methyl-accepting chemotaxis protein McpA	N/A	N/A
RMAG2753	N/A	N/A	N/A	N/A	N/A	N/A	N/A	N/A	S-ribosylhomocysteine lyase\S-ribosylhomocysteine lyase
RMAG2754	N/A	N/A	N/A	N/A	N/A	N/A	Sensor histidine kinase RcsC\ Sensor histidine kinase RcsC\ Methyl-accepting chemotaxis protein McpB\ Methyl-accepting chemotaxis protein McpA	N/A	N/A
RMAG2755	N/A	N/A	N/A	N/A	N/A	N/A	N/A	N/A	N/A
RMAG2756	N/A	N/A	Tryptophanase 1	N/A	N/A	N/A	N/A	N/A	N/A
RMAG2757	N/A	N/A	N/A	N/A	N/A	N/A	N/A	N/A	N/A
RMAG2758	N/A	N/A	N/A	N/A	N/A	N/A	N/A	N/A	S-ribosylhomocysteine lyase
RMAG2759	N/A	N/A	N/A	N/A	N/A	N/A	hypothetical protein	N/A	S-ribosylhomocysteine lyase
RMAG275	N/A	N/A	N/A	N/A	N/A	N/A	N/A	N/A	S-ribosylhomocysteine lyase
RMAG2760	N/A	N/A	N/A	N/A	N/A	Cyclic di-GMP phosphodiesterase response regulator RpfG	Methyl-accepting chemotaxis protein PctC	N/A	S-ribosylhomocysteine lyase
RMAG2761	N-acyl homoserine lactonase AttM	N/A	N/A	N/A	N/A	N/A	N/A	N/A	S-ribosylhomocysteine lyase
RMAG2762	N/A	N/A	N/A	N/A	N/A	N/A	N/A	N/A	S-ribosylhomocysteine lyase
RMAG2763	N/A	N/A	N/A	N/A	N/A	N/A	N/A	N/A	S-ribosylhomocysteine lyase
RMAG2764	N/A	N/A	N/A	N/A	N/A	N/A	hypothetical protein	N/A	S-ribosylhomocysteine lyase
RMAG2765	N/A	N/A	N/A	N/A	N/A	Cyclic di-GMP phosphodiesterase response regulator RpfG	Methyl-accepting chemotaxis protein PctB\ hypothetical protein	N/A	S-ribosylhomocysteine lyase
RMAG2766	N/A	N/A	N/A	N/A	N/A	N/A	N/A	N/A	S-ribosylhomocysteine lyase\S-ribosylhomocysteine lyase
RMAG2767	N/A	N/A	N/A	N/A	N/A	N/A	hypothetical protein	N/A	S-ribosylhomocysteine lyase
RMAG2768	N/A	N/A	N/A	N/A	N/A	N/A	N/A	N/A	S-ribosylhomocysteine lyase
RMAG2769	N-acyl homoserine lactonase AttM	N/A	N/A	N/A	N/A	N/A	N/A	N/A	S-ribosylhomocysteine lyase
RMAG276	N/A	Accessory gene regulator protein B\Accessory gene regulator protein B	N/A	N/A	N/A	N/A	N/A	N/A	S-ribosylhomocysteine lyase
RMAG2770	N/A	N/A	N/A	N/A	N/A	N/A	N/A	Autoinducer 2-binding protein LsrB	N/A
RMAG2771	N/A	N/A	N/A	N/A	N/A	N/A	N/A	N/A	S-ribosylhomocysteine lyase
RMAG2772	N/A	N/A	N/A	N/A	N/A	N/A	N/A	Autoinducer 2-binding protein LsrB	N/A
RMAG2773	N/A	N/A	N/A	N/A	N/A	N/A	N/A	N/A	S-ribosylhomocysteine lyase
RMAG2774	N/A	N/A	N/A	N/A	N/A	N/A	N/A	N/A	N/A
RMAG2775	N/A	N/A	N/A	N/A	N/A	N/A	N/A	N/A	S-ribosylhomocysteine lyase\S-ribosylhomocysteine lyase
RMAG2776	N/A	N/A	N/A	N/A	N/A	N/A	N/A	N/A	S-ribosylhomocysteine lyase
RMAG2777	N/A	N/A	N/A	N/A	N/A	N/A	Sensor histidine kinase RcsC\ Methyl-accepting chemotaxis protein McpB	N/A	N/A
RMAG2778	N-acyl homoserine lactonase AttM	N/A	N/A	N/A	N/A	N/A	N/A	N/A	N/A
RMAG2779	N/A	N/A	N/A	N/A	N/A	N/A	N/A	N/A	S-ribosylhomocysteine lyase
RMAG277	N/A	N/A	N/A	N/A	N/A	N/A	N/A	N/A	N/A
RMAG2780	N/A	N/A	N/A	N/A	N/A	N/A	N/A	N/A	N/A
RMAG2781	N/A	N/A	N/A	N/A	N/A	N/A	N/A	N/A	S-ribosylhomocysteine lyase
RMAG2782	N/A	N/A	N/A	N/A	N/A	N/A	N/A	N/A	S-ribosylhomocysteine lyase
RMAG2783	N/A	N/A	N/A	N/A	CAI-1 autoinducer sensor kinase/phosphatase CqsS	N/A	N/A	Autoinducer 2-binding protein LsrB	N/A
RMAG2784	N/A	N/A	N/A	N/A	N/A	N/A	N/A	Autoinducer 2-binding protein LsrB	N/A
RMAG2785	N/A	N/A	N/A	N/A	N/A	N/A	Methyl-accepting chemotaxis protein McpB	N/A	N/A
RMAG2786	N/A	N/A	N/A	N/A	N/A	N/A	N/A	N/A	S-ribosylhomocysteine lyase
RMAG2787	N/A	N/A	Tryptophanase 1	N/A	N/A	N/A	N/A	N/A	S-ribosylhomocysteine lyase
RMAG2788	N/A	N/A	N/A	N/A	N/A	N/A	N/A	N/A	N/A
RMAG2789	N/A	N/A	N/A	N/A	N/A	N/A	N/A	N/A	N/A
RMAG278	N/A	N/A	N/A	N/A	N/A	N/A	N/A	N/A	N/A
RMAG2790	N/A	N/A	N/A	N/A	N/A	N/A	N/A	N/A	S-ribosylhomocysteine lyase
RMAG2791	N/A	N/A	N/A	N/A	N/A	N/A	N/A	N/A	S-ribosylhomocysteine lyase
RMAG2792	N/A	N/A	N/A	N/A	N/A	N/A	N/A	N/A	N/A
RMAG2793	N/A	N/A	N/A	N/A	N/A	N/A	N/A	N/A	S-ribosylhomocysteine lyase
RMAG2794	N/A	N/A	N/A	N/A	N/A	N/A	Methyl-accepting chemotaxis protein PctC	N/A	S-ribosylhomocysteine lyase
RMAG2795	N/A	Accessory gene regulator protein B\Accessory gene regulator protein B	N/A	N/A	N/A	N/A	Methyl-accepting chemotaxis protein McpA\ hypothetical protein	N/A	S-ribosylhomocysteine lyase
RMAG2796	N/A	N/A	N/A	N/A	N/A	N/A	Methyl-accepting chemotaxis protein McpA	N/A	S-ribosylhomocysteine lyase
RMAG2797	N/A	N/A	Tryptophanase	N/A	N/A	N/A	N/A	N/A	N/A
RMAG2798	N/A	N/A	N/A	N/A	N/A	N/A	Methyl-accepting chemotaxis protein McpB	N/A	N/A
RMAG2799	N/A	N/A	N/A	N/A	N/A	N/A	N/A	N/A	S-ribosylhomocysteine lyase\S-ribosylhomocysteine lyase
[truncated: 813 more rows]
