# Supplementary material for: Exploring AI-2-mediated interspecies communications within rumen microbial communities
Source: Microbiome. 2022 Oct 7;10:167. doi: 10.1186/s40168-022-01367-z (PMC9540692; doi:10.1186/s40168-022-01367-z)
Supplement: Supplementary file 5 — Additional file 4: Table S4. The microbes and the presence of quorum sensing molecules in the pig gut (as the negative control group). [file 40168_2022_1367_MOESM4_ESM.xlsx]

## Sheet: Sheet1
Number	QS Signaling Molecule-related proteins annotated (Prokka)
	AHLs	AIPs	Indoles	AI-3	CAI-1	DSFs/BDSFs	AI-2
							The CahR receptors	The LsrB receptors	The LuxS synthases
BL-unmapped_bin_101	N/A	N/A	N/A	N/A	N/A	N/A	N/A	N/A	S-ribosylhomocysteine lyase
BL-unmapped_bin_103	N/A	N/A	N/A	N/A	N/A	N/A	N/A	N/A	N/A
BL-unmapped_bin_104	N/A	N/A	N/A	N/A	N/A	N/A	N/A	N/A	N/A
BL-unmapped_bin_106	N/A	N/A	N/A	N/A	N/A	N/A	N/A	N/A	N/A
BL-unmapped_bin_10	N/A	N/A	N/A	N/A	N/A	N/A	N/A	N/A	N/A
BL-unmapped_bin_110	N/A	N/A	N/A	N/A	N/A	N/A	N/A	N/A	N/A
BL-unmapped_bin_111	N/A	N/A	N/A	N/A	N/A	N/A	Methyl-accepting chemotaxis protein PctA	N/A	N/A
BL-unmapped_bin_113	N/A	N/A	N/A	N/A	N/A	N/A	N/A	Autoinducer 2-binding protein LsrB	N/A
BL-unmapped_bin_114	N/A	N/A	N/A	N/A	N/A	N/A	N/A	N/A	S-ribosylhomocysteine lyase
BL-unmapped_bin_129	N/A	N/A	N/A	N/A	N/A	N/A	N/A	N/A	N/A
BL-unmapped_bin_12	N/A	N/A	N/A	N/A	N/A	N/A	N/A	N/A	S-ribosylhomocysteine lyase
BL-unmapped_bin_130	N/A	N/A	N/A	N/A	N/A	N/A	N/A	N/A	N/A
BL-unmapped_bin_135	N/A	N/A	N/A	N/A	N/A	N/A	N/A	N/A	N/A
BL-unmapped_bin_136	N/A	N/A	N/A	N/A	N/A	N/A	N/A	N/A	N/A
BL-unmapped_bin_13	N/A	N/A	N/A	N/A	N/A	N/A	hypothetical protein	N/A	N/A
BL-unmapped_bin_141	N/A	N/A	N/A	N/A	N/A	N/A	N/A	N/A	S-ribosylhomocysteine lyase
BL-unmapped_bin_142	N/A	N/A	N/A	N/A	N/A	N/A	N/A	N/A	S-ribosylhomocysteine lyase
BL-unmapped_bin_144	N/A	N/A	N/A	N/A	N/A	N/A	N/A	N/A	S-ribosylhomocysteine lyase
BL-unmapped_bin_145	N/A	N/A	N/A	N/A	N/A	N/A	N/A	N/A	S-ribosylhomocysteine lyase
BL-unmapped_bin_146	N/A	N/A	N/A	N/A	N/A	N/A	N/A	N/A	S-ribosylhomocysteine lyase
BL-unmapped_bin_147	N/A	N/A	N/A	N/A	N/A	N/A	N/A	N/A	S-ribosylhomocysteine lyase
BL-unmapped_bin_148	N/A	N/A	N/A	N/A	N/A	N/A	N/A	N/A	N/A
BL-unmapped_bin_150	N/A	N/A	N/A	N/A	N/A	N/A	N/A	N/A	N/A
BL-unmapped_bin_152	N/A	N/A	N/A	N/A	N/A	N/A	N/A	N/A	N/A
BL-unmapped_bin_156	N/A	N/A	N/A	N/A	N/A	N/A	N/A	N/A	S-ribosylhomocysteine lyase
BL-unmapped_bin_157	N/A	N/A	N/A	N/A	N/A	N/A	N/A	N/A	N/A
BL-unmapped_bin_158	N/A	N/A	N/A	N/A	N/A	N/A	N/A	N/A	N/A
BL-unmapped_bin_15	N/A	N/A	N/A	N/A	N/A	N/A	N/A	N/A	N/A
BL-unmapped_bin_160	N/A	N/A	N/A	N/A	N/A	N/A	N/A	N/A	N/A
BL-unmapped_bin_161	N/A	N/A	N/A	N/A	N/A	N/A	N/A	N/A	N/A
BL-unmapped_bin_164	N/A	N/A	N/A	N/A	N/A	N/A	N/A	N/A	N/A
BL-unmapped_bin_165	N/A	N/A	N/A	N/A	N/A	N/A	N/A	N/A	N/A
BL-unmapped_bin_166	N/A	N/A	N/A	N/A	N/A	N/A	N/A	N/A	S-ribosylhomocysteine lyase
BL-unmapped_bin_170	N/A	N/A	N/A	N/A	N/A	N/A	N/A	N/A	N/A
BL-unmapped_bin_171	N/A	N/A	N/A	N/A	N/A	N/A	N/A	N/A	S-ribosylhomocysteine lyase
BL-unmapped_bin_172	N/A	N/A	N/A	N/A	N/A	N/A	N/A	Autoinducer 2-binding protein LsrB	S-ribosylhomocysteine lyase
BL-unmapped_bin_175	N/A	N/A	N/A	N/A	N/A	N/A	N/A	N/A	N/A
BL-unmapped_bin_177	N/A	N/A	N/A	N/A	N/A	N/A	N/A	N/A	N/A
BL-unmapped_bin_17	N/A	N/A	N/A	N/A	N/A	N/A	N/A	N/A	N/A
BL-unmapped_bin_180	N/A	N/A	N/A	N/A	N/A	N/A	N/A	N/A	N/A
BL-unmapped_bin_181	N/A	N/A	N/A	N/A	N/A	N/A	N/A	N/A	S-ribosylhomocysteine lyase
BL-unmapped_bin_182	N/A	N/A	N/A	N/A	N/A	N/A	N/A	N/A	S-ribosylhomocysteine lyase
BL-unmapped_bin_183	N/A	N/A	N/A	N/A	N/A	N/A	N/A	N/A	S-ribosylhomocysteine lyase
BL-unmapped_bin_185	N/A	N/A	N/A	N/A	N/A	N/A	N/A	N/A	S-ribosylhomocysteine lyase
BL-unmapped_bin_186	N/A	N/A	N/A	N/A	N/A	N/A	N/A	N/A	N/A
BL-unmapped_bin_187	N/A	N/A	N/A	N/A	N/A	N/A	N/A	N/A	N/A
BL-unmapped_bin_188	N/A	N/A	N/A	N/A	N/A	N/A	N/A	N/A	N/A
BL-unmapped_bin_18	N/A	N/A	N/A	N/A	N/A	N/A	N/A	N/A	S-ribosylhomocysteine lyase
BL-unmapped_bin_190	N/A	N/A	N/A	N/A	N/A	N/A	N/A	N/A	N/A
BL-unmapped_bin_191	N/A	N/A	N/A	N/A	N/A	N/A	N/A	N/A	N/A
BL-unmapped_bin_193	N/A	N/A	N/A	N/A	N/A	N/A	N/A	N/A	N/A
BL-unmapped_bin_194	N/A	N/A	N/A	N/A	N/A	N/A	N/A	N/A	N/A
BL-unmapped_bin_195	N-acyl homoserine lactonase\N-acyl homoserine lactonase	N/A	Signal transduction histidine-protein kinase BaeS	N/A	N/A	N/A	N/A	N/A	S-ribosylhomocysteine lyase
BL-unmapped_bin_196	N/A	N/A	N/A	N/A	N/A	N/A	N/A	N/A	N/A
BL-unmapped_bin_197	N/A	N/A	N/A	N/A	N/A	N/A	N/A	N/A	N/A
BL-unmapped_bin_19	N/A	N/A	N/A	N/A	N/A	N/A	N/A	N/A	S-ribosylhomocysteine lyase
BL-unmapped_bin_1	N/A	N/A	N/A	N/A	N/A	N/A	N/A	N/A	N/A
BL-unmapped_bin_201	N/A	N/A	N/A	N/A	N/A	N/A	N/A	N/A	S-ribosylhomocysteine lyase
BL-unmapped_bin_204	N/A	N/A	N/A	N/A	N/A	N/A	N/A	N/A	N/A
BL-unmapped_bin_209	N/A	N/A	N/A	N/A	N/A	N/A	N/A	N/A	S-ribosylhomocysteine lyase
BL-unmapped_bin_20	N/A	N/A	N/A	N/A	N/A	N/A	N/A	N/A	N/A
BL-unmapped_bin_213	N/A	N/A	Tryptophanase 2	N/A	N/A	N/A	N/A	N/A	N/A
BL-unmapped_bin_217	N/A	N/A	N/A	N/A	N/A	N/A	N/A	N/A	S-ribosylhomocysteine lyase
BL-unmapped_bin_219	N/A	N/A	N/A	N/A	N/A	N/A	N/A	N/A	N/A
BL-unmapped_bin_222	N/A	N/A	N/A	N/A	N/A	N/A	N/A	N/A	S-ribosylhomocysteine lyase
BL-unmapped_bin_223	N/A	N/A	N/A	N/A	N/A	N/A	N/A	N/A	N/A
BL-unmapped_bin_225	N/A	N/A	N/A	N/A	N/A	N/A	N/A	N/A	S-ribosylhomocysteine lyase
BL-unmapped_bin_227	Transcriptional repressor PagR	N/A	N/A	N/A	N/A	N/A	N/A	N/A	N/A
BL-unmapped_bin_229	N/A	N/A	N/A	N/A	N/A	N/A	N/A	N/A	N/A
BL-unmapped_bin_233	N/A	N/A	N/A	N/A	N/A	N/A	N/A	N/A	N/A
BL-unmapped_bin_234	N/A	N/A	N/A	N/A	N/A	N/A	N/A	N/A	N/A
BL-unmapped_bin_236	N/A	N/A	N/A	N/A	N/A	N/A	N/A	Autoinducer 2-binding protein LsrB	S-ribosylhomocysteine lyase
BL-unmapped_bin_238	N/A	N/A	N/A	Transcriptional regulatory protein QseB\Sensor protein QseC	N/A	N/A	N/A	N/A	N/A
BL-unmapped_bin_241	N/A	N/A	N/A	Sensor protein QseC	N/A	N/A	N/A	N/A	N/A
BL-unmapped_bin_243	N/A	N/A	Signal transduction histidine-protein kinase BaeS	N/A	N/A	N/A	N/A	N/A	N/A
BL-unmapped_bin_244	HTH-type transcriptional regulator SinR	N/A	Tryptophanase 1	N/A	N/A	N/A	N/A	N/A	S-ribosylhomocysteine lyase
BL-unmapped_bin_249	N/A	N/A	N/A	N/A	N/A	N/A	N/A	N/A	S-ribosylhomocysteine lyase
BL-unmapped_bin_250	N/A	N/A	N/A	N/A	N/A	N/A	N/A	N/A	N/A
BL-unmapped_bin_251	N/A	N/A	N/A	N/A	N/A	N/A	N/A	N/A	S-ribosylhomocysteine lyase
BL-unmapped_bin_252	N/A	N/A	N/A	N/A	N/A	N/A	N/A	N/A	N/A
BL-unmapped_bin_254	N/A	N/A	N/A	N/A	N/A	N/A	N/A	N/A	S-ribosylhomocysteine lyase
BL-unmapped_bin_255	N/A	N/A	N/A	N/A	N/A	N/A	N/A	N/A	N/A
BL-unmapped_bin_256	N/A	N/A	N/A	N/A	N/A	N/A	N/A	N/A	S-ribosylhomocysteine lyase\S-ribosylhomocysteine lyase
BL-unmapped_bin_257	N/A	N/A	N/A	N/A	N/A	N/A	N/A	N/A	N/A
BL-unmapped_bin_259	N-acyl homoserine lactonase AiiB	N/A	N/A	N/A	N/A	N/A	N/A	N/A	S-ribosylhomocysteine lyase
BL-unmapped_bin_262	N/A	N/A	N/A	N/A	N/A	N/A	N/A	N/A	N/A
BL-unmapped_bin_264	N/A	N/A	N/A	N/A	N/A	N/A	N/A	N/A	S-ribosylhomocysteine lyase
BL-unmapped_bin_265	N/A	N/A	N/A	N/A	N/A	N/A	N/A	N/A	S-ribosylhomocysteine lyase
BL-unmapped_bin_266	N/A	N/A	N/A	N/A	N/A	N/A	N/A	N/A	N/A
BL-unmapped_bin_267	N/A	Accessory gene regulator protein B	N/A	N/A	N/A	N/A	hypothetical protein	N/A	S-ribosylhomocysteine lyase
BL-unmapped_bin_269	N/A	N/A	N/A	N/A	N/A	N/A	N/A	N/A	N/A
BL-unmapped_bin_26	N/A	N/A	N/A	N/A	N/A	N/A	N/A	N/A	N/A
BL-unmapped_bin_270	N/A	N/A	N/A	N/A	N/A	N/A	N/A	N/A	S-ribosylhomocysteine lyase
BL-unmapped_bin_274	N/A	N/A	N/A	N/A	N/A	N/A	N/A	N/A	N/A
BL-unmapped_bin_276	N/A	N/A	N/A	N/A	N/A	N/A	N/A	N/A	N/A
BL-unmapped_bin_277	N/A	N/A	N/A	N/A	N/A	N/A	N/A	N/A	S-ribosylhomocysteine lyase
BL-unmapped_bin_278	N/A	N/A	N/A	N/A	N/A	N/A	N/A	Autoinducer 2-binding protein LsrB	N/A
BL-unmapped_bin_27	N/A	N/A	N/A	N/A	N/A	N/A	N/A	N/A	S-ribosylhomocysteine lyase
BL-unmapped_bin_282	N/A	N/A	N/A	N/A	N/A	N/A	N/A	N/A	S-ribosylhomocysteine lyase
BL-unmapped_bin_284	N/A	N/A	N/A	N/A	N/A	N/A	N/A	N/A	N/A
BL-unmapped_bin_286	N/A	N/A	N/A	N/A	N/A	N/A	Methyl-accepting chemotaxis protein McpC	N/A	N/A
BL-unmapped_bin_289	N/A	N/A	N/A	N/A	N/A	N/A	N/A	N/A	S-ribosylhomocysteine lyase
BL-unmapped_bin_28	N/A	N/A	N/A	N/A	N/A	N/A	N/A	N/A	N/A
BL-unmapped_bin_290	N/A	N/A	N/A	N/A	N/A	N/A	N/A	N/A	S-ribosylhomocysteine lyase
BL-unmapped_bin_291	N/A	N/A	N/A	N/A	N/A	N/A	N/A	N/A	N/A
BL-unmapped_bin_295	N/A	N/A	N/A	N/A	N/A	N/A	N/A	N/A	S-ribosylhomocysteine lyase
BL-unmapped_bin_296	N/A	N/A	N/A	N/A	N/A	N/A	N/A	N/A	S-ribosylhomocysteine lyase
BL-unmapped_bin_298	N-acyl homoserine lactonase AiiB	N/A	N/A	N/A	N/A	N/A	N/A	N/A	N/A
BL-unmapped_bin_299	N/A	N/A	N/A	N/A	N/A	N/A	N/A	N/A	N/A
BL-unmapped_bin_300	N/A	N/A	N/A	N/A	N/A	N/A	N/A	N/A	N/A
BL-unmapped_bin_302	N-acyl homoserine lactonase AiiB	N/A	Tryptophanase 1	N/A	N/A	N/A	N/A	N/A	S-ribosylhomocysteine lyase
BL-unmapped_bin_306	N/A	N/A	N/A	N/A	N/A	N/A	N/A	N/A	S-ribosylhomocysteine lyase
BL-unmapped_bin_308	N/A	N/A	N/A	N/A	N/A	N/A	N/A	N/A	S-ribosylhomocysteine lyase
BL-unmapped_bin_309	N/A	N/A	N/A	N/A	N/A	N/A	N/A	N/A	N/A
BL-unmapped_bin_310	N/A	N/A	N/A	N/A	N/A	N/A	N/A	N/A	N/A
BL-unmapped_bin_312	N/A	N/A	N/A	N/A	N/A	N/A	N/A	N/A	S-ribosylhomocysteine lyase
BL-unmapped_bin_313	N/A	N/A	N/A	N/A	N/A	N/A	N/A	N/A	N/A
BL-unmapped_bin_315	N/A	N/A	N/A	N/A	N/A	N/A	N/A	N/A	N/A
BL-unmapped_bin_316	N/A	N/A	N/A	N/A	N/A	N/A	N/A	N/A	N/A
BL-unmapped_bin_319	N/A	N/A	N/A	N/A	N/A	N/A	N/A	N/A	S-ribosylhomocysteine lyase
BL-unmapped_bin_320	N/A	N/A	N/A	N/A	N/A	N/A	N/A	N/A	N/A
BL-unmapped_bin_321	N/A	N/A	N/A	N/A	N/A	N/A	N/A	N/A	N/A
BL-unmapped_bin_324	N/A	N/A	N/A	N/A	N/A	Cyclic di-GMP phosphodiesterase response regulator RpfG	N/A	N/A	S-ribosylhomocysteine lyase
BL-unmapped_bin_326	N/A	N/A	N/A	N/A	N/A	N/A	N/A	N/A	N/A
BL-unmapped_bin_327	N/A	N/A	N/A	N/A	N/A	N/A	N/A	N/A	S-ribosylhomocysteine lyase
BL-unmapped_bin_329	N/A	N/A	N/A	N/A	N/A	N/A	N/A	N/A	N/A
BL-unmapped_bin_32	N/A	Accessory gene regulator protein A\Accessory gene regulator protein A\Accessory gene regulator protein A	N/A	N/A	N/A	N/A	N/A	N/A	S-ribosylhomocysteine lyase
BL-unmapped_bin_330	N/A	N/A	N/A	N/A	N/A	N/A	N/A	N/A	N/A
BL-unmapped_bin_331	N-acyl homoserine lactonase	N/A	N/A	N/A	N/A	N/A	N/A	N/A	N/A
BL-unmapped_bin_338	N/A	N/A	N/A	N/A	N/A	N/A	N/A	N/A	S-ribosylhomocysteine lyase
BL-unmapped_bin_340	N/A	N/A	N/A	N/A	N/A	N/A	N/A	N/A	S-ribosylhomocysteine lyase
BL-unmapped_bin_343	N/A	N/A	Signal transduction histidine-protein kinase BaeS	N/A	N/A	N/A	N/A	N/A	N/A
BL-unmapped_bin_348	N/A	N/A	N/A	N/A	N/A	N/A	N/A	N/A	N/A
BL-unmapped_bin_349	N/A	N/A	N/A	N/A	N/A	N/A	N/A	N/A	N/A
BL-unmapped_bin_350	N/A	N/A	N/A	N/A	N/A	N/A	N/A	N/A	S-ribosylhomocysteine lyase
BL-unmapped_bin_353	N/A	N/A	N/A	N/A	N/A	N/A	N/A	N/A	N/A
BL-unmapped_bin_354	N/A	N/A	N/A	N/A	N/A	N/A	N/A	N/A	N/A
BL-unmapped_bin_355	N/A	N/A	N/A	N/A	N/A	N/A	N/A	N/A	S-ribosylhomocysteine lyase
BL-unmapped_bin_358	N/A	N/A	N/A	N/A	N/A	N/A	N/A	N/A	S-ribosylhomocysteine lyase
BL-unmapped_bin_359	N/A	N/A	N/A	N/A	N/A	Sensory/regulatory protein RpfC	N/A	N/A	S-ribosylhomocysteine lyase
BL-unmapped_bin_35	N/A	N/A	N/A	N/A	N/A	N/A	N/A	N/A	N/A
BL-unmapped_bin_360	N/A	N/A	N/A	N/A	N/A	N/A	N/A	N/A	N/A
BL-unmapped_bin_361	N/A	N/A	N/A	N/A	N/A	N/A	N/A	N/A	N/A
BL-unmapped_bin_369	N/A	N/A	N/A	N/A	N/A	N/A	N/A	N/A	N/A
BL-unmapped_bin_36	N/A	N/A	N/A	N/A	N/A	N/A	N/A	N/A	S-ribosylhomocysteine lyase
BL-unmapped_bin_371	N/A	N/A	N/A	N/A	N/A	N/A	N/A	N/A	N/A
BL-unmapped_bin_373	N/A	N/A	N/A	N/A	N/A	N/A	N/A	N/A	N/A
BL-unmapped_bin_374	N/A	N/A	N/A	N/A	N/A	N/A	N/A	N/A	N/A
BL-unmapped_bin_378	N/A	N/A	N/A	N/A	N/A	N/A	N/A	N/A	N/A
BL-unmapped_bin_379	N/A	N/A	N/A	N/A	N/A	N/A	N/A	N/A	N/A
BL-unmapped_bin_380	N/A	N/A	N/A	N/A	N/A	N/A	N/A	N/A	N/A
BL-unmapped_bin_382	N/A	N/A	N/A	N/A	N/A	N/A	N/A	N/A	N/A
BL-unmapped_bin_384	N/A	N/A	N/A	N/A	N/A	N/A	N/A	N/A	N/A
BL-unmapped_bin_386	N/A	N/A	N/A	N/A	N/A	N/A	N/A	N/A	S-ribosylhomocysteine lyase
BL-unmapped_bin_387	N/A	N/A	N/A	N/A	N/A	N/A	N/A	N/A	N/A
BL-unmapped_bin_389	N/A	N/A	N/A	N/A	N/A	N/A	N/A	N/A	N/A
BL-unmapped_bin_38	N/A	N/A	N/A	N/A	N/A	N/A	N/A	N/A	S-ribosylhomocysteine lyase
BL-unmapped_bin_394	N/A	N/A	N/A	N/A	N/A	N/A	N/A	N/A	N/A
BL-unmapped_bin_395	Autoinducer 1 sensor kinase/phosphatase LuxN	N/A	N/A	N/A	N/A	N/A	N/A	Autoinducer 2-binding protein LsrB	N/A
BL-unmapped_bin_398	N/A	N/A	N/A	N/A	N/A	N/A	N/A	N/A	N/A
BL-unmapped_bin_39	N/A	N/A	N/A	N/A	N/A	N/A	N/A	N/A	N/A
BL-unmapped_bin_400	N/A	N/A	N/A	N/A	N/A	N/A	N/A	N/A	N/A
BL-unmapped_bin_401	N/A	N/A	N/A	N/A	N/A	N/A	N/A	N/A	N/A
BL-unmapped_bin_403	N/A	N/A	N/A	N/A	N/A	N/A	N/A	N/A	N/A
BL-unmapped_bin_405	N/A	N/A	N/A	N/A	N/A	N/A	N/A	N/A	N/A
BL-unmapped_bin_406	N/A	N/A	N/A	N/A	N/A	N/A	N/A	N/A	S-ribosylhomocysteine lyase
BL-unmapped_bin_40	N/A	N/A	N/A	N/A	N/A	Sensory/regulatory protein RpfC	N/A	N/A	N/A
BL-unmapped_bin_410	N/A	N/A	N/A	N/A	N/A	N/A	N/A	N/A	S-ribosylhomocysteine lyase
BL-unmapped_bin_41	N/A	N/A	N/A	N/A	N/A	N/A	N/A	N/A	N/A
BL-unmapped_bin_423	N/A	N/A	N/A	N/A	N/A	N/A	N/A	N/A	S-ribosylhomocysteine lyase
BL-unmapped_bin_426	N/A	N/A	N/A	N/A	N/A	N/A	N/A	N/A	S-ribosylhomocysteine lyase
BL-unmapped_bin_428	N/A	N/A	N/A	N/A	N/A	N/A	N/A	Autoinducer 2-binding protein LsrB	N/A
BL-unmapped_bin_42	N/A	N/A	N/A	N/A	N/A	N/A	N/A	N/A	S-ribosylhomocysteine lyase
BL-unmapped_bin_432	N/A	N/A	N/A	N/A	N/A	N/A	N/A	Autoinducer 2-binding protein LsrB\Autoinducer 2-binding protein LsrB	S-ribosylhomocysteine lyase
BL-unmapped_bin_433	N/A	N/A	N/A	N/A	N/A	N/A	N/A	N/A	N/A
BL-unmapped_bin_434	N/A	N/A	N/A	N/A	CAI-1 autoinducer sensor kinase/phosphatase CqsS	N/A	N/A	N/A	N/A
BL-unmapped_bin_435	N/A	N/A	N/A	N/A	N/A	N/A	N/A	N/A	S-ribosylhomocysteine lyase
BL-unmapped_bin_438	N/A	N/A	N/A	N/A	N/A	N/A	N/A	N/A	N/A
BL-unmapped_bin_43	N/A	N/A	N/A	N/A	N/A	N/A	N/A	N/A	S-ribosylhomocysteine lyase
BL-unmapped_bin_440	N/A	N/A	N/A	N/A	N/A	N/A	N/A	N/A	N/A
BL-unmapped_bin_44	N/A	N/A	N/A	N/A	N/A	N/A	N/A	N/A	N/A
BL-unmapped_bin_49	N/A	N/A	N/A	N/A	N/A	N/A	N/A	N/A	N/A
BL-unmapped_bin_4	N/A	N/A	N/A	N/A	N/A	N/A	N/A	Autoinducer 2-binding protein LsrB	N/A
BL-unmapped_bin_52	N/A	N/A	N/A	N/A	CAI-1 autoinducer sensor kinase/phosphatase CqsS	N/A	Methyl-accepting chemotaxis protein McpB	N/A	N/A
BL-unmapped_bin_55	N/A	N/A	N/A	N/A	N/A	N/A	N/A	N/A	N/A
BL-unmapped_bin_56	N/A	N/A	N/A	N/A	N/A	N/A	N/A	N/A	N/A
BL-unmapped_bin_58	N/A	N/A	N/A	N/A	N/A	N/A	N/A	N/A	N/A
BL-unmapped_bin_5	N/A	N/A	N/A	N/A	N/A	N/A	N/A	N/A	N/A
BL-unmapped_bin_61	N/A	N/A	N/A	N/A	N/A	N/A	N/A	N/A	S-ribosylhomocysteine lyase
BL-unmapped_bin_63	N/A	N/A	N/A	N/A	N/A	N/A	N/A	N/A	S-ribosylhomocysteine lyase
BL-unmapped_bin_65	N/A	N/A	N/A	N/A	N/A	N/A	N/A	N/A	N/A
BL-unmapped_bin_66	N/A	Accessory gene regulator protein B	N/A	N/A	N/A	N/A	N/A	N/A	S-ribosylhomocysteine lyase
BL-unmapped_bin_67	N/A	N/A	N/A	N/A	N/A	N/A	N/A	N/A	N/A
BL-unmapped_bin_68	N/A	N/A	N/A	N/A	N/A	N/A	N/A	N/A	S-ribosylhomocysteine lyase
BL-unmapped_bin_6	N/A	N/A	N/A	N/A	N/A	N/A	N/A	N/A	S-ribosylhomocysteine lyase
BL-unmapped_bin_73	Autoinducer 1 sensor kinase/phosphatase LuxN	N/A	Signal transduction histidine-protein kinase BaeS	N/A	N/A	Cyclic di-GMP phosphodiesterase response regulator RpfG	N/A	N/A	N/A
BL-unmapped_bin_75	N/A	N/A	N/A	N/A	N/A	N/A	N/A	N/A	N/A
BL-unmapped_bin_77	N-acyl homoserine lactonase AttM	N/A	N/A	N/A	N/A	N/A	N/A	N/A	N/A
BL-unmapped_bin_79	N/A	N/A	N/A	N/A	N/A	N/A	N/A	N/A	N/A
BL-unmapped_bin_7	N/A	N/A	N/A	N/A	N/A	Cyclic di-GMP phosphodiesterase response regulator RpfG	N/A	N/A	N/A
BL-unmapped_bin_80	N/A	N/A	N/A	N/A	N/A	N/A	N/A	N/A	S-ribosylhomocysteine lyase
BL-unmapped_bin_81	N/A	Accessory gene regulator protein B	N/A	N/A	N/A	N/A	N/A	N/A	S-ribosylhomocysteine lyase
BL-unmapped_bin_83	N/A	N/A	N/A	N/A	N/A	N/A	N/A	N/A	N/A
BL-unmapped_bin_88	N/A	N/A	N/A	N/A	N/A	N/A	N/A	N/A	S-ribosylhomocysteine lyase\S-ribosylhomocysteine lyase
BL-unmapped_bin_89	N/A	N/A	N/A	N/A	N/A	N/A	N/A	N/A	S-ribosylhomocysteine lyase
BL-unmapped_bin_91	N/A	N/A	N/A	N/A	N/A	N/A	N/A	N/A	N/A
BL-unmapped_bin_93	N/A	Accessory gene regulator protein B	N/A	N/A	N/A	Cyclic di-GMP phosphodiesterase response regulator RpfG	Methyl-accepting chemotaxis protein McpB	N/A	S-ribosylhomocysteine lyase
BL-unmapped_bin_95	N/A	N/A	N/A	N/A	N/A	N/A	N/A	N/A	N/A
BL-unmapped_bin_99	N/A	N/A	N/A	N/A	N/A	N/A	N/A	N/A	S-ribosylhomocysteine lyase
Boar-s10_bin_10	N/A	N/A	N/A	N/A	N/A	N/A	N/A	N/A	S-ribosylhomocysteine lyase
Boar-s10_bin_11	N/A	N/A	N/A	N/A	N/A	N/A	N/A	N/A	S-ribosylhomocysteine lyase
Boar-s10_bin_14	N/A	N/A	N/A	N/A	N/A	N/A	N/A	N/A	S-ribosylhomocysteine lyase
Boar-s10_bin_16	N/A	N/A	N/A	N/A	N/A	N/A	N/A	N/A	S-ribosylhomocysteine lyase
Boar-s10_bin_19	N/A	N/A	N/A	N/A	N/A	N/A	N/A	N/A	N/A
Boar-s10_bin_21	N/A	N/A	N/A	N/A	N/A	N/A	N/A	N/A	N/A
Boar-s10_bin_22	N/A	N/A	N/A	N/A	N/A	N/A	N/A	N/A	N/A
Boar-s10_bin_23	HTH-type transcriptional regulator SinR	N/A	N/A	N/A	N/A	N/A	N/A	N/A	S-ribosylhomocysteine lyase
Boar-s10_bin_26	N/A	N/A	N/A	N/A	N/A	N/A	N/A	N/A	S-ribosylhomocysteine lyase
Boar-s10_bin_28	N/A	N/A	N/A	N/A	N/A	N/A	N/A	N/A	S-ribosylhomocysteine lyase
Boar-s10_bin_2	N/A	N/A	N/A	N/A	N/A	N/A	N/A	N/A	S-ribosylhomocysteine lyase
Boar-s10_bin_30	Protein TraR\Regulatory protein SdiA	N/A	HTH-type transcriptional regulator GadX\Signal transduction histidine-protein kinase BaeS\Sensor histidine kinase CpxA\Tryptophanase\HTH-type transcriptional regulator GadX	Transcriptional regulatory protein QseB\Sensor protein QseC	N/A	N/A	N/A	N/A	S-ribosylhomocysteine lyase
Boar-s10_bin_31	N/A	N/A	N/A	N/A	N/A	N/A	Methyl-accepting chemotaxis protein McpB	N/A	S-ribosylhomocysteine lyase
Boar-s10_bin_32	N/A	N/A	N/A	N/A	N/A	N/A	N/A	N/A	N/A
Boar-s10_bin_33	N/A	N/A	N/A	Sensor protein QseC\Transcriptional regulatory protein QseB	N/A	N/A	N/A	N/A	S-ribosylhomocysteine lyase
Boar-s10_bin_34	N/A	N/A	N/A	N/A	N/A	N/A	Methyl-accepting chemotaxis protein PctB\ hypothetical protein	N/A	N/A
Boar-s10_bin_36	N/A	N/A	N/A	N/A	N/A	N/A	hypothetical protein	N/A	S-ribosylhomocysteine lyase
Boar-s10_bin_39	N/A	N/A	N/A	N/A	N/A	N/A	N/A	N/A	N/A
Boar-s10_bin_40	N/A	N/A	N/A	N/A	CAI-1 autoinducer sensor kinase/phosphatase CqsS	N/A	Methyl-accepting chemotaxis protein McpB	N/A	N/A
Boar-s10_bin_44	N/A	N/A	N/A	N/A	N/A	N/A	N/A	N/A	N/A
Boar-s10_bin_45	N/A	Accessory gene regulator protein A\Accessory gene regulator protein B	N/A	N/A	N/A	N/A	Methyl-accepting chemotaxis protein McpC	N/A	S-ribosylhomocysteine lyase
Boar-s10_bin_46	N/A	N/A	N/A	N/A	N/A	Sensory/regulatory protein RpfC	N/A	N/A	N/A
Boar-s10_bin_47	N/A	N/A	N/A	Sensor protein QseC	N/A	N/A	N/A	N/A	S-ribosylhomocysteine lyase
Boar-s10_bin_48	N/A	N/A	N/A	N/A	N/A	N/A	N/A	N/A	N/A
Boar-s10_bin_49	N/A	Accessory gene regulator protein B\Accessory gene regulator protein B\Accessory gene regulator protein B	N/A	N/A	CAI-1 autoinducer sensor kinase/phosphatase CqsS	N/A	Sensor histidine kinase RcsC\ Sensor histidine kinase RcsC\ Methyl-accepting chemotaxis protein McpB\ Methyl-accepting chemotaxis protein McpB	N/A	S-ribosylhomocysteine lyase
Boar-s10_bin_4	N/A	Accessory gene regulator protein A	N/A	N/A	N/A	N/A	N/A	N/A	S-ribosylhomocysteine lyase
Boar-s10_bin_5	N/A	N/A	N/A	Transcriptional regulatory protein QseB\Sensor protein QseC	N/A	N/A	N/A	N/A	N/A
Boar-s10_bin_6	N/A	Accessory gene regulator protein B	N/A	N/A	N/A	N/A	Sensor histidine kinase RcsC\ Sensor histidine kinase RcsC	N/A	N/A
Boar-s10_bin_8	N/A	N/A	N/A	N/A	N/A	N/A	N/A	N/A	S-ribosylhomocysteine lyase
Boar-s10_bin_9	N/A	Accessory gene regulator protein B\Accessory gene regulator protein A	N/A	N/A	N/A	Cyclic di-GMP phosphodiesterase response regulator RpfG\Cyclic di-GMP phosphodiesterase response regulator RpfG	hypothetical protein	N/A	N/A
Boar-s11_bin_10	N/A	Accessory gene regulator protein B	N/A	N/A	N/A	N/A	Sensor histidine kinase RcsC\ Sensor histidine kinase RcsC	N/A	N/A
Boar-s11_bin_14	N/A	N/A	N/A	N/A	N/A	N/A	N/A	N/A	N/A
Boar-s11_bin_15	N/A	N/A	N/A	N/A	N/A	N/A	N/A	N/A	N/A
Boar-s11_bin_16	N/A	N/A	N/A	N/A	N/A	N/A	N/A	N/A	N/A
Boar-s11_bin_17	N/A	N/A	N/A	N/A	N/A	N/A	N/A	N/A	N/A
Boar-s11_bin_18	N/A	N/A	N/A	N/A	N/A	N/A	hypothetical protein	N/A	N/A
Boar-s11_bin_19	N/A	N/A	N/A	N/A	N/A	N/A	N/A	N/A	N/A
Boar-s11_bin_20	N/A	N/A	N/A	N/A	N/A	N/A	N/A	N/A	N/A
Boar-s11_bin_21	N/A	N/A	N/A	N/A	N/A	N/A	N/A	N/A	N/A
Boar-s11_bin_22	N/A	Accessory gene regulator protein B	N/A	N/A	N/A	N/A	N/A	N/A	S-ribosylhomocysteine lyase
Boar-s11_bin_27	N/A	Accessory gene regulator protein A\Accessory gene regulator protein B	N/A	N/A	N/A	N/A	N/A	N/A	N/A
Boar-s11_bin_29	N/A	N/A	N/A	N/A	N/A	N/A	N/A	N/A	N/A
Boar-s11_bin_2	N/A	N/A	N/A	N/A	N/A	N/A	N/A	N/A	S-ribosylhomocysteine lyase
Boar-s11_bin_31	N/A	N/A	N/A	N/A	N/A	N/A	N/A	N/A	S-ribosylhomocysteine lyase
Boar-s11_bin_32	N/A	N/A	N/A	N/A	N/A	N/A	N/A	N/A	S-ribosylhomocysteine lyase
Boar-s11_bin_33	N/A	Accessory gene regulator protein A\Accessory gene regulator protein B\Accessory gene regulator protein A\Accessory gene regulator protein B	N/A	N/A	N/A	N/A	N/A	N/A	N/A
Boar-s11_bin_34	N/A	N/A	N/A	N/A	N/A	N/A	N/A	N/A	N/A
Boar-s11_bin_35	N/A	N/A	N/A	N/A	N/A	N/A	N/A	N/A	S-ribosylhomocysteine lyase
Boar-s11_bin_37	N/A	N/A	N/A	N/A	N/A	N/A	N/A	N/A	S-ribosylhomocysteine lyase
Boar-s11_bin_38	N/A	N/A	Tryptophanase 1	N/A	N/A	N/A	N/A	N/A	S-ribosylhomocysteine lyase
Boar-s11_bin_40	N/A	N/A	N/A	N/A	N/A	N/A	N/A	N/A	N/A
Boar-s11_bin_43	N/A	N/A	N/A	N/A	N/A	N/A	N/A	N/A	N/A
Boar-s11_bin_44	N/A	N/A	N/A	N/A	N/A	N/A	N/A	N/A	N/A
Boar-s11_bin_46	N/A	N/A	N/A	N/A	N/A	N/A	N/A	N/A	S-ribosylhomocysteine lyase
Boar-s11_bin_6	N/A	N/A	Tryptophanase 1	N/A	N/A	N/A	N/A	N/A	N/A
Boar-s13_bin_10	Transcriptional activator protein EsaR	N/A	Signal transduction histidine-protein kinase BaeS\Sensor histidine kinase CpxA	Sensor protein QseC	N/A	N/A	N/A	Autoinducer 2-binding protein LsrB\Autoinducer 2-binding protein LsrB	S-ribosylhomocysteine lyase
Boar-s13_bin_11	N/A	N/A	N/A	N/A	N/A	N/A	N/A	N/A	N/A
Boar-s13_bin_12	N/A	N/A	N/A	N/A	N/A	N/A	N/A	N/A	S-ribosylhomocysteine lyase
Boar-s13_bin_14	N/A	N/A	N/A	N/A	N/A	N/A	N/A	N/A	N/A
Boar-s13_bin_15	N/A	Accessory gene regulator protein B\Accessory gene regulator protein B\Accessory gene regulator protein B\Accessory gene regulator protein B	N/A	N/A	N/A	N/A	N/A	N/A	N/A
Boar-s13_bin_16	N/A	Accessory gene regulator protein B\Accessory gene regulator protein B	N/A	N/A	N/A	N/A	N/A	N/A	S-ribosylhomocysteine lyase
Boar-s13_bin_20	N/A	N/A	N/A	N/A	N/A	N/A	N/A	N/A	N/A
Boar-s13_bin_22	N/A	N/A	N/A	N/A	N/A	N/A	N/A	N/A	N/A
Boar-s13_bin_24	N/A	N/A	Signal transduction histidine-protein kinase BaeS	N/A	N/A	N/A	N/A	N/A	N/A
Boar-s13_bin_2	N/A	N/A	N/A	N/A	N/A	N/A	N/A	N/A	S-ribosylhomocysteine lyase
Boar-s13_bin_6	N/A	N/A	N/A	N/A	N/A	N/A	N/A	N/A	N/A
Boar-s13_bin_9	N/A	N/A	N/A	N/A	N/A	N/A	N/A	N/A	S-ribosylhomocysteine lyase
Boar-s14_bin_10	N/A	N/A	N/A	N/A	N/A	N/A	N/A	N/A	S-ribosylhomocysteine lyase
Boar-s14_bin_11	N/A	Accessory gene regulator protein B\Accessory gene regulator protein B	N/A	N/A	N/A	N/A	Sensor histidine kinase RcsC\ Methyl-accepting chemotaxis protein McpB	N/A	S-ribosylhomocysteine lyase
Boar-s14_bin_12	N/A	N/A	N/A	N/A	N/A	N/A	N/A	N/A	N/A
Boar-s14_bin_14	N/A	N/A	N/A	N/A	N/A	N/A	Sensor histidine kinase RcsC\ hypothetical protein\ Methyl-accepting chemotaxis protein McpB\ Methyl-accepting chemotaxis protein McpB\ hypothetical protein	N/A	S-ribosylhomocysteine lyase
Boar-s14_bin_15	N/A	N/A	N/A	N/A	N/A	N/A	N/A	N/A	S-ribosylhomocysteine lyase
Boar-s14_bin_17	N/A	N/A	N/A	N/A	N/A	N/A	N/A	N/A	S-ribosylhomocysteine lyase
Boar-s14_bin_18	N/A	N/A	N/A	N/A	N/A	N/A	N/A	N/A	N/A
Boar-s14_bin_19	N/A	N/A	N/A	N/A	N/A	N/A	N/A	N/A	N/A
Boar-s14_bin_20	N/A	N/A	N/A	N/A	N/A	N/A	N/A	N/A	N/A
Boar-s14_bin_23	N/A	N/A	N/A	N/A	N/A	N/A	N/A	N/A	N/A
Boar-s14_bin_24	N/A	N/A	HTH-type transcriptional regulator GadX\Sensor ahistidine kinase CpxA\Tryptophanase	Sensor protein QseC	N/A	N/A	N/A	Autoinducer 2-binding protein LsrB\Autoinducer 2-binding protein LsrB\Autoinducer 2-binding protein LsrB	S-ribosylhomocysteine lyase
Boar-s14_bin_25	N/A	N/A	N/A	N/A	N/A	N/A	N/A	N/A	S-ribosylhomocysteine lyase
Boar-s14_bin_26	N/A	N/A	N/A	N/A	N/A	N/A	Methyl-accepting chemotaxis protein McpB	N/A	S-ribosylhomocysteine lyase
Boar-s14_bin_28	N/A	N/A	N/A	N/A	N/A	N/A	N/A	N/A	N/A
Boar-s14_bin_29	N/A	Accessory gene regulator protein B	N/A	N/A	N/A	N/A	N/A	N/A	S-ribosylhomocysteine lyase
Boar-s14_bin_30	N/A	N/A	N/A	N/A	N/A	N/A	N/A	N/A	S-ribosylhomocysteine lyase
Boar-s14_bin_32	N/A	N/A	N/A	N/A	N/A	N/A	N/A	Autoinducer 2-binding protein LsrB	S-ribosylhomocysteine lyase
Boar-s14_bin_33	N/A	Accessory gene regulator protein B\Accessory gene regulator protein B	N/A	N/A	N/A	N/A	N/A	N/A	N/A
Boar-s14_bin_35	N/A	N/A	N/A	N/A	N/A	N/A	N/A	N/A	N/A
Boar-s14_bin_37	N/A	N/A	Signal transduction histidine-protein kinase BaeS	N/A	N/A	N/A	N/A	N/A	S-ribosylhomocysteine lyase
Boar-s14_bin_38	N/A	N/A	Tryptophanase 1	N/A	N/A	N/A	N/A	N/A	N/A
Boar-s14_bin_39	N/A	N/A	N/A	N/A	N/A	N/A	N/A	N/A	N/A
Boar-s14_bin_41	N/A	N/A	N/A	N/A	N/A	N/A	N/A	N/A	S-ribosylhomocysteine lyase
Boar-s14_bin_44	N/A	N/A	N/A	N/A	N/A	N/A	N/A	N/A	S-ribosylhomocysteine lyase
Boar-s14_bin_45	N/A	N/A	N/A	N/A	N/A	N/A	N/A	N/A	S-ribosylhomocysteine lyase
Boar-s14_bin_47	N/A	N/A	N/A	N/A	N/A	N/A	N/A	N/A	N/A
Boar-s14_bin_48	N/A	N/A	N/A	N/A	N/A	N/A	N/A	N/A	S-ribosylhomocysteine lyase
Boar-s14_bin_4	N/A	N/A	N/A	N/A	N/A	N/A	N/A	N/A	N/A
Boar-s14_bin_6	N/A	N/A	N/A	N/A	N/A	N/A	N/A	N/A	S-ribosylhomocysteine lyase
Boar-s14_bin_7	N/A	Accessory gene regulator protein B	N/A	N/A	N/A	N/A	Methyl-accepting chemotaxis protein McpB	N/A	N/A
Boar-s14_bin_8	N/A	N/A	N/A	N/A	N/A	N/A	N/A	N/A	N/A
Boar-s14_bin_9	N/A	N/A	N/A	N/A	N/A	N/A	hypothetical protein\ Methyl-accepting chemotaxis protein PctB	N/A	N/A
Boar-s18_bin_11	N/A	N/A	N/A	N/A	N/A	N/A	N/A	N/A	N/A
Boar-s18_bin_12	N/A	N/A	N/A	N/A	N/A	N/A	N/A	N/A	S-ribosylhomocysteine lyase
Boar-s18_bin_14	N/A	Accessory gene regulator protein B\Accessory gene regulator protein A	N/A	N/A	N/A	Cyclic di-GMP phosphodiesterase response regulator RpfG	N/A	N/A	N/A
Boar-s18_bin_16	N/A	N/A	N/A	N/A	N/A	N/A	N/A	N/A	N/A
Boar-s18_bin_17	N/A	Accessory gene regulator protein B\Putative AgrB-like protein\Accessory gene regulator protein B	N/A	N/A	N/A	N/A	Methyl-accepting chemotaxis protein PctC	N/A	S-ribosylhomocysteine lyase
Boar-s18_bin_1	N/A	N/A	N/A	N/A	CAI-1 autoinducer sensor kinase/phosphatase CqsS	Cyclic di-GMP phosphodiesterase response regulator RpfG	Methyl-accepting chemotaxis protein McpB\ Sensor histidine kinase RcsC	N/A	S-ribosylhomocysteine lyase
Boar-s18_bin_23	N/A	N/A	N/A	N/A	N/A	N/A	N/A	N/A	S-ribosylhomocysteine lyase
Boar-s18_bin_25	N/A	N/A	Tryptophanase 1	N/A	N/A	N/A	N/A	N/A	N/A
Boar-s18_bin_27	N/A	N/A	N/A	N/A	N/A	N/A	N/A	N/A	S-ribosylhomocysteine lyase
Boar-s18_bin_29	N/A	N/A	N/A	N/A	N/A	N/A	N/A	N/A	S-ribosylhomocysteine lyase
Boar-s18_bin_2	N/A	N/A	N/A	N/A	N/A	N/A	N/A	N/A	S-ribosylhomocysteine lyase
Boar-s18_bin_32	N/A	N/A	N/A	Transcriptional regulatory protein QseB	N/A	N/A	N/A	N/A	N/A
Boar-s18_bin_35	N/A	N/A	N/A	N/A	N/A	N/A	N/A	N/A	S-ribosylhomocysteine lyase
Boar-s18_bin_4	N/A	N/A	N/A	Transcriptional regulatory protein QseB	N/A	N/A	N/A	N/A	N/A
Boar-s18_bin_5	N/A	N/A	N/A	N/A	N/A	N/A	N/A	N/A	S-ribosylhomocysteine lyase
Boar-s18_bin_6	N/A	N/A	N/A	N/A	N/A	N/A	N/A	N/A	N/A
Boar-s18_bin_7	N/A	N/A	N/A	N/A	N/A	N/A	N/A	N/A	N/A
Boar-s18_bin_8	N/A	Accessory gene regulator protein B\Accessory gene regulator protein B	N/A	N/A	N/A	N/A	Sensor histidine kinase RcsC\ Sensor histidine kinase RcsC\ Methyl-accepting chemotaxis protein McpB	N/A	S-ribosylhomocysteine lyase
Boar-s18_bin_9	N/A	N/A	N/A	N/A	N/A	N/A	N/A	N/A	N/A
Boar-s19_bin_10	N/A	N/A	N/A	N/A	N/A	N/A	N/A	N/A	S-ribosylhomocysteine lyase
Boar-s19_bin_12	N/A	N/A	N/A	N/A	N/A	N/A	N/A	N/A	S-ribosylhomocysteine lyase
Boar-s19_bin_13	N/A	N/A	N/A	N/A	N/A	N/A	Sensor histidine kinase RcsC\ Sensor histidine kinase RcsC\ Methyl-accepting chemotaxis protein PctA	N/A	N/A
Boar-s19_bin_14	N/A	N/A	N/A	N/A	N/A	N/A	N/A	N/A	N/A
Boar-s19_bin_19	N/A	Accessory gene regulator protein B	N/A	N/A	N/A	N/A	Methyl-accepting chemotaxis protein PctC	N/A	S-ribosylhomocysteine lyase
Boar-s19_bin_1	N/A	N/A	Tryptophanase 1	N/A	N/A	N/A	N/A	N/A	N/A
Boar-s19_bin_23	N/A	N/A	N/A	N/A	N/A	N/A	N/A	N/A	N/A
Boar-s19_bin_25	N/A	N/A	N/A	N/A	N/A	N/A	N/A	N/A	S-ribosylhomocysteine lyase
Boar-s19_bin_26	N/A	N/A	N/A	N/A	N/A	N/A	N/A	N/A	S-ribosylhomocysteine lyase
Boar-s19_bin_2	N/A	N/A	N/A	N/A	N/A	N/A	N/A	N/A	S-ribosylhomocysteine lyase
Boar-s19_bin_30	N-acyl homoserine lactonase AttM	N/A	N/A	N/A	N/A	N/A	N/A	N/A	N/A
Boar-s19_bin_31	N/A	N/A	N/A	N/A	N/A	N/A	N/A	N/A	N/A
Boar-s19_bin_32	N/A	N/A	N/A	N/A	N/A	N/A	N/A	N/A	S-ribosylhomocysteine lyase
Boar-s19_bin_37	N/A	N/A	N/A	N/A	N/A	N/A	N/A	N/A	N/A
Boar-s19_bin_38	N/A	N/A	N/A	N/A	N/A	Cyclic di-GMP phosphodiesterase response regulator RpfG\Sensory/regulatory protein RpfC	hypothetical protein	N/A	N/A
Boar-s19_bin_41	N/A	N/A	N/A	N/A	N/A	N/A	N/A	N/A	S-ribosylhomocysteine lyase
Boar-s19_bin_5	N/A	N/A	N/A	N/A	N/A	N/A	N/A	N/A	N/A
Boar-s19_bin_6	N/A	N/A	N/A	N/A	N/A	N/A	N/A	N/A	N/A
Boar-s19_bin_9	N/A	Accessory gene regulator protein B	N/A	N/A	N/A	N/A	Methyl-accepting chemotaxis protein McpA\ Methyl-accepting chemotaxis protein PctA	N/A	N/A
Boar-s22_bin_10	N/A	N/A	N/A	N/A	N/A	N/A	N/A	N/A	S-ribosylhomocysteine lyase
Boar-s22_bin_11	N/A	N/A	N/A	N/A	N/A	N/A	N/A	N/A	S-ribosylhomocysteine lyase
Boar-s22_bin_14	N/A	N/A	N/A	Transcriptional regulatory protein QseB	N/A	N/A	N/A	N/A	N/A
Boar-s22_bin_15	N/A	N/A	N/A	N/A	N/A	N/A	N/A	N/A	S-ribosylhomocysteine lyase
Boar-s22_bin_16	N-acyl homoserine lactonase AttM	Accessory gene regulator protein B	N/A	N/A	N/A	N/A	Methyl-accepting chemotaxis protein McpB	N/A	S-ribosylhomocysteine lyase
Boar-s22_bin_17	N-acyl homoserine lactonase AttM	N/A	N/A	N/A	N/A	N/A	N/A	N/A	N/A
Boar-s22_bin_18	N/A	N/A	N/A	N/A	N/A	N/A	N/A	N/A	S-ribosylhomocysteine lyase
Boar-s22_bin_19	N/A	N/A	N/A	N/A	N/A	N/A	N/A	N/A	S-ribosylhomocysteine lyase
Boar-s22_bin_21	N/A	N/A	N/A	N/A	N/A	N/A	N/A	N/A	S-ribosylhomocysteine lyase
Boar-s22_bin_22	N/A	N/A	N/A	N/A	N/A	N/A	N/A	N/A	S-ribosylhomocysteine lyase
Boar-s22_bin_23	N/A	N/A	N/A	N/A	N/A	N/A	N/A	N/A	N/A
Boar-s22_bin_24	N/A	N/A	N/A	N/A	N/A	N/A	N/A	N/A	S-ribosylhomocysteine lyase
Boar-s22_bin_25	N/A	N/A	N/A	N/A	N/A	N/A	N/A	N/A	N/A
Boar-s22_bin_26	N/A	N/A	N/A	N/A	N/A	Sensory/regulatory protein RpfC	N/A	N/A	N/A
Boar-s22_bin_28	N/A	N/A	N/A	N/A	N/A	N/A	N/A	N/A	N/A
Boar-s22_bin_2	N/A	N/A	N/A	N/A	N/A	N/A	N/A	N/A	N/A
Boar-s22_bin_3	N/A	N/A	N/A	N/A	N/A	N/A	N/A	N/A	N/A
Boar-s22_bin_4	N/A	N/A	N/A	N/A	N/A	N/A	N/A	N/A	N/A
Boar-s22_bin_5	N/A	N/A	N/A	N/A	N/A	Sensory/regulatory protein RpfC	N/A	N/A	S-ribosylhomocysteine lyase
Boar-s22_bin_6	N/A	N/A	N/A	N/A	N/A	N/A	N/A	N/A	N/A
Boar-s22_bin_9	N/A	N/A	N/A	N/A	N/A	N/A	N/A	N/A	S-ribosylhomocysteine lyase
Boar-s23_bin_10	N/A	N/A	N/A	N/A	N/A	N/A	N/A	N/A	S-ribosylhomocysteine lyase
Boar-s23_bin_11	N/A	Accessory gene regulator protein B\Accessory gene regulator protein B	N/A	N/A	N/A	N/A	N/A	N/A	N/A
Boar-s23_bin_16	N/A	N/A	N/A	N/A	N/A	N/A	N/A	N/A	N/A
Boar-s23_bin_17	N/A	N/A	N/A	N/A	N/A	N/A	Sensor histidine kinase RcsC\ Sensor histidine kinase RcsC\ Methyl-accepting chemotaxis protein PctB	N/A	N/A
Boar-s23_bin_19	N/A	N/A	N/A	N/A	N/A	N/A	N/A	N/A	S-ribosylhomocysteine lyase
Boar-s23_bin_1	Regulatory protein SdiA	N/A	Tryptophanase\HTH-type transcriptional regulator GadX\HTH-type transcriptional regulator GadX\Sensor histidine kinase CpxA\Signal transduction histidine-protein kinase BaeS	Transcriptional regulatory protein QseB\Sensor protein QseC	N/A	N/A	N/A	Autoinducer 2-binding protein LsrB\Autoinducer 2-binding protein LsrB	S-ribosylhomocysteine lyase
Boar-s23_bin_20	N/A	Accessory gene regulator protein B\Accessory gene regulator protein B	N/A	N/A	N/A	N/A	N/A	N/A	S-ribosylhomocysteine lyase
Boar-s23_bin_21	N/A	Accessory gene regulator protein B\Accessory gene regulator protein A\Accessory gene regulator protein A	N/A	N/A	N/A	N/A	hypothetical protein	N/A	S-ribosylhomocysteine lyase
Boar-s23_bin_22	N/A	N/A	N/A	N/A	N/A	N/A	N/A	N/A	S-ribosylhomocysteine lyase
Boar-s23_bin_23	N/A	N/A	N/A	N/A	N/A	N/A	N/A	N/A	S-ribosylhomocysteine lyase
Boar-s23_bin_24	N/A	N/A	N/A	N/A	N/A	N/A	N/A	N/A	N/A
Boar-s23_bin_27	N/A	N/A	N/A	N/A	N/A	N/A	N/A	N/A	N/A
Boar-s23_bin_28	N/A	N/A	N/A	N/A	N/A	N/A	N/A	N/A	N/A
Boar-s23_bin_29	N/A	N/A	N/A	N/A	N/A	N/A	N/A	N/A	S-ribosylhomocysteine lyase
Boar-s23_bin_2	N/A	Accessory gene regulator protein B\Accessory gene regulator protein B	N/A	N/A	N/A	N/A	Methyl-accepting chemotaxis protein McpB	N/A	N/A
Boar-s23_bin_31	N/A	N/A	N/A	N/A	N/A	N/A	N/A	N/A	N/A
Boar-s23_bin_32	N/A	Accessory gene regulator protein B	N/A	N/A	N/A	N/A	N/A	N/A	N/A
Boar-s23_bin_33	N/A	N/A	N/A	Transcriptional regulatory protein QseB	N/A	N/A	N/A	N/A	S-ribosylhomocysteine lyase
Boar-s23_bin_34	N/A	N/A	N/A	N/A	N/A	N/A	N/A	N/A	N/A
Boar-s23_bin_35	N/A	Accessory gene regulator protein B	N/A	N/A	N/A	N/A	N/A	N/A	S-ribosylhomocysteine lyase
Boar-s23_bin_36	N/A	N/A	N/A	N/A	CAI-1 autoinducer sensor kinase/phosphatase CqsS	N/A	N/A	N/A	N/A
Boar-s23_bin_37	N/A	N/A	N/A	N/A	N/A	N/A	N/A	N/A	S-ribosylhomocysteine lyase
Boar-s23_bin_38	N/A	N/A	N/A	N/A	N/A	N/A	Methyl-accepting chemotaxis protein McpA\ hypothetical protein	N/A	N/A
Boar-s23_bin_40	N/A	N/A	N/A	N/A	N/A	N/A	N/A	N/A	N/A
Boar-s23_bin_41	N/A	N/A	N/A	N/A	N/A	Sensory/regulatory protein RpfC	Sensor histidine kinase RcsC\ Methyl-accepting chemotaxis protein McpB	Autoinducer 2-binding protein LsrB	N/A
Boar-s23_bin_42	N/A	N/A	N/A	N/A	N/A	N/A	N/A	N/A	S-ribosylhomocysteine lyase
Boar-s23_bin_9	N-acyl homoserine lactonase AttM	N/A	N/A	N/A	N/A	N/A	N/A	N/A	S-ribosylhomocysteine lyase
Boar-s2_bin_10	N/A	N/A	N/A	N/A	N/A	Cyclic di-GMP phosphodiesterase response regulator RpfG	N/A	N/A	N/A
Boar-s2_bin_12	N/A	N/A	N/A	N/A	N/A	N/A	N/A	N/A	S-ribosylhomocysteine lyase
Boar-s2_bin_13	N/A	N/A	N/A	N/A	N/A	N/A	N/A	N/A	N/A
Boar-s2_bin_14	N/A	N/A	N/A	N/A	N/A	N/A	N/A	N/A	S-ribosylhomocysteine lyase
Boar-s2_bin_15	N/A	N/A	N/A	N/A	N/A	N/A	N/A	N/A	N/A
Boar-s2_bin_17	N/A	Accessory gene regulator protein A\Accessory gene regulator protein B\Accessory gene regulator protein B	N/A	N/A	N/A	N/A	Sensor histidine kinase RcsC\ Methyl-accepting chemotaxis protein McpB	N/A	S-ribosylhomocysteine lyase
Boar-s2_bin_18	N/A	N/A	N/A	N/A	N/A	N/A	N/A	N/A	S-ribosylhomocysteine lyase
Boar-s2_bin_19	N/A	N/A	N/A	N/A	N/A	N/A	N/A	N/A	S-ribosylhomocysteine lyase
Boar-s2_bin_1	N/A	N/A	N/A	N/A	N/A	N/A	N/A	N/A	N/A
Boar-s2_bin_20	N/A	N/A	N/A	N/A	CAI-1 autoinducer sensor kinase/phosphatase CqsS	N/A	Sensor histidine kinase RcsC\ Methyl-accepting chemotaxis protein McpB\ Methyl-accepting chemotaxis protein McpB	N/A	N/A
Boar-s2_bin_21	N/A	N/A	N/A	N/A	N/A	N/A	N/A	N/A	N/A
Boar-s2_bin_22	N/A	N/A	N/A	N/A	N/A	N/A	N/A	N/A	N/A
Boar-s2_bin_23	N/A	N/A	N/A	N/A	N/A	N/A	N/A	N/A	N/A
Boar-s2_bin_24	N/A	N/A	Tryptophanase 1	N/A	N/A	N/A	N/A	N/A	S-ribosylhomocysteine lyase
Boar-s2_bin_25	N/A	N/A	N/A	N/A	N/A	N/A	N/A	N/A	N/A
Boar-s2_bin_28	N/A	N/A	N/A	N/A	N/A	N/A	N/A	N/A	N/A
Boar-s2_bin_29	N/A	N/A	N/A	Sensor protein QseC\Transcriptional regulatory protein QseB	N/A	Sensory/regulatory protein RpfC	N/A	N/A	S-ribosylhomocysteine lyase
Boar-s2_bin_2	N/A	N/A	N/A	N/A	N/A	N/A	N/A	N/A	N/A
Boar-s2_bin_30	N/A	Accessory gene regulator protein B	Signal transduction histidine-protein kinase BaeS	N/A	N/A	N/A	Sensor histidine kinase RcsC\ Sensor histidine kinase RcsC\ Methyl-accepting chemotaxis protein McpA	N/A	N/A
Boar-s2_bin_31	N/A	N/A	N/A	N/A	N/A	N/A	N/A	N/A	N/A
Boar-s2_bin_33	N/A	N/A	N/A	N/A	N/A	N/A	N/A	N/A	S-ribosylhomocysteine lyase
Boar-s2_bin_34	N/A	N/A	N/A	N/A	N/A	N/A	N/A	N/A	N/A
Boar-s2_bin_35	N/A	N/A	N/A	N/A	N/A	N/A	N/A	N/A	N/A
Boar-s2_bin_36	N/A	N/A	N/A	N/A	N/A	N/A	Methyl-accepting chemotaxis protein McpA\ hypothetical protein	N/A	N/A
Boar-s2_bin_37	N/A	N/A	N/A	N/A	N/A	N/A	N/A	N/A	S-ribosylhomocysteine lyase
Boar-s2_bin_38	N/A	N/A	N/A	N/A	N/A	N/A	N/A	N/A	N/A
Boar-s2_bin_39	N/A	N/A	N/A	N/A	N/A	N/A	N/A	N/A	N/A
Boar-s2_bin_3	N/A	N/A	N/A	N/A	N/A	N/A	N/A	N/A	N/A
Boar-s2_bin_40	N/A	N/A	N/A	N/A	N/A	N/A	N/A	N/A	N/A
Boar-s2_bin_41	N/A	N/A	N/A	Sensor protein QseC	N/A	N/A	N/A	N/A	S-ribosylhomocysteine lyase
Boar-s2_bin_42	N/A	N/A	N/A	N/A	N/A	N/A	N/A	N/A	N/A
Boar-s2_bin_43	N/A	N/A	N/A	N/A	N/A	N/A	N/A	N/A	N/A
Boar-s2_bin_44	N/A	N/A	N/A	N/A	N/A	N/A	N/A	N/A	N/A
Boar-s2_bin_46	N/A	N/A	N/A	N/A	N/A	N/A	N/A	N/A	N/A
Boar-s2_bin_48	N/A	N/A	N/A	N/A	N/A	Sensory/regulatory protein RpfC	N/A	N/A	S-ribosylhomocysteine lyase
Boar-s2_bin_7	N/A	N/A	N/A	N/A	N/A	N/A	N/A	N/A	S-ribosylhomocysteine lyase
Boar-s2_bin_8	N/A	N/A	N/A	N/A	N/A	N/A	N/A	N/A	S-ribosylhomocysteine lyase
Boar-s2_bin_9	N/A	N/A	N/A	N/A	N/A	N/A	N/A	N/A	N/A
Boar-s35_bin_10	N/A	N/A	N/A	N/A	N/A	N/A	N/A	N/A	N/A
Boar-s35_bin_11	N/A	N/A	N/A	N/A	N/A	N/A	N/A	N/A	N/A
Boar-s35_bin_12	N/A	N/A	N/A	N/A	N/A	N/A	N/A	N/A	S-ribosylhomocysteine lyase
Boar-s35_bin_13	N/A	N/A	N/A	N/A	N/A	N/A	N/A	N/A	N/A
Boar-s35_bin_15	N/A	Accessory gene regulator protein B	N/A	N/A	N/A	N/A	N/A	N/A	N/A
Boar-s35_bin_16	N/A	N/A	N/A	N/A	N/A	N/A	N/A	N/A	N/A
Boar-s35_bin_18	N/A	N/A	N/A	N/A	N/A	N/A	N/A	N/A	N/A
Boar-s35_bin_19	N/A	N/A	N/A	N/A	N/A	N/A	N/A	N/A	S-ribosylhomocysteine lyase
Boar-s35_bin_1	N/A	Accessory gene regulator protein B	N/A	N/A	N/A	N/A	N/A	N/A	S-ribosylhomocysteine lyase
Boar-s35_bin_20	N/A	N/A	N/A	N/A	N/A	Sensory/regulatory protein RpfC	N/A	N/A	N/A
Boar-s35_bin_23	N/A	Accessory gene regulator protein B	N/A	N/A	N/A	N/A	N/A	N/A	S-ribosylhomocysteine lyase
Boar-s35_bin_24	N/A	N/A	Signal transduction histidine-protein kinase BaeS	N/A	N/A	N/A	N/A	N/A	N/A
Boar-s35_bin_25	N/A	N/A	N/A	N/A	N/A	N/A	N/A	N/A	S-ribosylhomocysteine lyase
Boar-s35_bin_26	N/A	N/A	N/A	N/A	N/A	N/A	N/A	N/A	N/A
Boar-s35_bin_27	N/A	Putative AgrB-like protein\Accessory gene regulator protein B	N/A	N/A	N/A	N/A	Methyl-accepting chemotaxis protein PctC	N/A	S-ribosylhomocysteine lyase
Boar-s35_bin_28	N/A	N/A	N/A	N/A	N/A	N/A	N/A	Autoinducer 2-binding protein LsrB	S-ribosylhomocysteine lyase
Boar-s35_bin_29	N/A	N/A	N/A	N/A	N/A	N/A	N/A	N/A	S-ribosylhomocysteine lyase
Boar-s35_bin_2	N/A	Putative AgrB-like protein	N/A	N/A	N/A	N/A	Methyl-accepting chemotaxis protein McpB	N/A	N/A
Boar-s35_bin_30	N/A	N/A	N/A	N/A	N/A	N/A	N/A	N/A	N/A
Boar-s35_bin_31	N/A	N/A	N/A	N/A	N/A	N/A	N/A	N/A	N/A
Boar-s35_bin_33	N/A	N/A	N/A	N/A	N/A	N/A	N/A	N/A	N/A
Boar-s35_bin_37	N/A	N/A	N/A	N/A	N/A	Sensory/regulatory protein RpfC	Sensor histidine kinase RcsC\ Methyl-accepting chemotaxis protein PctC\ Methyl-accepting chemotaxis protein PctC	Autoinducer 2-binding protein LsrB	S-ribosylhomocysteine lyase\S-ribosylhomocysteine lyase
Boar-s35_bin_39	N/A	N/A	N/A	N/A	N/A	N/A	N/A	N/A	N/A
Boar-s35_bin_3	N/A	N/A	N/A	N/A	N/A	N/A	N/A	N/A	S-ribosylhomocysteine lyase
Boar-s35_bin_42	N/A	N/A	N/A	N/A	N/A	N/A	N/A	N/A	N/A
Boar-s35_bin_43	N/A	N/A	N/A	N/A	N/A	N/A	N/A	N/A	N/A
Boar-s35_bin_5	N/A	N/A	N/A	N/A	N/A	N/A	N/A	N/A	N/A
Boar-s35_bin_6	N/A	N/A	N/A	N/A	N/A	N/A	N/A	N/A	N/A
Boar-s35_bin_7	N/A	N/A	N/A	N/A	N/A	N/A	N/A	N/A	N/A
Boar-s35_bin_8	N/A	N/A	N/A	N/A	N/A	N/A	N/A	N/A	N/A
Boar-s35_bin_9	N/A	N/A	N/A	N/A	N/A	N/A	N/A	N/A	S-ribosylhomocysteine lyase
Boar-s4_bin_10	N/A	N/A	N/A	N/A	N/A	N/A	N/A	N/A	S-ribosylhomocysteine lyase
Boar-s4_bin_11	N/A	N/A	N/A	N/A	N/A	N/A	N/A	N/A	S-ribosylhomocysteine lyase
Boar-s4_bin_12	Regulatory protein SdiA	N/A	Sensor histidine kinase CpxA\Tryptophanase\Signal transduction histidine-protein kinase BaeS	Sensor protein QseC\Transcriptional regulatory protein QseB	N/A	N/A	N/A	Autoinducer 2-binding protein LsrB\Autoinducer 2-binding protein LsrB	S-ribosylhomocysteine lyase
Boar-s4_bin_13	N/A	N/A	N/A	N/A	N/A	N/A	N/A	N/A	N/A
Boar-s4_bin_15	N/A	N/A	N/A	N/A	N/A	N/A	N/A	N/A	N/A
Boar-s4_bin_17	N/A	N/A	N/A	N/A	N/A	N/A	N/A	N/A	N/A
Boar-s4_bin_18	N/A	N/A	N/A	Sensor protein QseC	N/A	N/A	N/A	N/A	S-ribosylhomocysteine lyase
Boar-s4_bin_19	N/A	N/A	N/A	N/A	N/A	N/A	N/A	N/A	S-ribosylhomocysteine lyase
Boar-s4_bin_1	N/A	N/A	N/A	N/A	N/A	N/A	Serine	N/A	N/A
Boar-s4_bin_20	N/A	Accessory gene regulator protein B	N/A	N/A	N/A	N/A	N/A	N/A	N/A
Boar-s4_bin_21	N/A	N/A	N/A	Transcriptional regulatory protein QseB\Sensor protein QseC	N/A	N/A	N/A	N/A	N/A
Boar-s4_bin_22	N/A	N/A	N/A	N/A	N/A	N/A	N/A	N/A	S-ribosylhomocysteine lyase
Boar-s4_bin_23	N/A	N/A	N/A	N/A	N/A	N/A	N/A	N/A	N/A
Boar-s4_bin_24	N/A	N/A	N/A	N/A	N/A	N/A	N/A	N/A	N/A
Boar-s4_bin_25	N/A	N/A	N/A	N/A	N/A	N/A	N/A	N/A	N/A
Boar-s4_bin_26	N/A	N/A	N/A	N/A	N/A	N/A	Methyl-accepting chemotaxis protein McpB	N/A	S-ribosylhomocysteine lyase
Boar-s4_bin_27	N/A	N/A	N/A	N/A	N/A	N/A	N/A	N/A	S-ribosylhomocysteine lyase
Boar-s4_bin_28	N/A	N/A	N/A	N/A	N/A	N/A	N/A	N/A	N/A
Boar-s4_bin_31	N/A	N/A	N/A	N/A	N/A	N/A	N/A	N/A	N/A
Boar-s4_bin_32	N/A	N/A	N/A	N/A	N/A	N/A	N/A	N/A	N/A
Boar-s4_bin_34	N/A	N/A	N/A	N/A	N/A	N/A	N/A	N/A	N/A
Boar-s4_bin_4	N/A	N/A	N/A	N/A	N/A	N/A	N/A	N/A	S-ribosylhomocysteine lyase
Boar-s4_bin_6	N/A	N/A	N/A	N/A	N/A	N/A	N/A	N/A	N/A
Boar-s4_bin_8	N/A	N/A	N/A	N/A	N/A	N/A	N/A	N/A	S-ribosylhomocysteine lyase
Boar-s4_bin_9	N/A	Accessory gene regulator protein B	N/A	N/A	N/A	Sensory/regulatory protein RpfC	N/A	N/A	N/A
Boar-s5_bin_10	N/A	N/A	N/A	N/A	N/A	N/A	N/A	N/A	S-ribosylhomocysteine lyase
Boar-s5_bin_12	N/A	N/A	N/A	N/A	N/A	N/A	N/A	N/A	N/A
Boar-s5_bin_14	N/A	N/A	N/A	N/A	N/A	N/A	N/A	N/A	N/A
Boar-s5_bin_16	N/A	N/A	N/A	N/A	N/A	N/A	N/A	N/A	S-ribosylhomocysteine lyase
Boar-s5_bin_19	N/A	N/A	N/A	N/A	N/A	N/A	N/A	N/A	N/A
Boar-s5_bin_1	N/A	N/A	N/A	N/A	N/A	N/A	N/A	N/A	S-ribosylhomocysteine lyase
Boar-s5_bin_20	N/A	N/A	N/A	N/A	N/A	N/A	N/A	N/A	S-ribosylhomocysteine lyase
Boar-s5_bin_21	N/A	N/A	N/A	N/A	N/A	N/A	N/A	N/A	S-ribosylhomocysteine lyase
Boar-s5_bin_22	N/A	N/A	N/A	N/A	N/A	N/A	Methyl-accepting chemotaxis protein McpB	N/A	S-ribosylhomocysteine lyase
Boar-s5_bin_23	N/A	Accessory gene regulator protein B\Accessory gene regulator protein A	N/A	N/A	N/A	Cyclic di-GMP phosphodiesterase response regulator RpfG	N/A	N/A	N/A
Boar-s5_bin_26	N/A	Accessory gene regulator protein B	N/A	N/A	N/A	N/A	Methyl-accepting chemotaxis protein McpB	N/A	S-ribosylhomocysteine lyase
Boar-s5_bin_28	N/A	N/A	N/A	N/A	N/A	N/A	N/A	N/A	S-ribosylhomocysteine lyase
Boar-s5_bin_30	N/A	N/A	N/A	N/A	N/A	N/A	N/A	N/A	S-ribosylhomocysteine lyase\S-ribosylhomocysteine lyase
Boar-s5_bin_31	N/A	N/A	N/A	N/A	N/A	N/A	N/A	N/A	S-ribosylhomocysteine lyase
Boar-s5_bin_32	N/A	N/A	N/A	N/A	N/A	N/A	N/A	N/A	S-ribosylhomocysteine lyase
Boar-s5_bin_34	N/A	Accessory gene regulator protein B	N/A	N/A	N/A	N/A	N/A	N/A	N/A
Boar-s5_bin_35	N/A	N/A	N/A	N/A	N/A	N/A	N/A	N/A	S-ribosylhomocysteine lyase
Boar-s5_bin_36	N/A	N/A	N/A	N/A	N/A	N/A	N/A	N/A	S-ribosylhomocysteine lyase
Boar-s5_bin_38	N/A	N/A	N/A	Transcriptional regulatory protein QseB	N/A	N/A	N/A	N/A	S-ribosylhomocysteine lyase
Boar-s5_bin_40	N/A	N/A	N/A	N/A	N/A	N/A	N/A	N/A	N/A
Boar-s5_bin_43	N/A	N/A	N/A	N/A	N/A	N/A	N/A	Autoinducer 2-binding protein LsrB	N/A
Boar-s5_bin_44	N/A	N/A	N/A	N/A	N/A	N/A	N/A	N/A	S-ribosylhomocysteine lyase
Boar-s5_bin_45	N/A	N/A	N/A	N/A	N/A	N/A	N/A	Autoinducer 2-binding protein LsrB	S-ribosylhomocysteine lyase
Boar-s5_bin_46	N/A	N/A	N/A	N/A	N/A	N/A	N/A	N/A	S-ribosylhomocysteine lyase
Boar-s5_bin_7	N/A	N/A	N/A	N/A	N/A	N/A	N/A	N/A	N/A
Boar-s5_bin_8	N/A	N/A	N/A	N/A	N/A	N/A	N/A	N/A	N/A
Boar-s7_bin_10	N/A	N/A	N/A	N/A	N/A	N/A	N/A	N/A	S-ribosylhomocysteine lyase
Boar-s7_bin_13	N/A	N/A	N/A	N/A	N/A	N/A	N/A	N/A	N/A
Boar-s7_bin_14	Autoinducer 1 sensor kinase/phosphatase LuxN	N/A	N/A	Transcriptional regulatory protein QseB	N/A	N/A	N/A	N/A	S-ribosylhomocysteine lyase
Boar-s7_bin_15	N/A	N/A	N/A	N/A	N/A	N/A	N/A	N/A	S-ribosylhomocysteine lyase
Boar-s7_bin_16	N/A	N/A	N/A	N/A	N/A	N/A	N/A	N/A	S-ribosylhomocysteine lyase
Boar-s7_bin_19	N/A	Accessory gene regulator protein B	N/A	N/A	N/A	Sensory/regulatory protein RpfC	Sensor histidine kinase RcsC	N/A	N/A
Boar-s7_bin_20	N/A	N/A	N/A	N/A	N/A	N/A	N/A	N/A	N/A
Boar-s7_bin_22	N/A	Accessory gene regulator protein B\Accessory gene regulator protein B	N/A	N/A	CAI-1 autoinducer sensor kinase/phosphatase CqsS	N/A	Sensor histidine kinase RcsC\ Methyl-accepting chemotaxis protein McpB\ Methyl-accepting chemotaxis protein PctC	N/A	N/A
Boar-s7_bin_24	N/A	N/A	N/A	N/A	N/A	N/A	N/A	N/A	S-ribosylhomocysteine lyase
Boar-s7_bin_25	N/A	N/A	N/A	N/A	N/A	N/A	N/A	N/A	S-ribosylhomocysteine lyase
Boar-s7_bin_26	N/A	N/A	N/A	N/A	N/A	N/A	N/A	Autoinducer 2-binding protein LsrB	S-ribosylhomocysteine lyase
Boar-s7_bin_27	N/A	N/A	N/A	N/A	N/A	N/A	N/A	N/A	N/A
Boar-s7_bin_28	N/A	N/A	N/A	N/A	N/A	N/A	N/A	N/A	N/A
Boar-s7_bin_29	N/A	N/A	N/A	N/A	N/A	N/A	N/A	N/A	S-ribosylhomocysteine lyase
Boar-s7_bin_32	N/A	N/A	N/A	N/A	N/A	N/A	N/A	N/A	N/A
Boar-s7_bin_35	N/A	N/A	N/A	N/A	N/A	N/A	N/A	N/A	S-ribosylhomocysteine lyase
Boar-s7_bin_37	N/A	N/A	N/A	N/A	N/A	N/A	N/A	N/A	S-ribosylhomocysteine lyase
Boar-s7_bin_39	N/A	N/A	N/A	N/A	N/A	N/A	N/A	N/A	N/A
Boar-s7_bin_3	N/A	Accessory gene regulator protein B\Accessory gene regulator protein B\Accessory gene regulator protein B	N/A	N/A	N/A	N/A	N/A	N/A	N/A
Boar-s7_bin_40	N/A	N/A	N/A	N/A	N/A	N/A	N/A	N/A	S-ribosylhomocysteine lyase
Boar-s7_bin_41	N/A	N/A	N/A	N/A	N/A	N/A	N/A	N/A	N/A
Boar-s7_bin_45	N/A	N/A	N/A	N/A	N/A	N/A	N/A	N/A	S-ribosylhomocysteine lyase
Boar-s7_bin_46	N/A	Accessory gene regulator protein B	N/A	N/A	N/A	Cyclic di-GMP phosphodiesterase response regulator RpfG	N/A	N/A	S-ribosylhomocysteine lyase
Boar-s7_bin_47	N/A	N/A	N/A	N/A	N/A	N/A	N/A	N/A	S-ribosylhomocysteine lyase
Boar-s7_bin_4	N/A	N/A	Signal transduction histidine-protein kinase BaeS	N/A	N/A	N/A	N/A	Autoinducer 2-binding protein LsrB	S-ribosylhomocysteine lyase
Boar-s7_bin_50	N/A	N/A	N/A	N/A	N/A	N/A	N/A	N/A	S-ribosylhomocysteine lyase
Boar-s7_bin_5	N/A	N/A	N/A	N/A	N/A	N/A	N/A	N/A	N/A
Boar-s7_bin_6	N/A	N/A	N/A	Transcriptional regulatory protein QseB	N/A	N/A	N/A	N/A	S-ribosylhomocysteine lyase
Boar-s7_bin_8	N/A	Accessory gene regulator protein A\Accessory gene regulator protein A	N/A	N/A	N/A	N/A	N/A	N/A	N/A
Boar-s7_bin_9	N/A	N/A	N/A	N/A	N/A	N/A	N/A	N/A	N/A
Boar-s8_bin_12	N/A	Accessory gene regulator protein B	N/A	N/A	N/A	N/A	N/A	N/A	S-ribosylhomocysteine lyase
Boar-s8_bin_13	N/A	N/A	N/A	N/A	N/A	N/A	N/A	N/A	N/A
Boar-s8_bin_14	N/A	N/A	N/A	N/A	N/A	N/A	N/A	N/A	S-ribosylhomocysteine lyase
Boar-s8_bin_15	N/A	N/A	N/A	N/A	N/A	N/A	N/A	Autoinducer 2-binding protein LsrB	S-ribosylhomocysteine lyase
Boar-s8_bin_18	N/A	N/A	N/A	N/A	N/A	N/A	N/A	N/A	S-ribosylhomocysteine lyase
Boar-s8_bin_1	N/A	N/A	N/A	N/A	N/A	N/A	N/A	N/A	S-ribosylhomocysteine lyase
Boar-s8_bin_20	N/A	N/A	N/A	N/A	N/A	N/A	N/A	N/A	S-ribosylhomocysteine lyase
Boar-s8_bin_21	N/A	N/A	N/A	N/A	N/A	N/A	N/A	N/A	S-ribosylhomocysteine lyase
Boar-s8_bin_25	N/A	Accessory gene regulator protein B	N/A	N/A	N/A	N/A	N/A	N/A	N/A
Boar-s8_bin_26	N/A	N/A	N/A	N/A	N/A	N/A	N/A	N/A	S-ribosylhomocysteine lyase
Boar-s8_bin_28	N/A	N/A	N/A	N/A	N/A	N/A	N/A	N/A	S-ribosylhomocysteine lyase
Boar-s8_bin_36	N/A	N/A	Tryptophanase 1	N/A	N/A	N/A	N/A	N/A	N/A
Boar-s8_bin_3	N/A	N/A	N/A	N/A	N/A	N/A	N/A	N/A	N/A
Boar-s8_bin_40	N/A	N/A	N/A	N/A	N/A	N/A	N/A	N/A	N/A
Boar-s8_bin_42	N/A	N/A	N/A	N/A	N/A	N/A	N/A	N/A	S-ribosylhomocysteine lyase
Boar-s8_bin_44	N/A	N/A	N/A	N/A	N/A	N/A	N/A	N/A	N/A
Boar-s8_bin_48	N/A	N/A	N/A	N/A	N/A	N/A	N/A	N/A	N/A
Boar-s8_bin_49	N/A	N/A	N/A	N/A	N/A	N/A	N/A	N/A	S-ribosylhomocysteine lyase
Boar-s8_bin_4	N/A	N/A	N/A	N/A	N/A	N/A	Methyl-accepting chemotaxis protein McpB	N/A	S-ribosylhomocysteine lyase
Boar-s8_bin_50	N/A	N/A	N/A	N/A	N/A	N/A	N/A	N/A	S-ribosylhomocysteine lyase
Boar-s8_bin_53	N/A	N/A	N/A	N/A	N/A	N/A	N/A	N/A	N/A
Boar-s8_bin_54	N/A	N/A	N/A	N/A	N/A	N/A	N/A	N/A	N/A
Boar-s8_bin_5	N/A	N/A	N/A	N/A	N/A	N/A	N/A	N/A	N/A
Boar-s8_bin_7	N/A	N/A	N/A	N/A	N/A	N/A	N/A	N/A	S-ribosylhomocysteine lyase
Boar-s8_bin_8	N/A	N/A	N/A	N/A	N/A	N/A	N/A	N/A	S-ribosylhomocysteine lyase
Boar-s8_bin_9	N/A	N/A	N/A	N/A	N/A	N/A	N/A	N/A	N/A
C4936_bin_11	N/A	N/A	N/A	N/A	N/A	N/A	N/A	N/A	N/A
C4936_bin_14	N/A	N/A	N/A	N/A	N/A	N/A	N/A	N/A	N/A
C4936_bin_15	N/A	N/A	N/A	N/A	N/A	N/A	N/A	N/A	N/A
C4936_bin_17	N/A	N/A	N/A	N/A	N/A	N/A	N/A	N/A	S-ribosylhomocysteine lyase
C4936_bin_28	N/A	N/A	N/A	N/A	N/A	N/A	N/A	N/A	N/A
C4936_bin_31	N/A	N/A	N/A	N/A	N/A	N/A	N/A	N/A	N/A
C4936_bin_32	N/A	Accessory gene regulator protein B	N/A	N/A	N/A	N/A	N/A	N/A	N/A
C4936_bin_33	N/A	N/A	N/A	N/A	N/A	N/A	N/A	N/A	N/A
C4936_bin_34	N/A	N/A	N/A	N/A	N/A	N/A	N/A	N/A	N/A
C4936_bin_35	N/A	N/A	N/A	N/A	N/A	N/A	N/A	N/A	N/A
C4936_bin_37	N/A	N/A	N/A	N/A	N/A	N/A	N/A	N/A	N/A
C4936_bin_38	N/A	N/A	N/A	N/A	N/A	N/A	N/A	N/A	S-ribosylhomocysteine lyase
C4936_bin_3	N/A	N/A	N/A	N/A	N/A	N/A	N/A	N/A	N/A
C4936_bin_41	N/A	N/A	N/A	N/A	N/A	N/A	N/A	N/A	N/A
C4936_bin_44	N/A	N/A	N/A	N/A	N/A	N/A	N/A	N/A	S-ribosylhomocysteine lyase
C4936_bin_4	N/A	N/A	N/A	N/A	N/A	N/A	N/A	N/A	S-ribosylhomocysteine lyase
C4936_bin_50	N/A	N/A	N/A	N/A	N/A	N/A	N/A	N/A	N/A
C4936_bin_8	N/A	N/A	N/A	N/A	N/A	Cyclic di-GMP phosphodiesterase response regulator RpfG	N/A	N/A	N/A
C4950_bin_10	N/A	N/A	N/A	N/A	N/A	N/A	N/A	N/A	N/A
C4950_bin_13	N/A	N/A	N/A	Transcriptional regulatory protein QseB\Sensor protein QseC	N/A	N/A	N/A	N/A	N/A
C4950_bin_15	N/A	N/A	N/A	N/A	N/A	N/A	N/A	N/A	S-ribosylhomocysteine lyase
C4950_bin_17	N/A	N/A	N/A	N/A	N/A	N/A	N/A	N/A	N/A
C4950_bin_18	N/A	N/A	N/A	N/A	N/A	N/A	N/A	N/A	S-ribosylhomocysteine lyase\S-ribosylhomocysteine lyase
C4950_bin_19	N/A	N/A	N/A	N/A	N/A	N/A	N/A	N/A	N/A
C4950_bin_1	N/A	N/A	N/A	N/A	N/A	N/A	N/A	N/A	N/A
C4950_bin_22	N/A	N/A	N/A	N/A	N/A	N/A	N/A	N/A	S-ribosylhomocysteine lyase
C4950_bin_23	N/A	N/A	N/A	N/A	N/A	N/A	N/A	N/A	N/A
C4950_bin_25	N/A	Accessory gene regulator protein B	N/A	N/A	N/A	N/A	N/A	N/A	N/A
C4950_bin_26	N/A	N/A	Signal transduction histidine-protein kinase BaeS	N/A	N/A	N/A	N/A	N/A	N/A
C4950_bin_2	N/A	N/A	N/A	N/A	N/A	N/A	N/A	N/A	N/A
C4950_bin_30	N/A	N/A	N/A	N/A	N/A	N/A	N/A	N/A	S-ribosylhomocysteine lyase
C4974_bin_11	N/A	Accessory gene regulator protein A	N/A	N/A	N/A	N/A	N/A	N/A	S-ribosylhomocysteine lyase
C4974_bin_12	N/A	N/A	N/A	N/A	N/A	N/A	N/A	N/A	N/A
C4974_bin_14	N/A	N/A	N/A	N/A	N/A	N/A	N/A	N/A	S-ribosylhomocysteine lyase
C4974_bin_18	N/A	N/A	N/A	N/A	N/A	N/A	N/A	N/A	S-ribosylhomocysteine lyase
C4974_bin_19	N/A	N/A	N/A	Transcriptional regulatory protein QseB\Sensor protein QseC	N/A	N/A	N/A	N/A	N/A
C4974_bin_1	N/A	N/A	N/A	N/A	N/A	N/A	N/A	N/A	N/A
C4974_bin_26	N/A	N/A	N/A	N/A	N/A	N/A	N/A	N/A	N/A
C4974_bin_2	N/A	N/A	N/A	N/A	N/A	N/A	N/A	N/A	N/A
C4974_bin_30	N/A	Accessory gene regulator protein B	N/A	N/A	N/A	Cyclic di-GMP phosphodiesterase response regulator RpfG	N/A	N/A	N/A
C4974_bin_33	N/A	N/A	N/A	N/A	N/A	N/A	N/A	N/A	N/A
C4974_bin_38	N/A	N/A	N/A	N/A	N/A	N/A	N/A	N/A	N/A
C4974_bin_39	N/A	N/A	N/A	N/A	N/A	N/A	N/A	N/A	S-ribosylhomocysteine lyase
C4974_bin_48	HTH-type transcriptional regulator SinR	Accessory gene regulator protein B	N/A	N/A	N/A	Cyclic di-GMP phosphodiesterase response regulator RpfG	N/A	N/A	N/A
C4974_bin_50	N/A	N/A	N/A	N/A	N/A	N/A	N/A	N/A	N/A
C4974_bin_52	N/A	N/A	N/A	N/A	N/A	N/A	N/A	N/A	N/A
C4974_bin_8	N/A	N/A	N/A	N/A	N/A	N/A	N/A	N/A	N/A
C4975_bin_11	N/A	N/A	N/A	N/A	N/A	N/A	N/A	N/A	S-ribosylhomocysteine lyase
C4975_bin_12	N/A	N/A	N/A	N/A	N/A	N/A	N/A	N/A	N/A
C4975_bin_14	N/A	N/A	N/A	N/A	N/A	N/A	N/A	N/A	N/A
C4975_bin_19	N/A	N/A	N/A	N/A	N/A	N/A	N/A	N/A	S-ribosylhomocysteine lyase
C4975_bin_21	N/A	N/A	N/A	N/A	N/A	N/A	N/A	N/A	S-ribosylhomocysteine lyase
C4975_bin_23	N/A	Accessory gene regulator protein B	N/A	N/A	N/A	N/A	N/A	N/A	S-ribosylhomocysteine lyase
C4975_bin_24	N/A	N/A	N/A	N/A	N/A	N/A	N/A	N/A	N/A
C4975_bin_26	N/A	N/A	N/A	N/A	N/A	N/A	N/A	N/A	S-ribosylhomocysteine lyase
C4975_bin_27	N/A	N/A	N/A	N/A	N/A	Sensory/regulatory protein RpfC	N/A	N/A	N/A
C4975_bin_28	N/A	N/A	N/A	N/A	N/A	Sensory/regulatory protein RpfC	N/A	N/A	N/A
C4975_bin_29	N/A	N/A	N/A	N/A	N/A	Sensory/regulatory protein RpfC	N/A	N/A	N/A
C4975_bin_33	N/A	N/A	N/A	N/A	N/A	N/A	N/A	N/A	N/A
C4975_bin_35	N/A	Accessory gene regulator protein B	N/A	N/A	N/A	N/A	N/A	N/A	S-ribosylhomocysteine lyase
C4975_bin_3	N/A	N/A	N/A	N/A	N/A	N/A	N/A	N/A	N/A
C4975_bin_40	N/A	N/A	N/A	N/A	N/A	N/A	N/A	N/A	S-ribosylhomocysteine lyase
C4975_bin_41	N/A	N/A	N/A	N/A	N/A	N/A	N/A	N/A	S-ribosylhomocysteine lyase
C4975_bin_42	N/A	Accessory gene regulator protein B\Accessory gene regulator protein A	N/A	N/A	N/A	N/A	N/A	N/A	N/A
C4975_bin_44	N/A	N/A	N/A	N/A	N/A	N/A	N/A	N/A	N/A
C4975_bin_46	N/A	N/A	N/A	N/A	N/A	N/A	N/A	N/A	S-ribosylhomocysteine lyase
C4975_bin_48	N/A	Accessory gene regulator protein B\Accessory gene regulator protein B\Accessory gene regulator protein B	N/A	N/A	N/A	N/A	Methyl-accepting chemotaxis protein PctC	N/A	S-ribosylhomocysteine lyase
C4975_bin_4	N/A	N/A	N/A	N/A	N/A	N/A	N/A	N/A	S-ribosylhomocysteine lyase
C4975_bin_51	N/A	N/A	N/A	N/A	N/A	N/A	N/A	Autoinducer 2-binding protein LsrB	S-ribosylhomocysteine lyase
C4975_bin_52	N/A	N/A	N/A	N/A	N/A	N/A	N/A	N/A	N/A
C4975_bin_53	N/A	N/A	N/A	N/A	N/A	N/A	N/A	N/A	N/A
C4975_bin_56	N/A	Accessory gene regulator protein B	N/A	N/A	N/A	Sensory/regulatory protein RpfC	N/A	N/A	N/A
C4975_bin_57	N/A	N/A	N/A	N/A	N/A	N/A	N/A	N/A	N/A
C4975_bin_59	N/A	N/A	N/A	N/A	N/A	N/A	N/A	N/A	N/A
C4975_bin_5	N/A	N/A	N/A	Transcriptional regulatory protein QseB\Sensor protein QseC	N/A	N/A	N/A	N/A	N/A
C4975_bin_64	N/A	N/A	N/A	N/A	N/A	N/A	N/A	N/A	N/A
C4975_bin_65	N/A	N/A	N/A	N/A	N/A	N/A	N/A	N/A	N/A
C4975_bin_66	N/A	N/A	N/A	N/A	N/A	N/A	N/A	N/A	N/A
C4975_bin_68	N/A	N/A	N/A	N/A	N/A	N/A	N/A	N/A	S-ribosylhomocysteine lyase
C4975_bin_69	N/A	N/A	N/A	N/A	N/A	N/A	N/A	N/A	S-ribosylhomocysteine lyase\S-ribosylhomocysteine lyase
C4975_bin_6	N/A	N/A	N/A	N/A	N/A	N/A	N/A	N/A	S-ribosylhomocysteine lyase
C4978_bin_11	N/A	N/A	N/A	N/A	N/A	N/A	N/A	N/A	S-ribosylhomocysteine lyase
C4978_bin_17	N/A	N/A	N/A	N/A	N/A	N/A	N/A	N/A	N/A
C4978_bin_18	N/A	N/A	N/A	N/A	N/A	N/A	N/A	N/A	N/A
C4978_bin_21	N/A	N/A	N/A	N/A	N/A	N/A	N/A	N/A	S-ribosylhomocysteine lyase
C4978_bin_23	N/A	N/A	N/A	N/A	N/A	N/A	N/A	N/A	N/A
C4978_bin_25	N/A	N/A	N/A	N/A	N/A	N/A	N/A	N/A	S-ribosylhomocysteine lyase
C4978_bin_28	N/A	N/A	N/A	N/A	N/A	N/A	N/A	N/A	N/A
C4978_bin_36	N/A	N/A	N/A	N/A	N/A	N/A	N/A	N/A	N/A
C4978_bin_38	N-acyl homoserine lactonase	N/A	N/A	N/A	N/A	N/A	N/A	Autoinducer 2-binding protein LsrB	S-ribosylhomocysteine lyase
C4978_bin_39	N/A	N/A	N/A	N/A	N/A	N/A	N/A	N/A	S-ribosylhomocysteine lyase
C4978_bin_41	N/A	N/A	N/A	N/A	N/A	N/A	N/A	N/A	N/A
C4978_bin_44	N/A	Accessory gene regulator protein B	N/A	N/A	N/A	N/A	N/A	N/A	N/A
C4978_bin_46	N/A	N/A	N/A	N/A	N/A	N/A	N/A	N/A	S-ribosylhomocysteine lyase\S-ribosylhomocysteine lyase
C4978_bin_48	N/A	N/A	N/A	N/A	N/A	N/A	N/A	N/A	N/A
C4978_bin_52	N/A	N/A	N/A	Transcriptional regulatory protein QseB	N/A	N/A	N/A	N/A	N/A
C4978_bin_53	N/A	N/A	N/A	N/A	N/A	N/A	N/A	N/A	S-ribosylhomocysteine lyase
C4978_bin_55	N/A	N/A	N/A	N/A	N/A	N/A	N/A	N/A	S-ribosylhomocysteine lyase
C4978_bin_58	N/A	N/A	N/A	N/A	N/A	N/A	N/A	N/A	S-ribosylhomocysteine lyase
C4978_bin_5	N/A	N/A	N/A	N/A	N/A	N/A	N/A	N/A	N/A
C4978_bin_6	N/A	N/A	N/A	N/A	N/A	N/A	N/A	N/A	N/A
C4978_bin_9	N/A	N/A	N/A	N/A	N/A	N/A	N/A	N/A	N/A
C4979_bin_10	N/A	N/A	N/A	N/A	N/A	N/A	N/A	N/A	N/A
C4979_bin_11	N/A	N/A	N/A	N/A	N/A	N/A	N/A	N/A	N/A
C4979_bin_18	N/A	N/A	N/A	N/A	N/A	N/A	N/A	N/A	S-ribosylhomocysteine lyase
C4979_bin_1	N/A	N/A	N/A	N/A	N/A	N/A	N/A	N/A	S-ribosylhomocysteine lyase
C4979_bin_20	N/A	N/A	N/A	N/A	N/A	N/A	N/A	N/A	S-ribosylhomocysteine lyase
C4979_bin_26	N/A	N/A	N/A	N/A	N/A	N/A	N/A	N/A	N/A
C4979_bin_28	N/A	N/A	N/A	N/A	N/A	N/A	N/A	N/A	N/A
C4979_bin_29	N/A	N/A	N/A	N/A	N/A	N/A	N/A	N/A	N/A
C4979_bin_31	N/A	N/A	N/A	N/A	N/A	N/A	N/A	N/A	N/A
C4979_bin_34	N/A	Accessory gene regulator protein B	N/A	N/A	N/A	Cyclic di-GMP phosphodiesterase response regulator RpfG	N/A	N/A	N/A
C4979_bin_41	N/A	N/A	N/A	N/A	N/A	N/A	N/A	N/A	S-ribosylhomocysteine lyase
C4979_bin_44	N/A	N/A	N/A	N/A	N/A	N/A	N/A	N/A	N/A
C4979_bin_45	N/A	N/A	N/A	N/A	N/A	N/A	N/A	N/A	N/A
C4979_bin_47	N-acyl homoserine lactonase AttM	N/A	N/A	N/A	N/A	N/A	N/A	N/A	N/A
C4979_bin_49	N/A	N/A	N/A	N/A	N/A	N/A	N/A	N/A	N/A
C4979_bin_50	N/A	Accessory gene regulator protein B	N/A	N/A	N/A	N/A	N/A	N/A	S-ribosylhomocysteine lyase
C4979_bin_55	N/A	N/A	N/A	N/A	N/A	N/A	N/A	N/A	S-ribosylhomocysteine lyase
C4979_bin_9	N/A	N/A	N/A	N/A	N/A	N/A	Sensor histidine kinase RcsC\ Sensor histidine kinase RcsC\ Methyl-accepting chemotaxis protein McpB\ Methyl-accepting chemotaxis protein PctB	N/A	N/A
C4982_bin_11	N/A	N/A	N/A	N/A	N/A	N/A	N/A	N/A	N/A
C4982_bin_14	N/A	N/A	N/A	N/A	N/A	N/A	N/A	N/A	S-ribosylhomocysteine lyase
C4982_bin_16	N/A	N/A	N/A	N/A	N/A	N/A	N/A	N/A	N/A
C4982_bin_18	N/A	Accessory gene regulator protein A\Accessory gene regulator protein B	N/A	N/A	N/A	N/A	N/A	N/A	N/A
C4982_bin_22	N/A	N/A	N/A	N/A	N/A	N/A	N/A	N/A	N/A
C4982_bin_24	N/A	N/A	N/A	N/A	N/A	N/A	N/A	N/A	N/A
C4982_bin_26	N/A	N/A	N/A	N/A	N/A	N/A	N/A	N/A	N/A
C4982_bin_27	N/A	N/A	N/A	N/A	N/A	N/A	N/A	N/A	S-ribosylhomocysteine lyase\S-ribosylhomocysteine lyase
C4982_bin_28	N/A	N/A	N/A	N/A	N/A	N/A	N/A	N/A	S-ribosylhomocysteine lyase
C4982_bin_30	N/A	N/A	N/A	N/A	N/A	N/A	N/A	Autoinducer 2-binding protein LsrB	S-ribosylhomocysteine lyase
C4982_bin_31	N/A	N/A	N/A	N/A	N/A	N/A	N/A	N/A	N/A
C4982_bin_33	N/A	N/A	N/A	N/A	N/A	N/A	N/A	N/A	N/A
C4982_bin_35	N/A	N/A	N/A	N/A	N/A	N/A	N/A	N/A	N/A
C4982_bin_38	N/A	N/A	N/A	N/A	N/A	N/A	N/A	N/A	N/A
C4982_bin_39	N/A	N/A	N/A	N/A	N/A	N/A	N/A	N/A	N/A
C4982_bin_41	HTH-type transcriptional regulator SinR	Accessory gene regulator protein B	N/A	N/A	N/A	N/A	N/A	N/A	N/A
C4982_bin_42	N/A	N/A	N/A	N/A	N/A	N/A	N/A	N/A	N/A
C4982_bin_6	N/A	N/A	N/A	N/A	N/A	N/A	N/A	N/A	N/A
C5039_bin_11	N/A	N/A	N/A	N/A	N/A	N/A	N/A	N/A	N/A
C5039_bin_12	N/A	N/A	N/A	N/A	N/A	N/A	N/A	N/A	N/A
C5039_bin_14	N/A	Accessory gene regulator protein B	N/A	N/A	N/A	N/A	N/A	N/A	S-ribosylhomocysteine lyase
C5039_bin_16	N/A	N/A	N/A	N/A	N/A	N/A	N/A	N/A	N/A
C5039_bin_17	N/A	N/A	N/A	N/A	N/A	N/A	N/A	N/A	N/A
C5039_bin_19	N/A	N/A	N/A	N/A	N/A	N/A	N/A	N/A	N/A
C5039_bin_24	N/A	N/A	N/A	N/A	N/A	N/A	N/A	N/A	N/A
C5039_bin_33	N/A	N/A	N/A	N/A	N/A	N/A	N/A	N/A	S-ribosylhomocysteine lyase
C5039_bin_37	N/A	N/A	N/A	N/A	N/A	N/A	N/A	N/A	N/A
C5039_bin_39	N/A	N/A	N/A	N/A	N/A	N/A	N/A	N/A	N/A
C5039_bin_3	N/A	N/A	N/A	N/A	N/A	N/A	N/A	N/A	S-ribosylhomocysteine lyase
C5039_bin_41	N/A	N/A	N/A	N/A	N/A	N/A	N/A	N/A	S-ribosylhomocysteine lyase
C5039_bin_45	N/A	N/A	N/A	N/A	N/A	N/A	N/A	N/A	S-ribosylhomocysteine lyase
C5039_bin_46	N/A	N/A	N/A	N/A	N/A	N/A	N/A	N/A	S-ribosylhomocysteine lyase
C5039_bin_47	N/A	N/A	N/A	N/A	N/A	N/A	N/A	N/A	N/A
C5039_bin_49	N/A	N/A	N/A	N/A	N/A	N/A	N/A	N/A	S-ribosylhomocysteine lyase
C5039_bin_4	N/A	N/A	N/A	Transcriptional regulatory protein QseB\Sensor protein QseC	N/A	N/A	N/A	Autoinducer 2-binding protein LsrB	N/A
C5039_bin_55	N/A	N/A	N/A	N/A	N/A	N/A	N/A	N/A	N/A
C5042_bin_20	N/A	N/A	N/A	N/A	N/A	N/A	N/A	N/A	N/A
C5042_bin_22	N/A	N/A	N/A	Transcriptional regulatory protein QseB\Transcriptional regulatory protein QseB	N/A	N/A	N/A	N/A	N/A
C5042_bin_23	N/A	N/A	N/A	N/A	N/A	N/A	N/A	N/A	N/A
C5042_bin_27	N/A	N/A	N/A	N/A	N/A	N/A	N/A	N/A	N/A
C5042_bin_30	N/A	N/A	N/A	N/A	N/A	N/A	N/A	N/A	S-ribosylhomocysteine lyase
C5042_bin_31	N/A	N/A	N/A	N/A	N/A	N/A	N/A	N/A	N/A
C5042_bin_3	N/A	Accessory gene regulator protein A\Accessory gene regulator protein B	N/A	N/A	N/A	N/A	N/A	N/A	N/A
C5042_bin_4	N/A	Accessory gene regulator protein B	N/A	N/A	N/A	N/A	N/A	N/A	N/A
C5042_bin_7	N/A	Accessory gene regulator protein B	N/A	N/A	N/A	Cyclic di-GMP phosphodiesterase response regulator RpfG	N/A	N/A	N/A
C5042_bin_9	N/A	N/A	N/A	N/A	N/A	N/A	N/A	N/A	N/A
C5071_bin_12	N/A	N/A	N/A	N/A	N/A	N/A	N/A	N/A	N/A
C5071_bin_13	N/A	N/A	N/A	N/A	N/A	N/A	N/A	N/A	S-ribosylhomocysteine lyase
C5071_bin_16	N/A	N/A	N/A	N/A	N/A	N/A	N/A	N/A	S-ribosylhomocysteine lyase
C5071_bin_17	N/A	N/A	N/A	N/A	N/A	N/A	N/A	N/A	N/A
C5071_bin_20	N/A	N/A	N/A	Transcriptional regulatory protein QseB\Sensor protein QseC	N/A	N/A	N/A	N/A	N/A
C5071_bin_21	N/A	N/A	N/A	N/A	N/A	N/A	N/A	N/A	S-ribosylhomocysteine lyase
C5071_bin_22	N/A	N/A	N/A	N/A	N/A	N/A	N/A	N/A	S-ribosylhomocysteine lyase
C5071_bin_28	N/A	N/A	N/A	N/A	N/A	N/A	N/A	N/A	N/A
C5071_bin_29	N/A	N/A	N/A	N/A	N/A	N/A	N/A	N/A	N/A
C5071_bin_35	N/A	N/A	N/A	N/A	N/A	N/A	N/A	N/A	S-ribosylhomocysteine lyase
C5071_bin_37	N/A	N/A	N/A	N/A	N/A	N/A	N/A	N/A	N/A
C5071_bin_39	N/A	N/A	N/A	N/A	N/A	N/A	N/A	N/A	N/A
C5071_bin_3	N/A	N/A	N/A	N/A	N/A	N/A	N/A	N/A	S-ribosylhomocysteine lyase
C5071_bin_40	N/A	N/A	N/A	Transcriptional regulatory protein QseB	N/A	N/A	N/A	N/A	N/A
C5071_bin_4	N/A	N/A	N/A	N/A	N/A	N/A	N/A	N/A	S-ribosylhomocysteine lyase
C5071_bin_6	N/A	N/A	N/A	N/A	N/A	N/A	N/A	N/A	S-ribosylhomocysteine lyase
C5071_bin_7	N/A	N/A	N/A	N/A	N/A	N/A	N/A	N/A	N/A
C5071_bin_9	N/A	N/A	N/A	Transcriptional regulatory protein QseB	N/A	N/A	N/A	N/A	N/A
Duroc-High1_bin_11	N/A	N/A	N/A	N/A	N/A	N/A	N/A	N/A	N/A
Duroc-High1_bin_16	N/A	N/A	N/A	N/A	N/A	N/A	N/A	N/A	N/A
Duroc-High1_bin_17	N/A	N/A	N/A	N/A	N/A	N/A	N/A	N/A	N/A
Duroc-High1_bin_26	N/A	N/A	N/A	N/A	N/A	N/A	N/A	N/A	N/A
Duroc-High1_bin_28	N/A	N/A	N/A	N/A	N/A	N/A	N/A	N/A	N/A
Duroc-High1_bin_29	N/A	N/A	N/A	N/A	N/A	N/A	N/A	N/A	S-ribosylhomocysteine lyase
Duroc-High1_bin_30	N/A	N/A	Signal transduction histidine-protein kinase BaeS	N/A	N/A	N/A	Methyl-accepting chemotaxis protein McpB	N/A	S-ribosylhomocysteine lyase
Duroc-High1_bin_33	N/A	N/A	N/A	Transcriptional regulatory protein QseB	N/A	N/A	N/A	N/A	N/A
Duroc-High1_bin_36	N/A	N/A	N/A	N/A	N/A	N/A	N/A	N/A	S-ribosylhomocysteine lyase
Duroc-High1_bin_44	N/A	N/A	N/A	N/A	N/A	N/A	N/A	N/A	S-ribosylhomocysteine lyase\S-ribosylhomocysteine lyase\S-ribosylhomocysteine lyase
Duroc-High1_bin_49	N/A	N/A	N/A	N/A	N/A	N/A	N/A	N/A	N/A
Duroc-High1_bin_9	N/A	N/A	N/A	N/A	N/A	Sensory/regulatory protein RpfC	N/A	N/A	N/A
Duroc-High2_bin_15	N/A	N/A	N/A	N/A	N/A	N/A	N/A	N/A	S-ribosylhomocysteine lyase
Duroc-High2_bin_19	N/A	N/A	N/A	N/A	N/A	N/A	N/A	N/A	S-ribosylhomocysteine lyase
Duroc-High2_bin_20	N/A	N/A	N/A	N/A	N/A	N/A	N/A	N/A	N/A
Duroc-High2_bin_21	N/A	N/A	N/A	N/A	N/A	Sensory/regulatory protein RpfC	N/A	N/A	N/A
Duroc-High2_bin_2	N/A	N/A	N/A	N/A	N/A	N/A	N/A	N/A	S-ribosylhomocysteine lyase
Duroc-High2_bin_3	N/A	N/A	N/A	N/A	N/A	N/A	N/A	N/A	N/A
Duroc-High2_bin_5	N/A	N/A	N/A	N/A	N/A	N/A	N/A	N/A	S-ribosylhomocysteine lyase
Duroc-High2_bin_7	N/A	N/A	N/A	N/A	N/A	N/A	N/A	N/A	N/A
Duroc-High3_bin_12	N/A	N/A	N/A	N/A	N/A	Sensory/regulatory protein RpfC	N/A	N/A	S-ribosylhomocysteine lyase
Duroc-High3_bin_14	N/A	N/A	Signal transduction histidine-protein kinase BaeS	N/A	N/A	N/A	N/A	N/A	N/A
Duroc-High3_bin_15	N/A	N/A	N/A	N/A	N/A	N/A	N/A	N/A	S-ribosylhomocysteine lyase
Duroc-High3_bin_17	N/A	N/A	N/A	N/A	N/A	N/A	Methyl-accepting chemotaxis protein McpB	N/A	S-ribosylhomocysteine lyase
Duroc-High3_bin_20	N/A	N/A	N/A	N/A	N/A	N/A	N/A	N/A	N/A
Duroc-High3_bin_22	N/A	N/A	N/A	N/A	N/A	N/A	N/A	N/A	N/A
Duroc-High3_bin_24	N/A	N/A	N/A	N/A	N/A	N/A	N/A	N/A	N/A
Duroc-High3_bin_37	N/A	N/A	N/A	N/A	N/A	N/A	N/A	N/A	N/A
Duroc-High3_bin_39	N/A	Accessory gene regulator protein B	N/A	N/A	N/A	N/A	N/A	N/A	S-ribosylhomocysteine lyase
Duroc-High3_bin_40	N/A	N/A	N/A	N/A	N/A	N/A	N/A	N/A	S-ribosylhomocysteine lyase
Duroc-High3_bin_42	N/A	N/A	N/A	N/A	N/A	N/A	N/A	N/A	S-ribosylhomocysteine lyase
Duroc-High3_bin_43	N/A	N/A	N/A	N/A	N/A	N/A	N/A	N/A	S-ribosylhomocysteine lyase
Duroc-High3_bin_45	N/A	N/A	N/A	N/A	N/A	N/A	N/A	N/A	S-ribosylhomocysteine lyase
Duroc-High3_bin_46	N/A	N/A	N/A	N/A	N/A	N/A	N/A	N/A	S-ribosylhomocysteine lyase
Duroc-High3_bin_5	N/A	N/A	N/A	N/A	N/A	N/A	N/A	N/A	N/A
Duroc-High4_bin_10	N/A	N/A	N/A	N/A	N/A	N/A	N/A	N/A	S-ribosylhomocysteine lyase
Duroc-High4_bin_1	N/A	N/A	N/A	N/A	N/A	N/A	N/A	N/A	N/A
Duroc-High4_bin_21	N/A	N/A	N/A	N/A	CAI-1 autoinducer sensor kinase/phosphatase CqsS	Cyclic di-GMP phosphodiesterase response regulator RpfG	N/A	N/A	N/A
Duroc-High4_bin_23	N/A	N/A	N/A	N/A	N/A	N/A	N/A	N/A	S-ribosylhomocysteine lyase
Duroc-High4_bin_25	N/A	N/A	Tryptophanase 1	N/A	N/A	N/A	N/A	N/A	N/A
Duroc-High4_bin_28	N/A	N/A	N/A	N/A	N/A	N/A	N/A	N/A	S-ribosylhomocysteine lyase
Duroc-High4_bin_30	N/A	N/A	N/A	N/A	N/A	N/A	N/A	N/A	S-ribosylhomocysteine lyase
Duroc-High4_bin_32	N/A	N/A	Tryptophanase 1	N/A	N/A	N/A	N/A	N/A	N/A
Duroc-High4_bin_35	N/A	N/A	N/A	N/A	N/A	N/A	N/A	N/A	S-ribosylhomocysteine lyase
Duroc-High5_bin_10	N/A	N/A	N/A	N/A	N/A	N/A	N/A	N/A	S-ribosylhomocysteine lyase
Duroc-High5_bin_11	N/A	N/A	N/A	N/A	N/A	N/A	hypothetical protein	N/A	S-ribosylhomocysteine lyase
Duroc-High5_bin_20	N/A	N/A	N/A	N/A	N/A	N/A	N/A	N/A	S-ribosylhomocysteine lyase
Duroc-High5_bin_22	N/A	N/A	N/A	N/A	N/A	N/A	N/A	N/A	N/A
Duroc-High5_bin_27	N/A	N/A	N/A	N/A	N/A	Sensory/regulatory protein RpfC	N/A	N/A	S-ribosylhomocysteine lyase
Duroc-High5_bin_28	N/A	N/A	N/A	N/A	N/A	N/A	N/A	N/A	N/A
Duroc-High5_bin_6	N/A	N/A	N/A	N/A	N/A	N/A	N/A	N/A	N/A
Duroc-High5_bin_8	N/A	N/A	N/A	N/A	N/A	N/A	N/A	N/A	N/A
Duroc-High6_bin_12	N/A	N/A	N/A	N/A	N/A	N/A	N/A	N/A	N/A
Duroc-High6_bin_16	N/A	N/A	N/A	N/A	N/A	N/A	N/A	N/A	N/A
Duroc-High6_bin_18	N/A	N/A	N/A	N/A	N/A	N/A	N/A	N/A	N/A
Duroc-High6_bin_23	N/A	N/A	N/A	N/A	N/A	N/A	N/A	N/A	S-ribosylhomocysteine lyase
Duroc-High6_bin_27	N/A	N/A	N/A	N/A	N/A	N/A	N/A	N/A	N/A
Duroc-High6_bin_28	N/A	N/A	N/A	N/A	N/A	N/A	N/A	N/A	N/A
Duroc-High6_bin_2	N/A	N/A	N/A	N/A	N/A	N/A	N/A	N/A	N/A
Duroc-High6_bin_34	N/A	N/A	N/A	N/A	N/A	N/A	N/A	N/A	N/A
Duroc-High6_bin_37	N/A	N/A	N/A	N/A	N/A	N/A	N/A	N/A	S-ribosylhomocysteine lyase
Duroc-High6_bin_38	N/A	N/A	N/A	N/A	N/A	N/A	N/A	N/A	N/A
Duroc-High6_bin_3	N/A	N/A	N/A	N/A	N/A	N/A	N/A	N/A	N/A
Duroc-High6_bin_51	N/A	N/A	N/A	N/A	N/A	N/A	N/A	Autoinducer 2-binding protein LsrB	N/A
Duroc-High6_bin_60	N/A	N/A	N/A	N/A	N/A	N/A	N/A	N/A	N/A
Duroc-High6_bin_63	N/A	N/A	N/A	N/A	N/A	N/A	N/A	N/A	N/A
Duroc-High6_bin_64	N/A	N/A	N/A	N/A	N/A	N/A	N/A	N/A	S-ribosylhomocysteine lyase
Duroc-High6_bin_65	N/A	N/A	N/A	N/A	N/A	N/A	N/A	N/A	N/A
Duroc-High7_bin_10	N/A	N/A	N/A	N/A	N/A	N/A	N/A	N/A	S-ribosylhomocysteine lyase
Duroc-High7_bin_12	N/A	N/A	N/A	N/A	N/A	N/A	N/A	N/A	N/A
Duroc-High7_bin_16	N/A	N/A	N/A	N/A	N/A	N/A	N/A	N/A	N/A
Duroc-High7_bin_19	N/A	N/A	N/A	N/A	N/A	N/A	N/A	N/A	S-ribosylhomocysteine lyase
Duroc-High7_bin_20	N/A	N/A	N/A	N/A	N/A	N/A	N/A	N/A	N/A
Duroc-High7_bin_22	N/A	N/A	N/A	N/A	N/A	N/A	N/A	N/A	S-ribosylhomocysteine lyase
Duroc-High7_bin_26	N/A	N/A	N/A	N/A	N/A	N/A	N/A	N/A	N/A
Duroc-High7_bin_40	N/A	N/A	N/A	N/A	N/A	N/A	N/A	N/A	N/A
Duroc-High7_bin_41	N/A	N/A	N/A	N/A	N/A	N/A	N/A	N/A	S-ribosylhomocysteine lyase\S-ribosylhomocysteine lyase
Duroc-High7_bin_42	N/A	N/A	N/A	N/A	N/A	N/A	N/A	N/A	N/A
Duroc-High7_bin_44	N/A	N/A	N/A	N/A	N/A	N/A	N/A	N/A	N/A
Duroc-High8_bin_10	N/A	N/A	N/A	N/A	N/A	N/A	N/A	N/A	S-ribosylhomocysteine lyase
Duroc-High8_bin_11	N/A	N/A	N/A	N/A	N/A	N/A	N/A	N/A	N/A
Duroc-High8_bin_12	N/A	N/A	Tryptophanase 1	N/A	N/A	N/A	N/A	N/A	S-ribosylhomocysteine lyase
Duroc-High8_bin_15	N/A	N/A	N/A	N/A	N/A	N/A	N/A	N/A	N/A
Duroc-High8_bin_18	N/A	N/A	N/A	N/A	N/A	N/A	hypothetical protein	N/A	S-ribosylhomocysteine lyase\S-ribosylhomocysteine lyase
Duroc-High8_bin_19	N/A	N/A	N/A	N/A	N/A	N/A	N/A	N/A	N/A
Duroc-High8_bin_26	N/A	N/A	N/A	N/A	N/A	N/A	N/A	N/A	N/A
Duroc-High8_bin_28	N/A	N/A	N/A	N/A	N/A	N/A	N/A	N/A	N/A
Duroc-High8_bin_29	N/A	N/A	N/A	N/A	N/A	N/A	N/A	N/A	N/A
Duroc-High8_bin_31	N/A	N/A	Tryptophanase 1	N/A	N/A	N/A	N/A	N/A	N/A
Duroc-High8_bin_34	N/A	N/A	N/A	N/A	N/A	N/A	N/A	N/A	S-ribosylhomocysteine lyase
Duroc-High8_bin_36	N/A	N/A	N/A	N/A	N/A	Cyclic di-GMP phosphodiesterase response regulator RpfG	N/A	N/A	S-ribosylhomocysteine lyase
Duroc-High8_bin_37	N/A	N/A	N/A	N/A	N/A	N/A	N/A	N/A	S-ribosylhomocysteine lyase
Duroc-High8_bin_38	N/A	N/A	N/A	N/A	N/A	N/A	N/A	N/A	S-ribosylhomocysteine lyase
Duroc-High8_bin_40	N/A	N/A	N/A	N/A	N/A	N/A	N/A	N/A	S-ribosylhomocysteine lyase
Duroc-High8_bin_41	N/A	N/A	N/A	N/A	N/A	N/A	N/A	N/A	N/A
Duroc-High8_bin_42	N/A	N/A	N/A	N/A	N/A	N/A	N/A	N/A	N/A
Duroc-High8_bin_44	N/A	N/A	N/A	N/A	N/A	N/A	N/A	N/A	N/A
Duroc-High8_bin_49	N/A	N/A	N/A	N/A	N/A	N/A	N/A	N/A	S-ribosylhomocysteine lyase
Duroc-High8_bin_53	N/A	Accessory gene regulator protein B	N/A	N/A	N/A	Cyclic di-GMP phosphodiesterase response regulator RpfG	hypothetical protein	N/A	S-ribosylhomocysteine lyase
Duroc-Low1_bin_13	N/A	N/A	N/A	Transcriptional regulatory protein QseB	N/A	N/A	N/A	N/A	S-ribosylhomocysteine lyase
Duroc-Low1_bin_15	N/A	N/A	N/A	N/A	N/A	N/A	N/A	N/A	N/A
Duroc-Low1_bin_17	N/A	N/A	N/A	N/A	N/A	N/A	N/A	N/A	N/A
Duroc-Low1_bin_19	N/A	N/A	N/A	N/A	N/A	N/A	N/A	N/A	N/A
Duroc-Low1_bin_1	N/A	N/A	N/A	N/A	N/A	N/A	N/A	N/A	N/A
Duroc-Low1_bin_26	N/A	N/A	N/A	N/A	N/A	N/A	N/A	N/A	S-ribosylhomocysteine lyase
Duroc-Low1_bin_28	N/A	N/A	N/A	N/A	N/A	N/A	N/A	N/A	S-ribosylhomocysteine lyase
Duroc-Low1_bin_36	N/A	N/A	N/A	N/A	N/A	N/A	N/A	N/A	N/A
Duroc-Low1_bin_38	N/A	N/A	N/A	N/A	N/A	N/A	N/A	N/A	N/A
Duroc-Low1_bin_39	N/A	N/A	N/A	N/A	CAI-1 autoinducer sensor kinase/phosphatase CqsS	N/A	N/A	N/A	S-ribosylhomocysteine lyase
Duroc-Low1_bin_7	N/A	N/A	N/A	N/A	N/A	N/A	N/A	N/A	N/A
Duroc-Low2_bin_16	N/A	N/A	N/A	N/A	N/A	N/A	N/A	N/A	N/A
Duroc-Low2_bin_1	N/A	N/A	N/A	N/A	N/A	N/A	N/A	N/A	N/A
Duroc-Low2_bin_21	N/A	N/A	N/A	N/A	N/A	N/A	N/A	N/A	S-ribosylhomocysteine lyase
Duroc-Low2_bin_24	N/A	N/A	N/A	N/A	N/A	N/A	N/A	N/A	N/A
Duroc-Low2_bin_29	N/A	N/A	N/A	N/A	N/A	N/A	N/A	Autoinducer 2-binding protein LsrB	S-ribosylhomocysteine lyase
Duroc-Low2_bin_34	N/A	N/A	N/A	N/A	N/A	N/A	N/A	N/A	S-ribosylhomocysteine lyase
Duroc-Low2_bin_37	N/A	N/A	N/A	N/A	N/A	N/A	N/A	N/A	S-ribosylhomocysteine lyase
Duroc-Low2_bin_44	N/A	N/A	N/A	N/A	N/A	N/A	N/A	N/A	N/A
Duroc-Low2_bin_45	N/A	N/A	N/A	N/A	N/A	N/A	N/A	N/A	N/A
Duroc-Low2_bin_47	N/A	N/A	N/A	N/A	N/A	Cyclic di-GMP phosphodiesterase response regulator RpfG	hypothetical protein	N/A	S-ribosylhomocysteine lyase
Duroc-Low2_bin_49	N/A	N/A	N/A	N/A	N/A	N/A	N/A	N/A	N/A
Duroc-Low2_bin_8	N/A	N/A	N/A	N/A	N/A	N/A	N/A	N/A	N/A
Duroc-Low3_bin_10	N/A	N/A	N/A	N/A	N/A	N/A	N/A	N/A	S-ribosylhomocysteine lyase
Duroc-Low3_bin_13	N/A	N/A	N/A	N/A	N/A	N/A	N/A	N/A	S-ribosylhomocysteine lyase
Duroc-Low3_bin_19	N/A	N/A	N/A	N/A	N/A	N/A	N/A	N/A	N/A
Duroc-Low3_bin_21	N/A	N/A	N/A	N/A	N/A	N/A	N/A	N/A	N/A
Duroc-Low3_bin_23	N/A	N/A	N/A	N/A	N/A	N/A	N/A	N/A	S-ribosylhomocysteine lyase
Duroc-Low3_bin_27	N/A	N/A	N/A	N/A	N/A	N/A	N/A	N/A	N/A
Duroc-Low3_bin_28	N/A	N/A	N/A	N/A	N/A	N/A	N/A	N/A	N/A
Duroc-Low3_bin_31	N/A	N/A	N/A	N/A	N/A	N/A	N/A	N/A	N/A
Duroc-Low3_bin_33	N/A	N/A	N/A	N/A	N/A	N/A	N/A	N/A	S-ribosylhomocysteine lyase
Duroc-Low3_bin_34	N/A	N/A	N/A	N/A	N/A	N/A	N/A	N/A	N/A
Duroc-Low3_bin_35	N/A	N/A	N/A	N/A	N/A	N/A	N/A	N/A	N/A
Duroc-Low3_bin_38	N/A	N/A	N/A	N/A	N/A	N/A	N/A	N/A	N/A
Duroc-Low3_bin_6	N/A	N/A	N/A	N/A	N/A	N/A	N/A	N/A	N/A
Duroc-Low3_bin_8	N/A	N/A	N/A	N/A	N/A	N/A	N/A	N/A	S-ribosylhomocysteine lyase
Duroc-Low4_bin_15	N/A	N/A	N/A	N/A	N/A	N/A	N/A	N/A	S-ribosylhomocysteine lyase
Duroc-Low4_bin_17	N/A	N/A	N/A	N/A	N/A	N/A	N/A	N/A	N/A
Duroc-Low4_bin_19	N/A	N/A	N/A	N/A	N/A	N/A	N/A	N/A	S-ribosylhomocysteine lyase
Duroc-Low4_bin_1	N/A	N/A	N/A	N/A	N/A	N/A	N/A	N/A	N/A
Duroc-Low4_bin_21	N/A	N/A	N/A	N/A	N/A	N/A	N/A	N/A	S-ribosylhomocysteine lyase
Duroc-Low4_bin_22	N/A	N/A	N/A	N/A	N/A	N/A	N/A	N/A	S-ribosylhomocysteine lyase
Duroc-Low4_bin_24	N/A	N/A	N/A	N/A	N/A	N/A	N/A	N/A	N/A
Duroc-Low4_bin_25	N/A	N/A	N/A	N/A	N/A	N/A	N/A	N/A	S-ribosylhomocysteine lyase
Duroc-Low4_bin_26	N/A	N/A	N/A	N/A	N/A	N/A	N/A	N/A	S-ribosylhomocysteine lyase
Duroc-Low4_bin_29	N/A	N/A	N/A	N/A	N/A	Cyclic di-GMP phosphodiesterase response regulator RpfG	N/A	N/A	N/A
Duroc-Low4_bin_33	N/A	N/A	N/A	N/A	N/A	N/A	N/A	N/A	S-ribosylhomocysteine lyase
Duroc-Low4_bin_37	N/A	N/A	N/A	N/A	N/A	N/A	N/A	N/A	N/A
Duroc-Low4_bin_3	N/A	N/A	N/A	Transcriptional regulatory protein QseB	N/A	Cyclic di-GMP phosphodiesterase response regulator RpfG	N/A	N/A	N/A
Duroc-Low4_bin_42	N/A	N/A	N/A	N/A	N/A	N/A	N/A	N/A	N/A
Duroc-Low4_bin_48	N/A	N/A	N/A	N/A	N/A	N/A	N/A	N/A	N/A
Duroc-Low4_bin_50	N/A	N/A	Tryptophanase 1	N/A	N/A	N/A	N/A	N/A	N/A
Duroc-Low4_bin_53	N/A	N/A	N/A	N/A	N/A	N/A	N/A	N/A	N/A
Duroc-Low4_bin_56	N/A	N/A	N/A	N/A	N/A	N/A	N/A	N/A	S-ribosylhomocysteine lyase
Duroc-Low4_bin_62	N/A	N/A	N/A	N/A	N/A	N/A	N/A	N/A	N/A
Duroc-Low5_bin_10	N/A	N/A	N/A	N/A	N/A	N/A	N/A	N/A	S-ribosylhomocysteine lyase
Duroc-Low5_bin_11	N/A	N/A	N/A	N/A	N/A	N/A	N/A	N/A	N/A
Duroc-Low5_bin_14	N/A	N/A	N/A	N/A	N/A	N/A	N/A	N/A	N/A
Duroc-Low5_bin_21	N/A	N/A	N/A	N/A	N/A	N/A	N/A	N/A	N/A
Duroc-Low5_bin_23	N/A	N/A	N/A	N/A	N/A	N/A	N/A	N/A	N/A
Duroc-Low5_bin_29	N/A	N/A	N/A	N/A	N/A	N/A	N/A	N/A	S-ribosylhomocysteine lyase
Duroc-Low5_bin_2	Transcriptional repressor PagR	N/A	N/A	N/A	N/A	N/A	N/A	N/A	N/A
Duroc-Low5_bin_31	N/A	N/A	N/A	N/A	N/A	N/A	N/A	N/A	N/A
Duroc-Low5_bin_39	N/A	N/A	N/A	N/A	N/A	N/A	N/A	N/A	S-ribosylhomocysteine lyase
Duroc-Low5_bin_42	N-acyl homoserine lactonase AttM	N/A	N/A	N/A	N/A	N/A	N/A	N/A	N/A
Duroc-Low5_bin_44	N/A	N/A	N/A	N/A	N/A	N/A	N/A	N/A	N/A
Duroc-Low5_bin_45	N/A	N/A	N/A	N/A	N/A	N/A	N/A	N/A	N/A
Duroc-Low5_bin_46	N/A	N/A	N/A	Transcriptional regulatory protein QseB	N/A	N/A	N/A	N/A	N/A
Duroc-Low5_bin_48	N/A	N/A	N/A	N/A	N/A	N/A	N/A	N/A	S-ribosylhomocysteine lyase
Duroc-Low5_bin_7	N/A	N/A	N/A	N/A	N/A	N/A	N/A	N/A	S-ribosylhomocysteine lyase
Duroc-Low6_bin_12	N/A	N/A	N/A	N/A	N/A	N/A	N/A	N/A	N/A
Duroc-Low6_bin_18	N/A	N/A	N/A	N/A	N/A	N/A	N/A	N/A	N/A
Duroc-Low6_bin_20	N/A	N/A	N/A	N/A	N/A	N/A	N/A	N/A	N/A
Duroc-Low6_bin_21	N/A	N/A	N/A	N/A	N/A	N/A	N/A	N/A	N/A
Duroc-Low6_bin_23	N/A	N/A	N/A	N/A	N/A	N/A	N/A	N/A	S-ribosylhomocysteine lyase
Duroc-Low6_bin_26	N/A	N/A	N/A	N/A	N/A	N/A	N/A	N/A	N/A
Duroc-Low6_bin_2	N/A	N/A	N/A	N/A	N/A	N/A	N/A	N/A	N/A
Duroc-Low6_bin_32	N/A	N/A	N/A	N/A	N/A	N/A	N/A	N/A	N/A
Duroc-Low6_bin_34	N/A	N/A	N/A	N/A	N/A	N/A	N/A	N/A	N/A
Duroc-Low6_bin_35	N/A	N/A	N/A	N/A	N/A	N/A	Sensor histidine kinase RcsC\ Methyl-accepting chemotaxis protein PctC	N/A	S-ribosylhomocysteine lyase
Duroc-Low6_bin_36	N/A	N/A	N/A	N/A	N/A	N/A	N/A	N/A	N/A
Duroc-Low6_bin_37	N/A	N/A	N/A	N/A	N/A	N/A	N/A	N/A	S-ribosylhomocysteine lyase
Duroc-Low6_bin_38	N/A	N/A	N/A	N/A	N/A	N/A	N/A	N/A	S-ribosylhomocysteine lyase
Duroc-Low6_bin_40	N/A	N/A	N/A	N/A	N/A	N/A	N/A	N/A	N/A
Duroc-Low6_bin_5	N/A	N/A	N/A	N/A	N/A	N/A	N/A	N/A	N/A
Duroc-Low6_bin_9	N/A	N/A	N/A	N/A	N/A	N/A	N/A	N/A	N/A
Duroc-Low7_bin_10	N/A	N/A	N/A	N/A	N/A	N/A	N/A	N/A	N/A
Duroc-Low7_bin_15	N/A	N/A	N/A	N/A	N/A	N/A	N/A	N/A	S-ribosylhomocysteine lyase
Duroc-Low7_bin_17	N/A	N/A	N/A	N/A	N/A	N/A	N/A	N/A	N/A
Duroc-Low7_bin_18	N/A	Accessory gene regulator protein B	N/A	N/A	N/A	N/A	N/A	N/A	S-ribosylhomocysteine lyase
Duroc-Low7_bin_21	N/A	N/A	N/A	N/A	N/A	N/A	N/A	N/A	N/A
Duroc-Low7_bin_36	N/A	N/A	N/A	N/A	N/A	N/A	N/A	N/A	N/A
Duroc-Low7_bin_38	N/A	N/A	N/A	N/A	N/A	N/A	N/A	N/A	S-ribosylhomocysteine lyase
Duroc-Low7_bin_40	N/A	N/A	N/A	N/A	N/A	N/A	N/A	N/A	N/A
Duroc-Low7_bin_45	N/A	N/A	N/A	N/A	N/A	N/A	N/A	N/A	N/A
Duroc-Low7_bin_46	N/A	N/A	N/A	N/A	N/A	N/A	N/A	N/A	S-ribosylhomocysteine lyase
Duroc-Low7_bin_5	N/A	N/A	N/A	N/A	N/A	N/A	N/A	N/A	S-ribosylhomocysteine lyase
Duroc-Low7_bin_9	N/A	N/A	N/A	N/A	N/A	N/A	N/A	N/A	S-ribosylhomocysteine lyase
Duroc-Low8_bin_10	N/A	N/A	N/A	N/A	N/A	N/A	N/A	N/A	S-ribosylhomocysteine lyase
Duroc-Low8_bin_16	N/A	N/A	N/A	N/A	N/A	N/A	N/A	N/A	S-ribosylhomocysteine lyase
Duroc-Low8_bin_17	N/A	N/A	N/A	N/A	N/A	N/A	N/A	N/A	S-ribosylhomocysteine lyase
Duroc-Low8_bin_20	N/A	N/A	N/A	N/A	N/A	N/A	N/A	N/A	N/A
Duroc-Low8_bin_22	N/A	N/A	N/A	N/A	N/A	N/A	N/A	N/A	S-ribosylhomocysteine lyase
Duroc-Low8_bin_23	N/A	N/A	N/A	N/A	N/A	N/A	N/A	N/A	S-ribosylhomocysteine lyase
Duroc-Low8_bin_29	N/A	N/A	N/A	N/A	N/A	N/A	N/A	N/A	N/A
Duroc-Low8_bin_31	N/A	N/A	N/A	N/A	N/A	N/A	N/A	N/A	N/A
Duroc-Low8_bin_34	N/A	N/A	N/A	N/A	N/A	N/A	Sensor histidine kinase RcsC\ Sensor histidine kinase RcsC\ Methyl-accepting chemotaxis protein McpB	N/A	N/A
Duroc-Low8_bin_38	N/A	N/A	N/A	N/A	N/A	N/A	N/A	N/A	S-ribosylhomocysteine lyase
Duroc-Low8_bin_3	N/A	N/A	N/A	N/A	N/A	N/A	N/A	N/A	N/A
Duroc-Low8_bin_40	N/A	N/A	N/A	N/A	N/A	N/A	N/A	N/A	S-ribosylhomocysteine lyase
Duroc-Low8_bin_44	N/A	N/A	N/A	N/A	N/A	N/A	N/A	N/A	N/A
Duroc-Low8_bin_45	N/A	N/A	N/A	N/A	N/A	N/A	N/A	N/A	N/A
Duroc-Low8_bin_47	N/A	N/A	N/A	N/A	N/A	N/A	N/A	N/A	S-ribosylhomocysteine lyase
Duroc-Low8_bin_48	N/A	N/A	N/A	N/A	N/A	N/A	N/A	N/A	N/A
Duroc-Low8_bin_49	N/A	N/A	N/A	N/A	N/A	N/A	N/A	N/A	N/A
Duroc-Low8_bin_51	N/A	N/A	N/A	N/A	N/A	N/A	N/A	N/A	N/A
Duroc-Low8_bin_52	N/A	N/A	N/A	N/A	N/A	N/A	N/A	N/A	S-ribosylhomocysteine lyase
Duroc-Low8_bin_6	N/A	N/A	N/A	N/A	N/A	N/A	N/A	N/A	N/A
Duroc-Low8_bin_7	N/A	N/A	N/A	N/A	N/A	N/A	N/A	N/A	N/A
Duroc.SH-FCR.HF1_bin_10	N/A	N/A	N/A	N/A	N/A	N/A	hypothetical protein	N/A	N/A
Duroc.SH-FCR.HF1_bin_11	N/A	N/A	N/A	N/A	N/A	N/A	N/A	N/A	N/A
Duroc.SH-FCR.HF1_bin_14	N/A	Accessory gene regulator protein B	N/A	N/A	CAI-1 autoinducer sensor kinase/phosphatase CqsS	N/A	N/A	N/A	S-ribosylhomocysteine lyase
Duroc.SH-FCR.HF1_bin_17	N/A	N/A	Tryptophanase 1	N/A	N/A	N/A	N/A	N/A	N/A
Duroc.SH-FCR.HF1_bin_19	N/A	N/A	N/A	N/A	N/A	N/A	N/A	N/A	S-ribosylhomocysteine lyase
Duroc.SH-FCR.HF1_bin_3	N/A	N/A	N/A	N/A	N/A	N/A	N/A	N/A	N/A
Duroc.SH-FCR.HF1_bin_4	N/A	N/A	N/A	N/A	N/A	N/A	N/A	N/A	S-ribosylhomocysteine lyase
Duroc.SH-FCR.HF1_bin_8	N/A	N/A	N/A	N/A	N/A	N/A	N/A	N/A	S-ribosylhomocysteine lyase
Duroc.SH-FCR.HF2_bin_13	N/A	N/A	N/A	N/A	N/A	N/A	N/A	N/A	S-ribosylhomocysteine lyase
Duroc.SH-FCR.HF2_bin_14	N/A	N/A	N/A	N/A	N/A	N/A	N/A	N/A	N/A
Duroc.SH-FCR.HF2_bin_16	N/A	N/A	N/A	N/A	N/A	N/A	N/A	N/A	S-ribosylhomocysteine lyase
Duroc.SH-FCR.HF2_bin_19	N/A	N/A	N/A	N/A	N/A	N/A	N/A	N/A	S-ribosylhomocysteine lyase
Duroc.SH-FCR.HF2_bin_1	N/A	N/A	N/A	N/A	N/A	N/A	N/A	N/A	N/A
Duroc.SH-FCR.HF2_bin_28	N/A	N/A	N/A	N/A	N/A	N/A	N/A	N/A	S-ribosylhomocysteine lyase
Duroc.SH-FCR.HF2_bin_4	N/A	Accessory gene regulator protein A	N/A	Transcriptional regulatory protein QseB	N/A	N/A	Methyl-accepting chemotaxis protein PctB	N/A	N/A
Duroc.SH-FCR.HF2_bin_9	N/A	N/A	N/A	N/A	N/A	N/A	N/A	N/A	S-ribosylhomocysteine lyase
Duroc.SH-FCR.HF3_bin_11	N/A	N/A	N/A	N/A	N/A	N/A	N/A	N/A	S-ribosylhomocysteine lyase
Duroc.SH-FCR.HF3_bin_12	N/A	N/A	N/A	N/A	N/A	N/A	N/A	N/A	N/A
Duroc.SH-FCR.HF3_bin_13	N/A	N/A	N/A	N/A	N/A	Sensory/regulatory protein RpfC	N/A	N/A	N/A
Duroc.SH-FCR.HF3_bin_17	N/A	N/A	N/A	N/A	N/A	N/A	N/A	N/A	S-ribosylhomocysteine lyase
Duroc.SH-FCR.HF3_bin_1	N/A	N/A	N/A	N/A	N/A	N/A	N/A	N/A	S-ribosylhomocysteine lyase
Duroc.SH-FCR.HF3_bin_20	N/A	N/A	N/A	N/A	N/A	N/A	N/A	N/A	S-ribosylhomocysteine lyase
Duroc.SH-FCR.HF3_bin_21	N/A	N/A	N/A	N/A	N/A	N/A	N/A	N/A	N/A
Duroc.SH-FCR.HF3_bin_22	N/A	N/A	N/A	N/A	N/A	N/A	N/A	N/A	N/A
Duroc.SH-FCR.HF3_bin_23	N/A	N/A	N/A	N/A	N/A	N/A	N/A	N/A	N/A
Duroc.SH-FCR.HF3_bin_25	N/A	N/A	N/A	N/A	N/A	N/A	N/A	N/A	S-ribosylhomocysteine lyase
Duroc.SH-FCR.HF3_bin_26	N/A	N/A	N/A	N/A	N/A	N/A	hypothetical protein	N/A	S-ribosylhomocysteine lyase
Duroc.SH-FCR.HF3_bin_27	N/A	N/A	N/A	N/A	N/A	N/A	N/A	N/A	S-ribosylhomocysteine lyase
Duroc.SH-FCR.HF3_bin_29	N/A	N/A	N/A	N/A	N/A	N/A	N/A	N/A	S-ribosylhomocysteine lyase
Duroc.SH-FCR.HF3_bin_2	N/A	N/A	N/A	N/A	N/A	N/A	N/A	N/A	S-ribosylhomocysteine lyase
Duroc.SH-FCR.HF3_bin_34	N-acyl homoserine lactonase AttM	N/A	N/A	N/A	N/A	N/A	N/A	N/A	N/A
Duroc.SH-FCR.HF3_bin_35	N/A	N/A	N/A	N/A	N/A	N/A	N/A	N/A	S-ribosylhomocysteine lyase
Duroc.SH-FCR.HF3_bin_36	N/A	Accessory gene regulator protein B	N/A	N/A	N/A	N/A	N/A	N/A	S-ribosylhomocysteine lyase
Duroc.SH-FCR.HF3_bin_6	N/A	Accessory gene regulator protein B	N/A	N/A	N/A	N/A	N/A	N/A	S-ribosylhomocysteine lyase
Duroc.SH-FCR.HF3_bin_7	N/A	N/A	N/A	N/A	N/A	N/A	N/A	N/A	S-ribosylhomocysteine lyase
Duroc.SH-FCR.HF3_bin_8	N/A	N/A	N/A	N/A	N/A	N/A	N/A	N/A	S-ribosylhomocysteine lyase
Duroc.SH-FCR.HF4_bin_10	N/A	N/A	N/A	N/A	N/A	N/A	N/A	N/A	S-ribosylhomocysteine lyase
Duroc.SH-FCR.HF4_bin_14	N/A	N/A	N/A	N/A	N/A	N/A	N/A	N/A	N/A
Duroc.SH-FCR.HF4_bin_4	N/A	N/A	N/A	N/A	N/A	N/A	N/A	N/A	N/A
Duroc.SH-FCR.HF4_bin_6	N/A	N/A	N/A	N/A	N/A	N/A	N/A	N/A	S-ribosylhomocysteine lyase
Duroc.SH-FCR.HF4_bin_9	N/A	N/A	N/A	N/A	N/A	N/A	N/A	N/A	S-ribosylhomocysteine lyase
Duroc.SH-FCR.HF5_bin_2	N/A	N/A	N/A	N/A	N/A	N/A	N/A	N/A	N/A
Duroc.SH-FCR.HF5_bin_3	N/A	N/A	N/A	N/A	N/A	N/A	N/A	N/A	N/A
Duroc.SH-FCR.HF5_bin_7	N/A	N/A	N/A	N/A	N/A	N/A	N/A	N/A	N/A
Duroc.SH-FCR.HF5_bin_8	N/A	Accessory gene regulator protein B	N/A	N/A	N/A	N/A	N/A	N/A	N/A
Duroc.SH-FCR.HM1_bin_11	N/A	N/A	N/A	N/A	N/A	N/A	N/A	N/A	N/A
Duroc.SH-FCR.HM1_bin_12	N/A	N/A	N/A	N/A	N/A	N/A	N/A	N/A	S-ribosylhomocysteine lyase
Duroc.SH-FCR.HM2_bin_1	N/A	N/A	N/A	N/A	N/A	N/A	N/A	N/A	N/A
Duroc.SH-FCR.HM2_bin_4	N/A	N/A	Signal transduction histidine-protein kinase BaeS	N/A	N/A	N/A	N/A	N/A	S-ribosylhomocysteine lyase
Duroc.SH-FCR.HM2_bin_6	N/A	N/A	N/A	Transcriptional regulatory protein QseB	N/A	N/A	N/A	N/A	S-ribosylhomocysteine lyase
Duroc.SH-FCR.HM2_bin_8	N/A	N/A	N/A	N/A	N/A	N/A	N/A	N/A	S-ribosylhomocysteine lyase
Duroc.SH-FCR.HM3_bin_13	N/A	N/A	N/A	N/A	N/A	N/A	N/A	N/A	S-ribosylhomocysteine lyase
Duroc.SH-FCR.HM3_bin_17	N/A	N/A	N/A	N/A	N/A	N/A	N/A	N/A	S-ribosylhomocysteine lyase
Duroc.SH-FCR.HM3_bin_4	N/A	N/A	N/A	N/A	N/A	N/A	N/A	N/A	S-ribosylhomocysteine lyase
Duroc.SH-FCR.HM3_bin_6	N/A	N/A	N/A	N/A	N/A	N/A	N/A	N/A	S-ribosylhomocysteine lyase
Duroc.SH-FCR.HM4_bin_12	N/A	Accessory gene regulator protein B	N/A	N/A	N/A	N/A	N/A	N/A	S-ribosylhomocysteine lyase
Duroc.SH-FCR.HM4_bin_1	N/A	N/A	N/A	N/A	N/A	N/A	N/A	N/A	S-ribosylhomocysteine lyase
Duroc.SH-FCR.HM4_bin_3	N/A	N/A	N/A	N/A	N/A	N/A	N/A	N/A	N/A
Duroc.SH-FCR.HM5_bin_1	N/A	N/A	N/A	N/A	N/A	N/A	N/A	N/A	S-ribosylhomocysteine lyase
Duroc.SH-FCR.HM5_bin_4	N/A	N/A	N/A	N/A	N/A	N/A	N/A	N/A	S-ribosylhomocysteine lyase
Duroc.SH-FCR.LF1_bin_10	N/A	N/A	N/A	N/A	N/A	N/A	N/A	N/A	S-ribosylhomocysteine lyase
Duroc.SH-FCR.LF1_bin_9	N/A	N/A	N/A	N/A	N/A	N/A	N/A	N/A	N/A
Duroc.SH-FCR.LF2_bin_15	N/A	N/A	N/A	N/A	N/A	N/A	N/A	N/A	N/A
Duroc.SH-FCR.LF2_bin_1	N/A	N/A	N/A	N/A	N/A	N/A	hypothetical protein	N/A	S-ribosylhomocysteine lyase
Duroc.SH-FCR.LF2_bin_2	N/A	N/A	N/A	N/A	N/A	N/A	N/A	N/A	N/A
Duroc.SH-FCR.LF2_bin_6	N/A	N/A	N/A	N/A	N/A	N/A	N/A	N/A	N/A
Duroc.SH-FCR.LF3_bin_11	N/A	Accessory gene regulator protein B\Accessory gene regulator protein B	N/A	N/A	N/A	N/A	hypothetical protein\ Sensor histidine kinase RcsC	N/A	S-ribosylhomocysteine lyase
Duroc.SH-FCR.LF3_bin_13	N/A	N/A	N/A	N/A	N/A	N/A	N/A	N/A	S-ribosylhomocysteine lyase\S-ribosylhomocysteine lyase
Duroc.SH-FCR.LF3_bin_15	N/A	N/A	N/A	N/A	N/A	N/A	N/A	N/A	N/A
Duroc.SH-FCR.LF3_bin_2	N/A	N/A	N/A	N/A	N/A	Sensory/regulatory protein RpfC	N/A	N/A	S-ribosylhomocysteine lyase
Duroc.SH-FCR.LF3_bin_3	N/A	N/A	N/A	N/A	N/A	N/A	N/A	N/A	S-ribosylhomocysteine lyase
Duroc.SH-FCR.LF3_bin_4	N/A	N/A	N/A	N/A	N/A	N/A	N/A	N/A	S-ribosylhomocysteine lyase
Duroc.SH-FCR.LF3_bin_8	N/A	N/A	N/A	N/A	N/A	N/A	N/A	N/A	N/A
Duroc.SH-FCR.LF3_bin_9	N/A	Accessory gene regulator protein B	N/A	N/A	N/A	N/A	N/A	N/A	S-ribosylhomocysteine lyase
Duroc.SH-FCR.LF4_bin_2	N/A	N/A	N/A	N/A	N/A	N/A	Methyl-accepting chemotaxis protein McpB	N/A	S-ribosylhomocysteine lyase
Duroc.SH-FCR.LF4_bin_7	N/A	N/A	N/A	N/A	N/A	N/A	N/A	N/A	N/A
Duroc.SH-FCR.LF4_bin_8	N/A	N/A	N/A	N/A	N/A	N/A	N/A	N/A	N/A
Duroc.SH-FCR.LF5_bin_13	HTH-type transcriptional regulator SinR	N/A	N/A	N/A	N/A	N/A	N/A	N/A	S-ribosylhomocysteine lyase
Duroc.SH-FCR.LF5_bin_14	N/A	N/A	N/A	N/A	N/A	N/A	N/A	N/A	S-ribosylhomocysteine lyase
Duroc.SH-FCR.LF5_bin_16	N/A	N/A	N/A	N/A	N/A	N/A	N/A	N/A	S-ribosylhomocysteine lyase
Duroc.SH-FCR.LF5_bin_18	N/A	N/A	N/A	N/A	N/A	N/A	Methyl-accepting chemotaxis protein McpB	N/A	N/A
Duroc.SH-FCR.LF5_bin_19	N/A	N/A	N/A	N/A	N/A	N/A	N/A	N/A	N/A
Duroc.SH-FCR.LF5_bin_22	N/A	N/A	N/A	N/A	N/A	N/A	N/A	N/A	S-ribosylhomocysteine lyase
Duroc.SH-FCR.LF5_bin_2	N/A	N/A	N/A	N/A	N/A	N/A	Methyl-accepting chemotaxis protein PctC\ hypothetical protein	N/A	S-ribosylhomocysteine lyase
Duroc.SH-FCR.LF5_bin_3	N/A	N/A	N/A	N/A	N/A	N/A	hypothetical protein	N/A	S-ribosylhomocysteine lyase
Duroc.SH-FCR.LF5_bin_4	N/A	N/A	N/A	N/A	N/A	N/A	N/A	N/A	N/A
Duroc.SH-FCR.LF5_bin_7	N/A	N/A	N/A	N/A	N/A	N/A	N/A	N/A	S-ribosylhomocysteine lyase
Duroc.SH-FCR.LF5_bin_8	N/A	N/A	N/A	N/A	N/A	N/A	N/A	N/A	S-ribosylhomocysteine lyase
Duroc.SH-FCR.LM1_bin_12	N/A	N/A	N/A	N/A	N/A	N/A	N/A	N/A	S-ribosylhomocysteine lyase
Duroc.SH-FCR.LM1_bin_17	N/A	N/A	N/A	N/A	N/A	N/A	N/A	N/A	S-ribosylhomocysteine lyase
Duroc.SH-FCR.LM1_bin_1	N/A	N/A	N/A	N/A	N/A	N/A	N/A	N/A	N/A
Duroc.SH-FCR.LM1_bin_2	N/A	N/A	N/A	N/A	N/A	N/A	N/A	N/A	S-ribosylhomocysteine lyase
Duroc.SH-FCR.LM1_bin_6	N/A	N/A	N/A	N/A	N/A	N/A	N/A	N/A	N/A
Duroc.SH-FCR.LM1_bin_8	N/A	N/A	N/A	N/A	N/A	N/A	N/A	N/A	N/A
Duroc.SH-FCR.LM2_bin_1	N/A	N/A	N/A	N/A	N/A	N/A	N/A	N/A	S-ribosylhomocysteine lyase
Duroc.SH-FCR.LM2_bin_2	N/A	N/A	N/A	N/A	N/A	N/A	N/A	N/A	S-ribosylhomocysteine lyase
Duroc.SH-FCR.LM2_bin_3	N/A	N/A	N/A	N/A	N/A	N/A	N/A	N/A	N/A
Duroc.SH-FCR.LM2_bin_6	N/A	N/A	N/A	N/A	N/A	N/A	hypothetical protein	N/A	N/A
Duroc.SH-FCR.LM3_bin_12	N/A	N/A	N/A	N/A	N/A	N/A	N/A	N/A	N/A
Duroc.SH-FCR.LM3_bin_14	N/A	N/A	N/A	N/A	N/A	N/A	Sensor histidine kinase RcsC\ Sensor histidine kinase RcsC\ Methyl-accepting chemotaxis protein PctB	N/A	N/A
Duroc.SH-FCR.LM3_bin_6	N/A	N/A	N/A	N/A	N/A	N/A	N/A	N/A	N/A
Duroc.SH-FCR.LM4_bin_2	N/A	N/A	N/A	N/A	N/A	N/A	N/A	N/A	S-ribosylhomocysteine lyase
Duroc.SH-FCR.LM4_bin_3	N/A	N/A	N/A	N/A	N/A	N/A	N/A	N/A	N/A
Duroc.SH-FCR.LM4_bin_4	N/A	N/A	N/A	N/A	N/A	N/A	N/A	N/A	N/A
F4286_bin_13	N/A	Accessory gene regulator protein B\Accessory gene regulator protein A	N/A	N/A	N/A	Cyclic di-GMP phosphodiesterase response regulator RpfG	N/A	N/A	N/A
F4286_bin_14	N/A	N/A	N/A	N/A	N/A	N/A	N/A	N/A	N/A
F4286_bin_17	N/A	N/A	N/A	N/A	N/A	N/A	N/A	N/A	N/A
F4286_bin_18	N/A	N/A	N/A	N/A	N/A	N/A	N/A	N/A	S-ribosylhomocysteine lyase
F4286_bin_1	N/A	N/A	N/A	N/A	N/A	N/A	N/A	N/A	N/A
F4286_bin_20	N/A	N/A	N/A	N/A	N/A	N/A	N/A	N/A	S-ribosylhomocysteine lyase
F4286_bin_28	N/A	N/A	N/A	N/A	N/A	N/A	N/A	N/A	N/A
F4286_bin_29	N/A	N/A	N/A	N/A	N/A	N/A	N/A	N/A	S-ribosylhomocysteine lyase
F4286_bin_30	N/A	Accessory gene regulator protein B	Signal transduction histidine-protein kinase BaeS	N/A	N/A	N/A	N/A	N/A	N/A
F4286_bin_34	N/A	N/A	N/A	N/A	N/A	N/A	N/A	N/A	N/A
F4286_bin_38	N/A	N/A	N/A	N/A	N/A	N/A	N/A	N/A	S-ribosylhomocysteine lyase
F4286_bin_3	N/A	N/A	N/A	N/A	N/A	N/A	N/A	N/A	N/A
F4286_bin_41	N/A	N/A	N/A	N/A	CAI-1 autoinducer sensor kinase/phosphatase CqsS	N/A	N/A	N/A	N/A
F4286_bin_43	N/A	N/A	N/A	N/A	N/A	Sensory/regulatory protein RpfC	N/A	N/A	N/A
F4286_bin_44	N/A	N/A	N/A	N/A	N/A	N/A	hypothetical protein	N/A	S-ribosylhomocysteine lyase
F4286_bin_46	N/A	N/A	N/A	N/A	N/A	N/A	N/A	N/A	N/A
F4286_bin_47	N/A	N/A	N/A	N/A	N/A	N/A	N/A	N/A	N/A
F4286_bin_4	N/A	N/A	N/A	N/A	N/A	N/A	N/A	N/A	S-ribosylhomocysteine lyase
F4286_bin_50	N/A	N/A	N/A	N/A	N/A	N/A	N/A	N/A	S-ribosylhomocysteine lyase
F4286_bin_55	N/A	N/A	N/A	N/A	N/A	N/A	N/A	Autoinducer 2-binding protein LsrB	S-ribosylhomocysteine lyase
F4286_bin_59	N/A	N/A	N/A	N/A	N/A	N/A	N/A	N/A	N/A
F4286_bin_8	N/A	N/A	N/A	N/A	N/A	N/A	N/A	N/A	N/A
F4331_bin_12	N/A	N/A	N/A	N/A	N/A	Cyclic di-GMP phosphodiesterase response regulator RpfG\Cyclic di-GMP phosphodiesterase response regulator RpfG	N/A	N/A	N/A
F4331_bin_13	N/A	N/A	N/A	N/A	N/A	N/A	N/A	N/A	S-ribosylhomocysteine lyase
F4331_bin_20	N/A	N/A	N/A	N/A	N/A	N/A	N/A	N/A	S-ribosylhomocysteine lyase
F4331_bin_21	N/A	N/A	N/A	N/A	N/A	N/A	N/A	N/A	N/A
F4331_bin_22	N/A	N/A	N/A	N/A	N/A	N/A	N/A	N/A	S-ribosylhomocysteine lyase
F4331_bin_24	N/A	N/A	N/A	N/A	N/A	N/A	N/A	N/A	S-ribosylhomocysteine lyase
F4331_bin_2	N/A	N/A	N/A	N/A	N/A	N/A	N/A	N/A	N/A
F4331_bin_32	N/A	N/A	N/A	N/A	N/A	N/A	N/A	N/A	N/A
F4331_bin_38	N/A	Accessory gene regulator protein B	N/A	N/A	N/A	Cyclic di-GMP phosphodiesterase response regulator RpfG	N/A	N/A	N/A
F4331_bin_39	N/A	N/A	N/A	N/A	N/A	N/A	N/A	N/A	N/A
F4331_bin_48	N/A	N/A	N/A	N/A	N/A	N/A	N/A	N/A	N/A
F4331_bin_4	N/A	N/A	N/A	N/A	N/A	N/A	N/A	N/A	N/A
F4364_bin_11	N/A	N/A	N/A	N/A	N/A	N/A	N/A	N/A	N/A
F4364_bin_13	N/A	N/A	N/A	N/A	N/A	N/A	N/A	N/A	S-ribosylhomocysteine lyase
F4364_bin_20	N/A	N/A	N/A	Transcriptional regulatory protein QseB\Transcriptional regulatory protein QseB\Sensor protein QseC	N/A	N/A	N/A	N/A	N/A
F4364_bin_29	N/A	N/A	N/A	N/A	N/A	N/A	N/A	N/A	N/A
F4364_bin_31	N/A	Accessory gene regulator protein A\Accessory gene regulator protein A	N/A	N/A	N/A	N/A	N/A	N/A	S-ribosylhomocysteine lyase
F4364_bin_32	N-acyl homoserine lactonase	N/A	N/A	N/A	N/A	N/A	N/A	N/A	N/A
F4364_bin_33	N/A	N/A	N/A	N/A	N/A	Sensory/regulatory protein RpfC	N/A	N/A	N/A
F4364_bin_41	N/A	N/A	N/A	N/A	N/A	N/A	N/A	N/A	S-ribosylhomocysteine lyase
F4364_bin_8	N/A	N/A	N/A	N/A	N/A	N/A	N/A	N/A	N/A
F4364_bin_9	N/A	N/A	N/A	N/A	N/A	N/A	N/A	N/A	S-ribosylhomocysteine lyase
F4372_bin_10	N/A	N/A	N/A	N/A	N/A	N/A	N/A	N/A	S-ribosylhomocysteine lyase
F4372_bin_14	N/A	N/A	N/A	N/A	N/A	N/A	N/A	N/A	S-ribosylhomocysteine lyase
F4372_bin_16	N/A	N/A	Tryptophanase 1	N/A	N/A	N/A	N/A	N/A	S-ribosylhomocysteine lyase
F4372_bin_18	N/A	N/A	N/A	N/A	N/A	N/A	N/A	N/A	N/A
F4372_bin_1	N/A	N/A	N/A	N/A	N/A	N/A	N/A	N/A	N/A
F4372_bin_21	N/A	N/A	N/A	N/A	N/A	N/A	N/A	N/A	S-ribosylhomocysteine lyase
F4372_bin_25	N/A	Accessory gene regulator protein B	N/A	N/A	N/A	Cyclic di-GMP phosphodiesterase response regulator RpfG	N/A	N/A	N/A
F4372_bin_26	N/A	N/A	N/A	N/A	N/A	N/A	N/A	N/A	S-ribosylhomocysteine lyase
F4372_bin_32	N/A	N/A	N/A	N/A	N/A	N/A	N/A	N/A	S-ribosylhomocysteine lyase
F4372_bin_33	N/A	Accessory gene regulator protein A	N/A	N/A	N/A	N/A	N/A	N/A	N/A
F4372_bin_35	N/A	N/A	N/A	N/A	N/A	N/A	N/A	N/A	N/A
F4372_bin_36	N/A	N/A	N/A	N/A	N/A	N/A	N/A	N/A	N/A
F4372_bin_3	N/A	N/A	N/A	N/A	N/A	N/A	N/A	N/A	N/A
F4372_bin_44	N-acyl homoserine lactonase	N/A	N/A	N/A	N/A	N/A	N/A	N/A	S-ribosylhomocysteine lyase
F4372_bin_46	N/A	N/A	N/A	N/A	N/A	N/A	N/A	N/A	N/A
F4372_bin_4	N/A	N/A	N/A	N/A	N/A	N/A	N/A	N/A	N/A
F4372_bin_64	N/A	N/A	N/A	N/A	N/A	N/A	N/A	N/A	S-ribosylhomocysteine lyase
F4372_bin_65	N/A	Accessory gene regulator protein A\Accessory gene regulator protein B	N/A	N/A	N/A	N/A	N/A	N/A	N/A
F4372_bin_67	N/A	N/A	N/A	N/A	N/A	N/A	N/A	N/A	N/A
F4375_bin_24	N/A	Accessory gene regulator protein B	N/A	N/A	N/A	Cyclic di-GMP phosphodiesterase response regulator RpfG\Cyclic di-GMP phosphodiesterase response regulator RpfG	N/A	N/A	N/A
F4375_bin_25	N/A	N/A	N/A	N/A	N/A	N/A	N/A	N/A	N/A
F4375_bin_27	N/A	N/A	N/A	N/A	N/A	N/A	N/A	N/A	N/A
F4375_bin_31	N/A	N/A	N/A	N/A	N/A	Sensory/regulatory protein RpfC\Sensory/regulatory protein RpfC	N/A	N/A	N/A
F4375_bin_34	N/A	N/A	N/A	N/A	N/A	N/A	N/A	N/A	S-ribosylhomocysteine lyase
F4375_bin_48	N/A	N/A	N/A	N/A	N/A	N/A	N/A	N/A	N/A
F4375_bin_56	N/A	N/A	N/A	N/A	N/A	N/A	N/A	N/A	N/A
F4375_bin_8	N/A	N/A	N/A	N/A	N/A	N/A	N/A	N/A	S-ribosylhomocysteine lyase
F4390_bin_10	N/A	N/A	N/A	N/A	N/A	N/A	N/A	N/A	S-ribosylhomocysteine lyase
F4390_bin_11	N/A	N/A	N/A	N/A	N/A	N/A	N/A	N/A	N/A
F4390_bin_13	N/A	Accessory gene regulator protein B\Putative AgrB-like protein	N/A	N/A	N/A	Sensory/regulatory protein RpfC	N/A	N/A	S-ribosylhomocysteine lyase
F4390_bin_14	N/A	N/A	N/A	N/A	N/A	N/A	N/A	N/A	N/A
F4390_bin_16	N/A	N/A	N/A	N/A	N/A	N/A	N/A	N/A	N/A
F4390_bin_18	N/A	N/A	N/A	N/A	N/A	N/A	N/A	N/A	S-ribosylhomocysteine lyase
F4390_bin_23	N/A	N/A	N/A	N/A	N/A	N/A	N/A	N/A	N/A
F4390_bin_27	N/A	N/A	N/A	N/A	N/A	N/A	N/A	N/A	S-ribosylhomocysteine lyase
F4390_bin_29	N/A	N/A	N/A	N/A	N/A	N/A	N/A	N/A	N/A
F4390_bin_30	N/A	N/A	N/A	N/A	N/A	N/A	N/A	N/A	S-ribosylhomocysteine lyase
F4390_bin_33	N/A	N/A	N/A	N/A	N/A	N/A	N/A	N/A	N/A
F4390_bin_34	N/A	N/A	Signal transduction histidine-protein kinase BaeS	N/A	N/A	Sensory/regulatory protein RpfC	Methyl-accepting chemotaxis protein PctC\ Methyl-accepting chemotaxis protein McpA\ hypothetical protein	N/A	N/A
F4390_bin_35	N/A	N/A	N/A	N/A	N/A	N/A	N/A	N/A	S-ribosylhomocysteine lyase
F4390_bin_36	N/A	Accessory gene regulator protein B	N/A	N/A	N/A	Cyclic di-GMP phosphodiesterase response regulator RpfG	N/A	N/A	N/A
F4390_bin_38	N/A	N/A	N/A	N/A	N/A	N/A	N/A	N/A	S-ribosylhomocysteine lyase
F4390_bin_39	N/A	Accessory gene regulator protein B\Accessory gene regulator protein A	N/A	N/A	N/A	N/A	N/A	N/A	N/A
F4390_bin_40	N/A	N/A	N/A	N/A	N/A	N/A	N/A	N/A	S-ribosylhomocysteine lyase
F4390_bin_42	N/A	N/A	N/A	N/A	N/A	N/A	N/A	N/A	N/A
F4390_bin_43	N/A	Accessory gene regulator protein B\Accessory gene regulator protein B	N/A	N/A	N/A	N/A	N/A	N/A	N/A
F4390_bin_48	N/A	N/A	N/A	N/A	N/A	N/A	N/A	N/A	S-ribosylhomocysteine lyase
F4390_bin_49	N/A	N/A	N/A	N/A	N/A	N/A	N/A	N/A	S-ribosylhomocysteine lyase
F4390_bin_4	N/A	Accessory gene regulator protein B	N/A	N/A	N/A	N/A	N/A	Autoinducer 2-binding protein LsrB	S-ribosylhomocysteine lyase
F4390_bin_53	N/A	N/A	N/A	N/A	N/A	N/A	N/A	N/A	N/A
F4390_bin_54	N/A	N/A	N/A	N/A	N/A	N/A	N/A	N/A	S-ribosylhomocysteine lyase
F4390_bin_57	N/A	N/A	N/A	N/A	N/A	N/A	N/A	N/A	S-ribosylhomocysteine lyase
F4390_bin_58	N/A	N/A	N/A	N/A	N/A	N/A	N/A	N/A	S-ribosylhomocysteine lyase
F4390_bin_60	N/A	N/A	N/A	N/A	N/A	N/A	N/A	N/A	N/A
F4390_bin_62	N/A	N/A	N/A	N/A	N/A	N/A	N/A	N/A	N/A
F4390_bin_64	N/A	Accessory gene regulator protein B\Accessory gene regulator protein B	N/A	N/A	N/A	N/A	hypothetical protein	N/A	N/A
F4390_bin_66	N/A	N/A	N/A	N/A	N/A	N/A	N/A	N/A	N/A
F4390_bin_67	N/A	Accessory gene regulator protein B	N/A	N/A	N/A	N/A	N/A	N/A	S-ribosylhomocysteine lyase
F4390_bin_6	N/A	N/A	N/A	N/A	N/A	N/A	N/A	N/A	S-ribosylhomocysteine lyase
F4395_bin_32	N/A	N/A	N/A	N/A	N/A	N/A	N/A	N/A	S-ribosylhomocysteine lyase
F4395_bin_33	N/A	N/A	N/A	Transcriptional regulatory protein QseB\Sensor protein QseC\Sensor protein QseC\Transcriptional regulatory protein QseB	N/A	N/A	N/A	N/A	N/A
F4399_bin_10	N/A	N/A	N/A	N/A	N/A	N/A	N/A	N/A	S-ribosylhomocysteine lyase
F4399_bin_11	N/A	Accessory gene regulator protein B	N/A	N/A	N/A	N/A	N/A	N/A	N/A
F4399_bin_12	N/A	Accessory gene regulator protein B\Accessory gene regulator protein A	N/A	N/A	N/A	N/A	N/A	N/A	N/A
F4399_bin_14	N/A	Accessory gene regulator protein A\Accessory gene regulator protein B	N/A	N/A	N/A	N/A	N/A	N/A	N/A
F4399_bin_18	N/A	N/A	N/A	N/A	N/A	N/A	N/A	N/A	S-ribosylhomocysteine lyase
F4399_bin_30	N/A	N/A	N/A	N/A	N/A	N/A	N/A	N/A	N/A
F4399_bin_32	N/A	N/A	N/A	N/A	N/A	N/A	N/A	N/A	S-ribosylhomocysteine lyase
F4399_bin_33	N/A	N/A	N/A	N/A	N/A	N/A	Methyl-accepting chemotaxis protein PctA	N/A	N/A
F4399_bin_3	N/A	N/A	N/A	N/A	N/A	Cyclic di-GMP phosphodiesterase response regulator RpfG	N/A	N/A	N/A
F4399_bin_42	N/A	N/A	N/A	N/A	N/A	N/A	N/A	N/A	N/A
F4399_bin_5	N/A	N/A	N/A	N/A	N/A	N/A	N/A	N/A	S-ribosylhomocysteine lyase
F4399_bin_6	N/A	N/A	N/A	N/A	N/A	N/A	N/A	N/A	N/A
F4404_bin_13	N/A	Accessory gene regulator protein B	N/A	N/A	N/A	Cyclic di-GMP phosphodiesterase response regulator RpfG	N/A	N/A	N/A
F4404_bin_14	N/A	Accessory gene regulator protein A	N/A	N/A	N/A	N/A	N/A	N/A	N/A
F4404_bin_2	N/A	Accessory gene regulator protein A	N/A	N/A	N/A	N/A	N/A	N/A	S-ribosylhomocysteine lyase
F4404_bin_8	N/A	N/A	N/A	N/A	N/A	N/A	N/A	N/A	N/A
F4410_bin_11	N/A	N/A	N/A	N/A	N/A	N/A	N/A	N/A	S-ribosylhomocysteine lyase
F4410_bin_16	N/A	Accessory gene regulator protein A\Accessory gene regulator protein B	N/A	N/A	N/A	N/A	N/A	N/A	N/A
F4410_bin_17	N/A	N/A	N/A	N/A	N/A	N/A	Methyl-accepting chemotaxis protein McpA	N/A	N/A
F4410_bin_1	N/A	Accessory gene regulator protein B	N/A	N/A	N/A	N/A	N/A	N/A	S-ribosylhomocysteine lyase
F4410_bin_8	N/A	N/A	N/A	N/A	N/A	N/A	N/A	N/A	S-ribosylhomocysteine lyase
F4411_bin_12	N/A	N/A	N/A	N/A	N/A	N/A	N/A	N/A	N/A
F4411_bin_4	N/A	N/A	N/A	N/A	N/A	N/A	N/A	N/A	N/A
F4436_bin_10	N/A	N/A	N/A	N/A	N/A	N/A	N/A	N/A	N/A
F4436_bin_12	N/A	N/A	N/A	N/A	N/A	N/A	N/A	N/A	S-ribosylhomocysteine lyase\S-ribosylhomocysteine lyase
F4436_bin_21	N/A	N/A	Signal transduction histidine-protein kinase BaeS	Sensor protein QseC\Transcriptional regulatory protein QseB\Transcriptional regulatory protein QseB	N/A	Sensory/regulatory protein RpfC	Methyl-accepting chemotaxis protein McpG	N/A	N/A
F4436_bin_24	N/A	N/A	N/A	N/A	N/A	N/A	N/A	N/A	S-ribosylhomocysteine lyase
F4436_bin_2	N/A	N/A	N/A	N/A	N/A	N/A	N/A	N/A	N/A
F4436_bin_35	N/A	N/A	N/A	N/A	N/A	N/A	N/A	N/A	S-ribosylhomocysteine lyase
F4436_bin_42	N/A	N/A	N/A	N/A	N/A	N/A	N/A	N/A	N/A
F4453_bin_14	N/A	N/A	N/A	N/A	N/A	N/A	N/A	N/A	N/A
F4453_bin_24	N/A	N/A	N/A	N/A	N/A	N/A	N/A	N/A	S-ribosylhomocysteine lyase
F4453_bin_30	N-acyl homoserine lactonase AiiB	N/A	N/A	N/A	N/A	N/A	N/A	N/A	S-ribosylhomocysteine lyase
F4453_bin_3	N/A	N/A	N/A	N/A	N/A	N/A	N/A	N/A	N/A
F4453_bin_8	N/A	N/A	N/A	N/A	N/A	N/A	N/A	N/A	N/A
F4460_bin_12	N/A	N/A	N/A	N/A	N/A	N/A	N/A	N/A	S-ribosylhomocysteine lyase
F4460_bin_13	N/A	N/A	N/A	N/A	N/A	N/A	N/A	N/A	S-ribosylhomocysteine lyase
F4460_bin_16	N/A	N/A	N/A	N/A	N/A	N/A	N/A	N/A	N/A
F4460_bin_18	N/A	Accessory gene regulator protein B	N/A	N/A	N/A	N/A	N/A	N/A	S-ribosylhomocysteine lyase
F4460_bin_29	N/A	Accessory gene regulator protein B\Accessory gene regulator protein A\Accessory gene regulator protein A	N/A	N/A	N/A	N/A	N/A	N/A	N/A
F4460_bin_30	N/A	N/A	N/A	N/A	N/A	N/A	N/A	N/A	S-ribosylhomocysteine lyase
F4460_bin_32	N/A	N/A	N/A	N/A	N/A	N/A	N/A	N/A	S-ribosylhomocysteine lyase
F4460_bin_34	N/A	N/A	N/A	N/A	N/A	N/A	N/A	N/A	S-ribosylhomocysteine lyase
F4460_bin_36	N/A	N/A	N/A	N/A	N/A	N/A	N/A	N/A	N/A
F4460_bin_37	N-acyl homoserine lactonase	N/A	N/A	N/A	N/A	N/A	N/A	N/A	N/A
F4460_bin_39	N/A	N/A	N/A	N/A	N/A	N/A	N/A	N/A	N/A
F4460_bin_41	N/A	N/A	N/A	N/A	N/A	N/A	N/A	N/A	S-ribosylhomocysteine lyase
F4460_bin_47	N/A	N/A	N/A	N/A	N/A	N/A	N/A	N/A	N/A
F4460_bin_48	N/A	N/A	N/A	N/A	N/A	N/A	N/A	N/A	N/A
F4460_bin_49	N/A	N/A	N/A	N/A	N/A	N/A	N/A	N/A	S-ribosylhomocysteine lyase
F4460_bin_8	N/A	N/A	N/A	N/A	N/A	N/A	N/A	N/A	S-ribosylhomocysteine lyase
F4552_bin_13	N/A	N/A	N/A	N/A	N/A	N/A	N/A	N/A	N/A
F4552_bin_15	N/A	N/A	N/A	N/A	N/A	N/A	N/A	N/A	N/A
F4552_bin_17	N/A	Accessory gene regulator protein B	N/A	N/A	N/A	N/A	N/A	N/A	S-ribosylhomocysteine lyase
F4552_bin_1	N/A	N/A	N/A	N/A	N/A	N/A	N/A	N/A	N/A
F4552_bin_20	N/A	N/A	N/A	N/A	N/A	N/A	N/A	N/A	S-ribosylhomocysteine lyase
F4552_bin_21	N/A	N/A	N/A	N/A	N/A	N/A	N/A	N/A	N/A
F4552_bin_22	N/A	N/A	N/A	N/A	N/A	N/A	N/A	N/A	N/A
F4552_bin_29	N/A	N/A	N/A	N/A	N/A	N/A	N/A	N/A	N/A
F4552_bin_31	N/A	N/A	N/A	N/A	N/A	N/A	N/A	N/A	N/A
F4552_bin_3	N/A	N/A	N/A	N/A	N/A	N/A	N/A	Autoinducer 2-binding protein LsrB	S-ribosylhomocysteine lyase
F4552_bin_8	N/A	N/A	N/A	N/A	N/A	N/A	N/A	N/A	N/A
F4554_bin_12	N/A	N/A	N/A	N/A	N/A	N/A	N/A	N/A	S-ribosylhomocysteine lyase
F4554_bin_13	N/A	N/A	N/A	N/A	N/A	Sensory/regulatory protein RpfC\Sensory/regulatory protein RpfC	N/A	N/A	S-ribosylhomocysteine lyase
F4554_bin_18	N/A	N/A	N/A	N/A	N/A	N/A	N/A	N/A	S-ribosylhomocysteine lyase
F4554_bin_1	N/A	N/A	N/A	N/A	N/A	N/A	N/A	N/A	N/A
F4554_bin_20	N/A	N/A	N/A	N/A	N/A	N/A	N/A	N/A	N/A
F4554_bin_27	N/A	N/A	N/A	N/A	N/A	N/A	N/A	N/A	N/A
F4554_bin_31	N/A	N/A	N/A	N/A	N/A	N/A	N/A	N/A	N/A
F4554_bin_34	N/A	Accessory gene regulator protein B\Accessory gene regulator protein A	N/A	N/A	N/A	N/A	N/A	N/A	N/A
F4554_bin_35	N/A	N/A	N/A	N/A	CAI-1 autoinducer sensor kinase/phosphatase CqsS	N/A	N/A	N/A	S-ribosylhomocysteine lyase
F4554_bin_37	N/A	N/A	N/A	N/A	N/A	Cyclic di-GMP phosphodiesterase response regulator RpfG	N/A	Autoinducer 2-binding protein LsrB	S-ribosylhomocysteine lyase
F4554_bin_39	N/A	N/A	N/A	N/A	N/A	N/A	N/A	N/A	S-ribosylhomocysteine lyase
F4554_bin_3	N/A	Accessory gene regulator protein B	N/A	N/A	N/A	N/A	N/A	N/A	N/A
F4554_bin_4	N/A	N/A	N/A	N/A	N/A	N/A	N/A	N/A	N/A
F4554_bin_5	N/A	N/A	N/A	N/A	N/A	N/A	N/A	N/A	N/A
F4554_bin_7	N/A	N/A	N/A	N/A	N/A	N/A	N/A	N/A	N/A
F4554_bin_9	N/A	N/A	N/A	N/A	N/A	N/A	N/A	N/A	N/A
F4556_bin_24	N/A	Accessory gene regulator protein B\Accessory gene regulator protein A\Accessory gene regulator protein A	N/A	N/A	N/A	N/A	N/A	N/A	N/A
F4556_bin_31	N/A	Accessory gene regulator protein B\Accessory gene regulator protein B	N/A	N/A	N/A	N/A	N/A	N/A	N/A
F4556_bin_40	N/A	N/A	N/A	N/A	N/A	Cyclic di-GMP phosphodiesterase response regulator RpfG	Sensor histidine kinase RcsC\ Sensor histidine kinase RcsC\ Methyl-accepting chemotaxis protein McpB	N/A	N/A
F4556_bin_41	N/A	N/A	N/A	N/A	N/A	N/A	N/A	N/A	N/A
F4556_bin_42	N/A	N/A	N/A	N/A	N/A	N/A	N/A	N/A	N/A
F4556_bin_46	N/A	N/A	N/A	N/A	N/A	N/A	N/A	N/A	N/A
F4556_bin_49	N/A	N/A	N/A	N/A	N/A	N/A	N/A	N/A	S-ribosylhomocysteine lyase
F4556_bin_57	N/A	N/A	N/A	N/A	N/A	N/A	N/A	N/A	N/A
F4556_bin_7	N/A	N/A	N/A	N/A	N/A	N/A	N/A	N/A	N/A
F4560_bin_11	N/A	Accessory gene regulator protein B\Accessory gene regulator protein B	N/A	N/A	N/A	N/A	N/A	N/A	N/A
F4560_bin_13	N/A	N/A	N/A	N/A	N/A	Cyclic di-GMP phosphodiesterase response regulator RpfG	N/A	N/A	N/A
F4560_bin_23	N/A	N/A	N/A	N/A	N/A	N/A	N/A	N/A	N/A
F4560_bin_3	N/A	N/A	N/A	N/A	N/A	N/A	N/A	N/A	N/A
F4563_bin_13	N/A	N/A	N/A	N/A	N/A	N/A	N/A	N/A	N/A
F4563_bin_15	N/A	N/A	N/A	N/A	N/A	N/A	N/A	N/A	S-ribosylhomocysteine lyase
F4563_bin_17	N/A	N/A	N/A	N/A	N/A	N/A	N/A	N/A	N/A
F4563_bin_18	N/A	N/A	N/A	N/A	N/A	N/A	N/A	N/A	S-ribosylhomocysteine lyase
F4563_bin_1	N-acyl homoserine lactonase AttM	N/A	N/A	N/A	N/A	N/A	N/A	N/A	N/A
F4563_bin_23	N/A	N/A	N/A	N/A	N/A	N/A	N/A	N/A	S-ribosylhomocysteine lyase
F4563_bin_26	N/A	N/A	N/A	N/A	N/A	N/A	N/A	N/A	N/A
F4563_bin_28	N/A	N/A	N/A	N/A	N/A	N/A	N/A	N/A	N/A
F4563_bin_2	N/A	N/A	N/A	N/A	N/A	N/A	N/A	N/A	S-ribosylhomocysteine lyase
F4563_bin_32	N/A	Accessory gene regulator protein B\Accessory gene regulator protein B	N/A	N/A	N/A	N/A	N/A	N/A	S-ribosylhomocysteine lyase
F4563_bin_33	N/A	N/A	N/A	N/A	N/A	N/A	N/A	N/A	S-ribosylhomocysteine lyase
F4563_bin_37	N/A	N/A	N/A	N/A	N/A	N/A	Sensor histidine kinase RcsC\ Sensor histidine kinase RcsC\ Methyl-accepting chemotaxis protein PctA\ Methyl-accepting chemotaxis protein PctB	N/A	N/A
F4563_bin_41	N/A	N/A	N/A	N/A	N/A	N/A	N/A	N/A	S-ribosylhomocysteine lyase
F4563_bin_47	N/A	N/A	N/A	N/A	N/A	Cyclic di-GMP phosphodiesterase response regulator RpfG	N/A	N/A	N/A
F4563_bin_4	N/A	N/A	N/A	N/A	N/A	N/A	N/A	N/A	S-ribosylhomocysteine lyase
F4563_bin_5	N/A	Accessory gene regulator protein B	N/A	N/A	N/A	Cyclic di-GMP phosphodiesterase response regulator RpfG	N/A	N/A	N/A
F4563_bin_6	N/A	N/A	N/A	N/A	N/A	N/A	N/A	N/A	N/A
F4563_bin_9	N/A	Accessory gene regulator protein B	N/A	N/A	N/A	N/A	N/A	N/A	S-ribosylhomocysteine lyase
F4580_bin_13	N/A	N/A	N/A	N/A	N/A	N/A	Sensor histidine kinase RcsC\ Sensor histidine kinase RcsC\ Methyl-accepting chemotaxis protein McpB\ Methyl-accepting chemotaxis protein PctA	N/A	N/A
F4580_bin_14	N/A	N/A	N/A	N/A	N/A	N/A	N/A	N/A	N/A
F4580_bin_19	N/A	N/A	N/A	N/A	N/A	N/A	N/A	N/A	N/A
F4580_bin_1	N/A	N/A	N/A	N/A	N/A	Sensory/regulatory protein RpfC	N/A	N/A	S-ribosylhomocysteine lyase
F4580_bin_25	N/A	N/A	N/A	N/A	N/A	N/A	N/A	N/A	N/A
F4580_bin_28	N/A	N/A	N/A	N/A	N/A	N/A	hypothetical protein	N/A	S-ribosylhomocysteine lyase
F4580_bin_2	N/A	N/A	N/A	N/A	N/A	N/A	N/A	N/A	S-ribosylhomocysteine lyase\S-ribosylhomocysteine lyase
F4580_bin_30	N/A	N/A	N/A	N/A	N/A	N/A	N/A	N/A	S-ribosylhomocysteine lyase
F4580_bin_38	N/A	N/A	N/A	N/A	N/A	N/A	N/A	N/A	N/A
F4580_bin_41	N-acyl homoserine lactonase AttM	N/A	N/A	N/A	N/A	N/A	N/A	N/A	N/A
F4580_bin_5	N/A	N/A	N/A	N/A	N/A	N/A	N/A	N/A	S-ribosylhomocysteine lyase
F4582_bin_10	N/A	Accessory gene regulator protein B	N/A	N/A	N/A	N/A	N/A	Autoinducer 2-binding protein LsrB	N/A
F4582_bin_11	N/A	N/A	N/A	N/A	N/A	N/A	N/A	N/A	S-ribosylhomocysteine lyase
F4582_bin_18	N/A	N/A	N/A	N/A	N/A	N/A	N/A	N/A	N/A
F4582_bin_31	N/A	N/A	N/A	N/A	N/A	N/A	N/A	N/A	N/A
F4582_bin_32	N/A	Accessory gene regulator protein B	N/A	N/A	N/A	Cyclic di-GMP phosphodiesterase response regulator RpfG	N/A	N/A	N/A
F4582_bin_3	N/A	N/A	N/A	N/A	N/A	N/A	N/A	N/A	N/A
F4592_bin_16	N/A	N/A	N/A	N/A	N/A	N/A	N/A	N/A	N/A
F4592_bin_36	N/A	N/A	N/A	N/A	N/A	N/A	N/A	N/A	N/A
F4592_bin_38	N/A	N/A	N/A	N/A	N/A	N/A	N/A	N/A	N/A
F4592_bin_40	N-acyl homoserine lactonase AttM	N/A	N/A	N/A	N/A	N/A	N/A	N/A	N/A
F4595_bin_14	N/A	N/A	N/A	N/A	N/A	N/A	N/A	N/A	S-ribosylhomocysteine lyase
F4595_bin_15	N/A	N/A	N/A	N/A	N/A	N/A	N/A	N/A	N/A
F4595_bin_18	N/A	N/A	N/A	N/A	N/A	N/A	N/A	N/A	S-ribosylhomocysteine lyase
F4595_bin_21	N/A	N/A	N/A	N/A	N/A	N/A	N/A	N/A	S-ribosylhomocysteine lyase
F4595_bin_23	N/A	N/A	N/A	N/A	N/A	N/A	N/A	N/A	S-ribosylhomocysteine lyase
F4595_bin_25	N/A	N/A	N/A	N/A	N/A	N/A	N/A	N/A	N/A
F4595_bin_36	N/A	N/A	N/A	N/A	N/A	N/A	N/A	N/A	N/A
F4595_bin_39	N/A	N/A	N/A	N/A	N/A	N/A	N/A	N/A	S-ribosylhomocysteine lyase
F4595_bin_42	N/A	N/A	N/A	N/A	N/A	N/A	N/A	N/A	N/A
F4595_bin_45	N/A	N/A	N/A	N/A	N/A	N/A	N/A	N/A	S-ribosylhomocysteine lyase
F4595_bin_47	N/A	N/A	N/A	N/A	N/A	Cyclic di-GMP phosphodiesterase response regulator RpfG	N/A	N/A	N/A
F4595_bin_48	N/A	N/A	N/A	N/A	N/A	N/A	N/A	N/A	N/A
F4595_bin_4	N/A	Accessory gene regulator protein B\Accessory gene regulator protein B	N/A	N/A	N/A	N/A	N/A	N/A	N/A
F4595_bin_51	N-acyl homoserine lactonase AttM	N/A	N/A	N/A	N/A	N/A	N/A	N/A	N/A
F4595_bin_52	N/A	N/A	N/A	N/A	N/A	N/A	N/A	N/A	N/A
F4595_bin_53	N/A	N/A	N/A	N/A	N/A	N/A	N/A	N/A	N/A
F4595_bin_55	N/A	N/A	N/A	N/A	N/A	N/A	N/A	N/A	S-ribosylhomocysteine lyase
F4595_bin_7	N/A	Accessory gene regulator protein B	N/A	N/A	N/A	N/A	N/A	N/A	N/A
F4596_bin_10	N/A	N/A	N/A	N/A	N/A	N/A	N/A	N/A	N/A
F4596_bin_11	N/A	N/A	N/A	N/A	N/A	N/A	N/A	N/A	N/A
F4596_bin_19	N/A	N/A	N/A	N/A	N/A	N/A	N/A	N/A	S-ribosylhomocysteine lyase
F4596_bin_22	N/A	N/A	N/A	N/A	N/A	N/A	N/A	N/A	N/A
F4596_bin_24	N/A	N/A	N/A	N/A	N/A	N/A	N/A	N/A	S-ribosylhomocysteine lyase\S-ribosylhomocysteine lyase
F4596_bin_30	N/A	N/A	N/A	N/A	N/A	N/A	N/A	N/A	N/A
F4596_bin_39	N/A	N/A	N/A	N/A	N/A	N/A	N/A	N/A	S-ribosylhomocysteine lyase
F4596_bin_50	N/A	Accessory gene regulator protein B	N/A	N/A	N/A	N/A	N/A	N/A	S-ribosylhomocysteine lyase
F4596_bin_53	N/A	N/A	N/A	N/A	N/A	N/A	N/A	N/A	N/A
F4596_bin_54	N/A	N/A	N/A	N/A	N/A	N/A	N/A	N/A	N/A
F4596_bin_5	N/A	N/A	N/A	N/A	N/A	N/A	N/A	N/A	N/A
F4596_bin_60	N/A	Accessory gene regulator protein B	N/A	N/A	N/A	N/A	N/A	N/A	N/A
F4596_bin_61	N/A	N/A	N/A	N/A	N/A	N/A	N/A	N/A	N/A
F4596_bin_64	N/A	N/A	N/A	N/A	N/A	N/A	N/A	N/A	S-ribosylhomocysteine lyase
F4596_bin_65	N/A	N/A	N/A	N/A	N/A	N/A	N/A	N/A	N/A
F4596_bin_75	N/A	Accessory gene regulator protein A\Accessory gene regulator protein B	N/A	N/A	N/A	N/A	N/A	N/A	N/A
F4596_bin_76	N/A	N/A	N/A	N/A	N/A	N/A	N/A	N/A	N/A
F4650_bin_14	N/A	N/A	N/A	N/A	N/A	N/A	N/A	N/A	N/A
F4650_bin_19	N/A	N/A	N/A	N/A	N/A	N/A	N/A	N/A	N/A
F4650_bin_23	N/A	N/A	N/A	N/A	N/A	N/A	N/A	N/A	N/A
F4650_bin_29	N/A	N/A	N/A	N/A	N/A	N/A	N/A	N/A	S-ribosylhomocysteine lyase
F4650_bin_30	N/A	N/A	N/A	N/A	N/A	N/A	N/A	N/A	S-ribosylhomocysteine lyase
F4650_bin_31	N/A	Accessory gene regulator protein B	N/A	N/A	N/A	N/A	N/A	N/A	N/A
F4650_bin_32	N/A	N/A	N/A	N/A	N/A	N/A	N/A	N/A	S-ribosylhomocysteine lyase
F4650_bin_33	N/A	N/A	N/A	N/A	N/A	N/A	N/A	N/A	S-ribosylhomocysteine lyase
F4653_bin_10	N/A	N/A	N/A	N/A	CAI-1 autoinducer sensor kinase/phosphatase CqsS	N/A	N/A	N/A	N/A
F4653_bin_25	N/A	N/A	N/A	N/A	N/A	N/A	N/A	N/A	N/A
F4653_bin_32	N/A	N/A	N/A	N/A	N/A	N/A	N/A	N/A	N/A
F4653_bin_38	N/A	N/A	N/A	N/A	N/A	N/A	N/A	N/A	N/A
F4653_bin_39	N/A	N/A	N/A	N/A	N/A	N/A	N/A	N/A	N/A
F4653_bin_42	N/A	N/A	N/A	N/A	N/A	N/A	Sensor histidine kinase RcsC\ Sensor histidine kinase RcsC\ Methyl-accepting chemotaxis protein McpB\ Methyl-accepting chemotaxis protein PctA	N/A	N/A
F4653_bin_60	N/A	N/A	N/A	N/A	N/A	N/A	N/A	N/A	N/A
F4653_bin_62	N/A	N/A	N/A	N/A	N/A	N/A	N/A	N/A	N/A
F4655_bin_29	N/A	N/A	N/A	N/A	N/A	N/A	N/A	Autoinducer 2-binding protein LsrB	N/A
F4655_bin_3	N/A	N/A	N/A	N/A	N/A	N/A	N/A	N/A	N/A
F4655_bin_52	N/A	N/A	N/A	N/A	N/A	N/A	N/A	N/A	N/A
F4655_bin_58	N/A	Accessory gene regulator protein A\Accessory gene regulator protein B	N/A	N/A	N/A	N/A	N/A	N/A	N/A
F4655_bin_7	N/A	Accessory gene regulator protein B	N/A	N/A	N/A	N/A	N/A	N/A	S-ribosylhomocysteine lyase
F4656_bin_12	N/A	N/A	N/A	N/A	N/A	N/A	N/A	N/A	S-ribosylhomocysteine lyase
F4656_bin_15	N/A	N/A	N/A	N/A	N/A	N/A	N/A	N/A	S-ribosylhomocysteine lyase\S-ribosylhomocysteine lyase
F4656_bin_18	N/A	N/A	N/A	N/A	N/A	N/A	N/A	N/A	N/A
F4656_bin_1	N/A	N/A	N/A	N/A	N/A	N/A	N/A	N/A	S-ribosylhomocysteine lyase
F4656_bin_23	N/A	N/A	N/A	N/A	N/A	N/A	N/A	Autoinducer 2-binding protein LsrB	S-ribosylhomocysteine lyase
F4656_bin_26	N/A	N/A	N/A	N/A	N/A	N/A	N/A	N/A	S-ribosylhomocysteine lyase
F4656_bin_46	N/A	N/A	N/A	N/A	N/A	N/A	N/A	N/A	S-ribosylhomocysteine lyase
F4656_bin_4	N/A	N/A	N/A	N/A	N/A	N/A	N/A	N/A	N/A
F4657_bin_29	N/A	N/A	N/A	N/A	N/A	N/A	N/A	N/A	N/A
F4657_bin_2	N/A	N/A	N/A	N/A	N/A	N/A	N/A	N/A	S-ribosylhomocysteine lyase
F4657_bin_30	N/A	N/A	N/A	N/A	N/A	N/A	N/A	N/A	S-ribosylhomocysteine lyase
F4657_bin_41	N/A	N/A	N/A	N/A	N/A	N/A	N/A	N/A	N/A
F4657_bin_4	N/A	N/A	N/A	N/A	N/A	N/A	N/A	N/A	S-ribosylhomocysteine lyase
F4657_bin_51	N/A	N/A	N/A	N/A	N/A	N/A	N/A	N/A	S-ribosylhomocysteine lyase
F4657_bin_55	HTH-type transcriptional regulator SinR	Accessory gene regulator protein B	N/A	N/A	N/A	Cyclic di-GMP phosphodiesterase response regulator RpfG	N/A	N/A	N/A
F4657_bin_5	N/A	N/A	N/A	N/A	N/A	N/A	N/A	N/A	N/A
F4657_bin_60	N/A	N/A	N/A	N/A	N/A	N/A	Methyl-accepting chemotaxis protein McpB	N/A	S-ribosylhomocysteine lyase
F4658_bin_14	N/A	N/A	N/A	N/A	N/A	N/A	N/A	N/A	N/A
F4658_bin_20	N/A	N/A	N/A	N/A	N/A	N/A	N/A	N/A	S-ribosylhomocysteine lyase
F4658_bin_27	N/A	N/A	N/A	N/A	N/A	N/A	N/A	N/A	N/A
F4658_bin_29	N/A	N/A	N/A	N/A	N/A	N/A	N/A	N/A	N/A
F4658_bin_33	N/A	N/A	N/A	N/A	N/A	N/A	N/A	N/A	N/A
F4658_bin_34	N/A	N/A	N/A	N/A	N/A	N/A	N/A	N/A	N/A
F4658_bin_45	N/A	N/A	N/A	N/A	N/A	N/A	N/A	N/A	N/A
F4658_bin_52	N/A	N/A	N/A	N/A	N/A	N/A	N/A	N/A	S-ribosylhomocysteine lyase
F4658_bin_54	N/A	N/A	N/A	N/A	N/A	N/A	N/A	N/A	N/A
F4658_bin_5	N/A	N/A	N/A	N/A	N/A	N/A	N/A	N/A	S-ribosylhomocysteine lyase
F4659_bin_10	N/A	Accessory gene regulator protein B	N/A	N/A	N/A	Cyclic di-GMP phosphodiesterase response regulator RpfG	N/A	N/A	N/A
F4659_bin_14	N/A	N/A	N/A	N/A	N/A	N/A	N/A	N/A	N/A
F4659_bin_21	N/A	N/A	N/A	N/A	N/A	N/A	N/A	N/A	N/A
F4659_bin_26	N/A	N/A	N/A	N/A	N/A	N/A	N/A	N/A	S-ribosylhomocysteine lyase
F4659_bin_31	N/A	Putative AgrB-like protein	N/A	N/A	N/A	N/A	N/A	N/A	N/A
F4659_bin_37	N/A	N/A	N/A	N/A	N/A	N/A	N/A	Autoinducer 2-binding protein LsrB	N/A
F4659_bin_43	N/A	N/A	N/A	N/A	N/A	N/A	N/A	N/A	N/A
F4659_bin_46	N/A	N/A	N/A	N/A	N/A	Cyclic di-GMP phosphodiesterase response regulator RpfG	N/A	N/A	N/A
F4659_bin_58	N/A	N/A	N/A	N/A	N/A	N/A	N/A	N/A	N/A
F4660_bin_16	N/A	Accessory gene regulator protein B	N/A	N/A	N/A	N/A	N/A	N/A	N/A
F4660_bin_19	N/A	N/A	N/A	N/A	N/A	N/A	N/A	N/A	S-ribosylhomocysteine lyase
F4660_bin_31	N/A	N/A	N/A	N/A	N/A	Cyclic di-GMP phosphodiesterase response regulator RpfG	N/A	N/A	N/A
F4660_bin_37	N/A	N/A	N/A	N/A	N/A	N/A	Methyl-accepting chemotaxis protein PctA\ hypothetical protein	N/A	N/A
F4661_bin_17	N/A	N/A	N/A	N/A	N/A	N/A	N/A	N/A	S-ribosylhomocysteine lyase
F4661_bin_19	N/A	N/A	N/A	N/A	N/A	N/A	N/A	N/A	S-ribosylhomocysteine lyase
F4661_bin_22	N/A	N/A	N/A	N/A	N/A	N/A	N/A	N/A	S-ribosylhomocysteine lyase
F4661_bin_25	N/A	N/A	N/A	N/A	N/A	N/A	N/A	N/A	S-ribosylhomocysteine lyase
F4661_bin_41	N/A	N/A	N/A	N/A	N/A	N/A	N/A	N/A	S-ribosylhomocysteine lyase
F4661_bin_42	N/A	Accessory gene regulator protein B	N/A	Sensor protein QseC\Sensor protein QseC	N/A	N/A	N/A	N/A	S-ribosylhomocysteine lyase
F4661_bin_4	N/A	N/A	Signal transduction histidine-protein kinase BaeS	N/A	N/A	N/A	N/A	N/A	N/A
F4661_bin_50	N-acyl homoserine lactonase	N/A	N/A	N/A	N/A	N/A	N/A	N/A	N/A
F4661_bin_51	N/A	N/A	N/A	N/A	N/A	N/A	Methyl-accepting chemotaxis protein McpA\ hypothetical protein	N/A	N/A
F4661_bin_54	N/A	N/A	N/A	N/A	N/A	N/A	N/A	N/A	S-ribosylhomocysteine lyase
F4661_bin_55	N/A	N/A	N/A	N/A	N/A	N/A	N/A	N/A	S-ribosylhomocysteine lyase
F4661_bin_56	N/A	N/A	N/A	N/A	N/A	N/A	N/A	N/A	S-ribosylhomocysteine lyase
F4661_bin_58	N/A	N/A	N/A	N/A	N/A	N/A	N/A	N/A	N/A
F4661_bin_62	N/A	N/A	N/A	N/A	N/A	N/A	N/A	N/A	N/A
F4661_bin_66	N/A	Accessory gene regulator protein B	N/A	N/A	N/A	N/A	N/A	N/A	N/A
F4661_bin_69	N/A	N/A	N/A	N/A	N/A	N/A	N/A	N/A	N/A
F4661_bin_70	N/A	N/A	N/A	N/A	N/A	N/A	N/A	N/A	N/A
F4664_bin_30	N/A	N/A	Sensor histidine kinase CpxA	N/A	N/A	N/A	N/A	N/A	N/A
F4664_bin_41	N/A	N/A	N/A	N/A	N/A	N/A	Methyl-accepting chemotaxis protein PctB\ Methyl-accepting chemotaxis protein McpA\ hypothetical protein	N/A	N/A
F4664_bin_42	N/A	N/A	N/A	N/A	N/A	N/A	N/A	N/A	N/A
F4664_bin_44	N/A	N/A	N/A	N/A	N/A	N/A	N/A	N/A	N/A
F4664_bin_50	N/A	N/A	Signal transduction histidine-protein kinase BaeS	N/A	N/A	N/A	N/A	N/A	N/A
F4664_bin_8	N/A	Accessory gene regulator protein B	N/A	N/A	N/A	N/A	N/A	N/A	N/A
F4665_bin_15	N/A	Accessory gene regulator protein B\Accessory gene regulator protein B	N/A	N/A	N/A	N/A	N/A	N/A	S-ribosylhomocysteine lyase
F4665_bin_17	N/A	N/A	N/A	N/A	N/A	N/A	N/A	N/A	N/A
F4665_bin_1	N/A	N/A	N/A	N/A	N/A	N/A	N/A	N/A	S-ribosylhomocysteine lyase
F4665_bin_20	N/A	N/A	N/A	N/A	N/A	N/A	N/A	N/A	S-ribosylhomocysteine lyase
F4665_bin_35	N/A	N/A	N/A	N/A	N/A	Cyclic di-GMP phosphodiesterase response regulator RpfG	N/A	N/A	N/A
F4665_bin_38	N/A	N/A	N/A	N/A	N/A	N/A	N/A	N/A	N/A
F4665_bin_4	N/A	N/A	N/A	N/A	N/A	N/A	N/A	N/A	N/A
F4665_bin_8	N/A	Accessory gene regulator protein A\Accessory gene regulator protein B	N/A	N/A	N/A	N/A	N/A	N/A	N/A
F4665_bin_9	N/A	N/A	N/A	N/A	N/A	N/A	N/A	N/A	N/A
F4666_bin_10	N/A	N/A	N/A	N/A	N/A	N/A	N/A	N/A	S-ribosylhomocysteine lyase
F4666_bin_14	N/A	N/A	N/A	N/A	N/A	N/A	Methyl-accepting chemotaxis protein PctB\ Methyl-accepting chemotaxis protein McpA\ hypothetical protein	N/A	N/A
F4666_bin_19	N/A	N/A	N/A	N/A	N/A	N/A	N/A	Autoinducer 2-binding protein LsrB\Autoinducer 2-binding protein LsrB	S-ribosylhomocysteine lyase
F4666_bin_35	N/A	N/A	N/A	N/A	N/A	N/A	N/A	N/A	N/A
F4666_bin_39	N/A	N/A	N/A	N/A	N/A	N/A	N/A	N/A	N/A
F4666_bin_48	N/A	N/A	N/A	N/A	N/A	Cyclic di-GMP phosphodiesterase response regulator RpfG	N/A	N/A	S-ribosylhomocysteine lyase
F4666_bin_50	N/A	N/A	N/A	N/A	N/A	N/A	N/A	N/A	S-ribosylhomocysteine lyase
F4666_bin_55	N/A	Accessory gene regulator protein B\Accessory gene regulator protein A	N/A	N/A	N/A	N/A	N/A	N/A	N/A
F4669_bin_11	N/A	N/A	N/A	N/A	N/A	N/A	N/A	N/A	N/A
F4669_bin_19	N/A	N/A	N/A	N/A	N/A	N/A	N/A	N/A	S-ribosylhomocysteine lyase
F4669_bin_23	N/A	N/A	N/A	N/A	N/A	N/A	N/A	N/A	N/A
F4669_bin_25	N/A	N/A	N/A	N/A	N/A	N/A	N/A	N/A	S-ribosylhomocysteine lyase
F4669_bin_26	N/A	N/A	Signal transduction histidine-protein kinase BaeS	N/A	N/A	N/A	N/A	N/A	N/A
F4669_bin_2	N/A	Accessory gene regulator protein A	N/A	N/A	N/A	N/A	Methyl-accepting chemotaxis protein PctB\ hypothetical protein	N/A	N/A
F4669_bin_37	N/A	N/A	N/A	N/A	N/A	N/A	N/A	N/A	N/A
F4669_bin_41	N/A	N/A	Signal transduction histidine-protein kinase BaeS	N/A	N/A	N/A	N/A	N/A	S-ribosylhomocysteine lyase
F4669_bin_50	N/A	N/A	N/A	N/A	N/A	N/A	N/A	N/A	N/A
F4675_bin_10	N/A	N/A	N/A	N/A	N/A	N/A	N/A	Autoinducer 2-binding protein LsrB	S-ribosylhomocysteine lyase
F4675_bin_13	N/A	N/A	N/A	N/A	N/A	N/A	N/A	N/A	N/A
F4675_bin_19	N/A	N/A	N/A	N/A	N/A	N/A	N/A	N/A	N/A
F4675_bin_21	N/A	N/A	Signal transduction histidine-protein kinase BaeS	N/A	N/A	Sensory/regulatory protein RpfC	N/A	N/A	N/A
F4675_bin_27	N/A	Accessory gene regulator protein A\Accessory gene regulator protein B\Accessory gene regulator protein B	N/A	N/A	N/A	N/A	N/A	N/A	N/A
F4675_bin_28	N/A	N/A	N/A	N/A	N/A	N/A	N/A	N/A	S-ribosylhomocysteine lyase
F4675_bin_29	N/A	N/A	N/A	N/A	N/A	Cyclic di-GMP phosphodiesterase response regulator RpfG	N/A	N/A	N/A
F4675_bin_32	N/A	N/A	N/A	N/A	N/A	N/A	N/A	N/A	S-ribosylhomocysteine lyase
F4675_bin_33	N/A	N/A	Tryptophanase 1	N/A	N/A	N/A	N/A	N/A	S-ribosylhomocysteine lyase
F4675_bin_36	N/A	N/A	N/A	N/A	N/A	N/A	N/A	N/A	N/A
F4675_bin_41	N/A	N/A	N/A	N/A	N/A	N/A	N/A	Autoinducer 2-binding protein LsrB	N/A
F4675_bin_45	N/A	N/A	Tryptophanase 1	N/A	N/A	N/A	N/A	N/A	N/A
F4675_bin_46	N/A	N/A	N/A	N/A	N/A	N/A	N/A	N/A	N/A
F4675_bin_57	N/A	N/A	N/A	N/A	N/A	N/A	N/A	N/A	N/A
F4675_bin_58	N/A	N/A	N/A	N/A	N/A	N/A	N/A	N/A	S-ribosylhomocysteine lyase
F4675_bin_62	N/A	N/A	N/A	N/A	N/A	N/A	N/A	N/A	N/A
F4675_bin_9	N/A	Accessory gene regulator protein B	N/A	N/A	N/A	N/A	N/A	N/A	N/A
F4679_bin_11	N/A	N/A	N/A	N/A	N/A	N/A	N/A	N/A	N/A
F4679_bin_27	N/A	N/A	N/A	N/A	N/A	N/A	N/A	N/A	N/A
F4679_bin_2	N/A	N/A	N/A	N/A	N/A	N/A	N/A	N/A	N/A
F4679_bin_46	N/A	N/A	N/A	N/A	N/A	N/A	N/A	N/A	S-ribosylhomocysteine lyase
F4679_bin_48	N/A	Accessory gene regulator protein B	N/A	N/A	N/A	N/A	N/A	N/A	N/A
F4679_bin_49	N/A	N/A	N/A	N/A	N/A	N/A	N/A	N/A	N/A
F4679_bin_54	N/A	N/A	N/A	N/A	N/A	N/A	hypothetical protein	N/A	S-ribosylhomocysteine lyase
F4679_bin_56	N/A	N/A	N/A	N/A	N/A	N/A	N/A	N/A	N/A
F4679_bin_7	N/A	N/A	N/A	N/A	N/A	N/A	N/A	N/A	N/A
F4679_bin_8	N/A	N/A	N/A	N/A	N/A	N/A	N/A	N/A	N/A
F4690_bin_13	N/A	N/A	Signal transduction histidine-protein kinase BaeS	N/A	N/A	N/A	N/A	N/A	N/A
F4690_bin_16	N/A	N/A	N/A	N/A	N/A	N/A	N/A	N/A	N/A
F4690_bin_20	N/A	N/A	N/A	N/A	N/A	N/A	Sensor histidine kinase RcsC\ Sensor histidine kinase RcsC\ Methyl-accepting chemotaxis protein PctC	N/A	N/A
F4690_bin_25	N/A	N/A	N/A	N/A	N/A	N/A	N/A	N/A	N/A
F4690_bin_2	N/A	N/A	N/A	N/A	N/A	N/A	N/A	N/A	N/A
F4690_bin_30	N/A	N/A	N/A	N/A	N/A	N/A	N/A	N/A	S-ribosylhomocysteine lyase
F4690_bin_39	N/A	N/A	N/A	N/A	N/A	N/A	N/A	N/A	N/A
F4690_bin_43	N/A	N/A	N/A	N/A	N/A	N/A	Sensor histidine kinase RcsC\ Sensor histidine kinase RcsC\ Methyl-accepting chemotaxis protein McpA	N/A	S-ribosylhomocysteine lyase
F4690_bin_45	N/A	N/A	N/A	N/A	N/A	N/A	N/A	N/A	S-ribosylhomocysteine lyase
F4690_bin_46	N/A	N/A	N/A	N/A	N/A	N/A	Methyl-accepting chemotaxis protein McpB	N/A	N/A
F4690_bin_47	Autoinducer 1 sensor kinase/phosphatase LuxN	N/A	N/A	N/A	N/A	Sensory/regulatory protein RpfC	N/A	N/A	S-ribosylhomocysteine lyase
F4690_bin_53	N/A	N/A	N/A	N/A	N/A	N/A	N/A	N/A	S-ribosylhomocysteine lyase
F4690_bin_57	N/A	N/A	N/A	N/A	N/A	N/A	N/A	N/A	N/A
F4690_bin_69	HTH-type transcriptional regulator SinR	N/A	N/A	N/A	N/A	N/A	N/A	N/A	N/A
F4690_bin_71	N/A	N/A	N/A	N/A	N/A	N/A	N/A	N/A	S-ribosylhomocysteine lyase
F4690_bin_76	N/A	N/A	N/A	N/A	N/A	N/A	N/A	N/A	S-ribosylhomocysteine lyase
F4690_bin_77	N/A	N/A	N/A	N/A	N/A	N/A	N/A	N/A	S-ribosylhomocysteine lyase
F4690_bin_80	N/A	N/A	N/A	N/A	N/A	N/A	N/A	N/A	S-ribosylhomocysteine lyase
F4690_bin_87	N/A	N/A	N/A	N/A	N/A	N/A	N/A	N/A	N/A
F4690_bin_88	N/A	N/A	N/A	N/A	N/A	N/A	N/A	N/A	N/A
F4690_bin_89	N/A	N/A	N/A	N/A	N/A	N/A	N/A	N/A	N/A
F4690_bin_91	N/A	N/A	N/A	N/A	N/A	N/A	N/A	N/A	N/A
F4690_bin_93	N/A	N/A	Signal transduction histidine-protein kinase BaeS	N/A	N/A	N/A	N/A	N/A	N/A
F4692_bin_1	N/A	N/A	N/A	N/A	N/A	N/A	N/A	N/A	S-ribosylhomocysteine lyase
F4692_bin_25	N/A	N/A	N/A	N/A	N/A	N/A	N/A	N/A	S-ribosylhomocysteine lyase
F4692_bin_29	N/A	N/A	N/A	N/A	N/A	N/A	N/A	N/A	N/A
F4692_bin_31	N/A	N/A	N/A	N/A	N/A	N/A	N/A	N/A	S-ribosylhomocysteine lyase
F4692_bin_37	Transcriptional activator protein LasR	N/A	N/A	Sensor protein QseC\Transcriptional regulatory protein QseB\Transcriptional regulatory protein QseB	N/A	N/A	Methyl-accepting chemotaxis protein PctA	N/A	N/A
F4692_bin_42	N/A	N/A	N/A	N/A	N/A	N/A	N/A	N/A	S-ribosylhomocysteine lyase
F4692_bin_6	N/A	N/A	N/A	N/A	N/A	N/A	N/A	N/A	N/A
F4701_bin_10	N/A	Accessory gene regulator protein B	N/A	N/A	N/A	N/A	N/A	N/A	N/A
F4701_bin_12	N/A	Accessory gene regulator protein B	N/A	N/A	N/A	N/A	N/A	N/A	S-ribosylhomocysteine lyase
F4701_bin_14	N/A	N/A	N/A	N/A	N/A	N/A	N/A	N/A	N/A
F4701_bin_15	N/A	N/A	N/A	N/A	N/A	N/A	N/A	N/A	N/A
F4701_bin_16	N/A	Accessory gene regulator protein B\Accessory gene regulator protein A	N/A	N/A	N/A	N/A	N/A	N/A	N/A
F4701_bin_20	N/A	N/A	N/A	N/A	N/A	N/A	N/A	N/A	N/A
F4701_bin_23	N/A	N/A	N/A	N/A	N/A	N/A	N/A	N/A	N/A
F4701_bin_5	N/A	N/A	N/A	N/A	N/A	N/A	N/A	N/A	S-ribosylhomocysteine lyase
F4704_bin_21	N/A	N/A	N/A	N/A	N/A	N/A	N/A	N/A	S-ribosylhomocysteine lyase
F4704_bin_23	N/A	N/A	N/A	N/A	CAI-1 autoinducer sensor kinase/phosphatase CqsS	N/A	N/A	N/A	S-ribosylhomocysteine lyase
F4704_bin_2	N/A	N/A	N/A	N/A	N/A	N/A	N/A	N/A	S-ribosylhomocysteine lyase
F4704_bin_30	N/A	N/A	N/A	N/A	N/A	N/A	N/A	N/A	S-ribosylhomocysteine lyase
F4704_bin_31	N/A	N/A	N/A	N/A	N/A	N/A	N/A	N/A	N/A
F4704_bin_3	N/A	N/A	N/A	N/A	N/A	N/A	N/A	N/A	N/A
F4704_bin_40	N/A	N/A	N/A	N/A	N/A	N/A	N/A	N/A	S-ribosylhomocysteine lyase
F4704_bin_41	N/A	N/A	N/A	N/A	N/A	N/A	N/A	N/A	N/A
F4704_bin_44	N/A	N/A	N/A	N/A	N/A	N/A	N/A	N/A	S-ribosylhomocysteine lyase
F4704_bin_51	N/A	N/A	N/A	N/A	N/A	N/A	N/A	N/A	S-ribosylhomocysteine lyase
F4704_bin_6	N/A	Accessory gene regulator protein B	N/A	N/A	N/A	N/A	N/A	N/A	S-ribosylhomocysteine lyase\S-ribosylhomocysteine lyase
F4706_bin_12	N/A	N/A	N/A	N/A	N/A	N/A	N/A	N/A	N/A
F4706_bin_14	N/A	N/A	N/A	N/A	N/A	N/A	N/A	N/A	N/A
F4706_bin_15	N/A	N/A	N/A	N/A	N/A	N/A	N/A	N/A	S-ribosylhomocysteine lyase
F4706_bin_16	N/A	Accessory gene regulator protein B	N/A	N/A	N/A	N/A	N/A	N/A	N/A
F4706_bin_23	N/A	N/A	N/A	N/A	N/A	N/A	N/A	N/A	N/A
F4706_bin_26	N/A	N/A	N/A	N/A	N/A	N/A	N/A	N/A	S-ribosylhomocysteine lyase\S-ribosylhomocysteine lyase
F4706_bin_27	N/A	N/A	N/A	N/A	N/A	N/A	N/A	N/A	N/A
F4706_bin_2	N/A	N/A	N/A	N/A	N/A	N/A	N/A	N/A	N/A
F4706_bin_34	N-acyl homoserine lactonase AttM	N/A	N/A	N/A	N/A	N/A	N/A	N/A	N/A
F4706_bin_36	N/A	Accessory gene regulator protein B\Accessory gene regulator protein A	N/A	N/A	N/A	N/A	N/A	N/A	N/A
F4706_bin_37	N/A	N/A	N/A	N/A	N/A	N/A	N/A	N/A	N/A
F4706_bin_8	N/A	N/A	N/A	N/A	N/A	N/A	N/A	N/A	N/A
F4706_bin_9	N/A	Accessory gene regulator protein B\Accessory gene regulator protein A	N/A	N/A	N/A	N/A	N/A	N/A	N/A
F4724_bin_15	N/A	N/A	N/A	N/A	N/A	N/A	N/A	N/A	N/A
F4724_bin_18	N/A	N/A	N/A	N/A	N/A	N/A	N/A	N/A	S-ribosylhomocysteine lyase
F4724_bin_23	N/A	N/A	N/A	N/A	N/A	N/A	N/A	N/A	S-ribosylhomocysteine lyase
F4724_bin_32	N/A	N/A	N/A	N/A	N/A	N/A	N/A	N/A	S-ribosylhomocysteine lyase
F4724_bin_33	N/A	N/A	N/A	N/A	N/A	N/A	N/A	N/A	N/A
F4724_bin_34	N/A	N/A	N/A	N/A	CAI-1 autoinducer sensor kinase/phosphatase CqsS	N/A	N/A	N/A	N/A
F4724_bin_36	N/A	N/A	N/A	N/A	N/A	N/A	N/A	N/A	S-ribosylhomocysteine lyase
F4724_bin_40	N/A	N/A	N/A	N/A	N/A	N/A	N/A	N/A	N/A
F4724_bin_43	N/A	N/A	N/A	N/A	N/A	N/A	N/A	N/A	S-ribosylhomocysteine lyase\S-ribosylhomocysteine lyase
F4724_bin_49	N/A	N/A	N/A	N/A	N/A	N/A	N/A	N/A	N/A
F4724_bin_4	N/A	N/A	N/A	N/A	N/A	N/A	N/A	N/A	S-ribosylhomocysteine lyase
F4724_bin_52	N/A	N/A	N/A	N/A	N/A	N/A	N/A	N/A	S-ribosylhomocysteine lyase
F4724_bin_62	N/A	N/A	N/A	N/A	N/A	N/A	N/A	N/A	S-ribosylhomocysteine lyase
F4724_bin_70	N/A	N/A	N/A	N/A	N/A	N/A	N/A	N/A	N/A
F4724_bin_71	N/A	N/A	N/A	N/A	N/A	N/A	N/A	N/A	N/A
F4726_bin_10	N/A	N/A	N/A	N/A	N/A	N/A	N/A	N/A	S-ribosylhomocysteine lyase
F4726_bin_15	N/A	Accessory gene regulator protein B	N/A	N/A	N/A	N/A	N/A	N/A	N/A
F4726_bin_16	N/A	N/A	N/A	N/A	N/A	N/A	N/A	N/A	S-ribosylhomocysteine lyase
F4726_bin_18	N/A	N/A	N/A	N/A	N/A	N/A	N/A	N/A	S-ribosylhomocysteine lyase
F4726_bin_1	N/A	N/A	N/A	N/A	N/A	N/A	N/A	N/A	N/A
F4726_bin_20	N/A	N/A	N/A	N/A	N/A	N/A	N/A	N/A	N/A
F4726_bin_22	N/A	N/A	N/A	N/A	N/A	N/A	N/A	N/A	N/A
F4726_bin_23	N/A	N/A	N/A	N/A	N/A	N/A	N/A	N/A	N/A
F4726_bin_26	N/A	N/A	N/A	Transcriptional regulatory protein QseB\Sensor protein QseC	N/A	N/A	N/A	N/A	N/A
F4726_bin_28	N/A	N/A	N/A	N/A	N/A	N/A	N/A	N/A	N/A
F4726_bin_29	N/A	N/A	N/A	N/A	N/A	N/A	N/A	Autoinducer 2-binding protein LsrB	N/A
F4726_bin_2	Transcriptional activator protein LuxR\HTH-type transcriptional regulator LuxR\Transcriptional activator protein LuxR	N/A	Sensor histidine kinase CpxA	Sensor protein QseC\Transcriptional regulatory protein QseB\Transcriptional regulatory protein QseB	N/A	N/A	Methyl-accepting chemotaxis protein PctA\ hypothetical protein\ Methyl-accepting chemotaxis protein PctB\ Methyl-accepting chemotaxis protein PctB\ hypothetical protein	N/A	S-ribosylhomocysteine lyase
F4726_bin_34	N/A	N/A	N/A	N/A	N/A	N/A	N/A	N/A	N/A
F4726_bin_35	N/A	N/A	N/A	N/A	N/A	N/A	N/A	N/A	N/A
F4726_bin_36	N/A	N/A	N/A	N/A	N/A	N/A	N/A	N/A	N/A
F4726_bin_38	N/A	N/A	N/A	N/A	N/A	N/A	N/A	N/A	N/A
F4726_bin_3	N/A	N/A	N/A	N/A	N/A	N/A	N/A	N/A	N/A
F4726_bin_42	N/A	N/A	N/A	N/A	N/A	N/A	N/A	N/A	N/A
F4726_bin_43	N/A	N/A	N/A	N/A	N/A	N/A	N/A	N/A	N/A
F4726_bin_49	N/A	Accessory gene regulator protein B	N/A	N/A	N/A	N/A	N/A	N/A	N/A
F4726_bin_50	N/A	N/A	N/A	N/A	N/A	N/A	N/A	N/A	S-ribosylhomocysteine lyase
F4726_bin_52	N/A	N/A	Signal transduction histidine-protein kinase BaeS	N/A	N/A	N/A	N/A	N/A	N/A
F4726_bin_53	N/A	N/A	N/A	N/A	N/A	N/A	N/A	N/A	S-ribosylhomocysteine lyase
F4726_bin_54	N/A	Accessory gene regulator protein B	N/A	N/A	N/A	Cyclic di-GMP phosphodiesterase response regulator RpfG	N/A	N/A	N/A
F4726_bin_60	N/A	N/A	N/A	N/A	N/A	N/A	N/A	N/A	N/A
F4726_bin_66	N/A	Accessory gene regulator protein B	N/A	N/A	N/A	N/A	N/A	N/A	N/A
F4726_bin_68	N/A	N/A	N/A	N/A	N/A	N/A	N/A	N/A	N/A
F4726_bin_72	N/A	N/A	N/A	N/A	N/A	N/A	N/A	N/A	N/A
F4726_bin_73	N/A	Accessory gene regulator protein B	N/A	N/A	N/A	N/A	N/A	N/A	N/A
F4726_bin_76	N/A	N/A	N/A	N/A	N/A	N/A	N/A	N/A	N/A
F4726_bin_79	N/A	N/A	N/A	N/A	N/A	N/A	N/A	N/A	N/A
F4726_bin_85	N/A	N/A	N/A	N/A	N/A	N/A	N/A	N/A	N/A
F4726_bin_9	N/A	N/A	N/A	N/A	N/A	N/A	N/A	N/A	S-ribosylhomocysteine lyase
F4791_bin_10	N/A	N/A	N/A	N/A	N/A	N/A	N/A	N/A	N/A
F4791_bin_17	N/A	N/A	N/A	N/A	N/A	N/A	N/A	N/A	N/A
F4791_bin_23	N/A	N/A	N/A	N/A	N/A	N/A	N/A	N/A	S-ribosylhomocysteine lyase
F4791_bin_25	N/A	N/A	N/A	N/A	N/A	N/A	N/A	N/A	N/A
F4791_bin_27	N/A	Accessory gene regulator protein B\Accessory gene regulator protein B	N/A	N/A	N/A	N/A	Methyl-accepting chemotaxis protein PctC	N/A	N/A
F4791_bin_2	N/A	N/A	N/A	N/A	N/A	N/A	N/A	N/A	S-ribosylhomocysteine lyase
F4791_bin_40	N/A	N/A	N/A	N/A	N/A	N/A	N/A	N/A	S-ribosylhomocysteine lyase
F4791_bin_44	N/A	N/A	N/A	N/A	N/A	N/A	N/A	N/A	N/A
F4791_bin_9	N/A	N/A	N/A	N/A	N/A	N/A	Sensor histidine kinase RcsC\ Sensor histidine kinase RcsC\ Methyl-accepting chemotaxis protein PctA	N/A	N/A
F4840_bin_10	N/A	N/A	Sensor histidine kinase CpxA	N/A	N/A	N/A	N/A	N/A	N/A
F4840_bin_11	N/A	N/A	N/A	N/A	N/A	N/A	N/A	N/A	N/A
F4840_bin_13	N/A	N/A	N/A	N/A	N/A	N/A	N/A	N/A	S-ribosylhomocysteine lyase
F4840_bin_15	N/A	N/A	N/A	N/A	N/A	N/A	N/A	N/A	N/A
F4840_bin_16	N/A	N/A	N/A	N/A	N/A	N/A	N/A	N/A	N/A
F4840_bin_17	N/A	N/A	N/A	N/A	N/A	N/A	N/A	N/A	N/A
F4840_bin_22	N/A	Accessory gene regulator protein B	N/A	N/A	N/A	N/A	N/A	N/A	N/A
F4840_bin_23	N/A	N/A	N/A	N/A	N/A	N/A	N/A	N/A	S-ribosylhomocysteine lyase
F4840_bin_26	N/A	Accessory gene regulator protein A\Accessory gene regulator protein B	N/A	N/A	N/A	N/A	N/A	N/A	N/A
F4840_bin_32	N/A	N/A	N/A	N/A	N/A	N/A	N/A	N/A	S-ribosylhomocysteine lyase
F4840_bin_3	N/A	N/A	N/A	N/A	N/A	N/A	N/A	N/A	N/A
F4840_bin_40	N/A	N/A	N/A	N/A	N/A	N/A	N/A	N/A	S-ribosylhomocysteine lyase
F4840_bin_44	N/A	N/A	N/A	N/A	N/A	N/A	N/A	N/A	S-ribosylhomocysteine lyase
F4840_bin_48	N/A	N/A	N/A	N/A	N/A	Sensory/regulatory protein RpfC	N/A	N/A	N/A
F4840_bin_4	N/A	N/A	N/A	N/A	N/A	N/A	N/A	N/A	N/A
F4840_bin_59	N/A	N/A	N/A	N/A	N/A	N/A	N/A	N/A	N/A
F4840_bin_63	N/A	N/A	N/A	N/A	N/A	N/A	N/A	Autoinducer 2-binding protein LsrB	S-ribosylhomocysteine lyase
F4840_bin_67	N/A	N/A	N/A	N/A	N/A	N/A	N/A	N/A	S-ribosylhomocysteine lyase
F4842_bin_19	N/A	N/A	N/A	N/A	N/A	N/A	N/A	N/A	S-ribosylhomocysteine lyase
F4842_bin_20	N/A	N/A	N/A	N/A	N/A	N/A	N/A	N/A	S-ribosylhomocysteine lyase\S-ribosylhomocysteine lyase
F4842_bin_22	N/A	Accessory gene regulator protein B	N/A	N/A	N/A	Cyclic di-GMP phosphodiesterase response regulator RpfG	N/A	N/A	N/A
F4842_bin_26	N/A	N/A	N/A	N/A	N/A	N/A	N/A	N/A	S-ribosylhomocysteine lyase
F4842_bin_31	N/A	N/A	N/A	N/A	N/A	N/A	N/A	N/A	N/A
F4842_bin_36	N/A	N/A	N/A	N/A	N/A	N/A	N/A	N/A	S-ribosylhomocysteine lyase
F4842_bin_3	N/A	N/A	N/A	Transcriptional regulatory protein QseB\Sensor protein QseC	N/A	N/A	N/A	N/A	N/A
F4842_bin_6	N/A	Accessory gene regulator protein B	N/A	N/A	N/A	N/A	N/A	N/A	S-ribosylhomocysteine lyase
F4844_bin_17	N/A	N/A	N/A	N/A	N/A	N/A	N/A	N/A	N/A
F4844_bin_20	N/A	N/A	N/A	N/A	N/A	N/A	N/A	N/A	N/A
F4844_bin_23	N/A	N/A	N/A	N/A	N/A	N/A	N/A	N/A	N/A
F4844_bin_25	N/A	N/A	N/A	N/A	N/A	N/A	N/A	N/A	N/A
F4844_bin_27	N/A	N/A	N/A	N/A	N/A	N/A	Methyl-accepting chemotaxis protein McpB	N/A	S-ribosylhomocysteine lyase
F4844_bin_31	N/A	N/A	N/A	N/A	N/A	N/A	N/A	N/A	N/A
F4844_bin_35	N/A	N/A	N/A	N/A	N/A	N/A	N/A	N/A	N/A
F4844_bin_37	N/A	Accessory gene regulator protein B\Accessory gene regulator protein B	N/A	N/A	N/A	N/A	N/A	N/A	S-ribosylhomocysteine lyase
F4844_bin_39	N/A	N/A	N/A	N/A	N/A	N/A	N/A	N/A	N/A
F4844_bin_44	N/A	N/A	N/A	N/A	N/A	N/A	N/A	N/A	N/A
F4844_bin_46	N/A	N/A	N/A	N/A	N/A	N/A	N/A	N/A	N/A
F4844_bin_51	N/A	N/A	N/A	N/A	N/A	N/A	N/A	N/A	N/A
F4844_bin_55	N/A	N/A	Signal transduction histidine-protein kinase BaeS	Transcriptional regulatory protein QseB	N/A	N/A	N/A	N/A	N/A
F4844_bin_57	N/A	N/A	N/A	N/A	N/A	N/A	N/A	N/A	N/A
F4844_bin_5	N/A	Accessory gene regulator protein B	N/A	N/A	N/A	N/A	N/A	N/A	N/A
F4844_bin_60	N/A	N/A	N/A	N/A	N/A	N/A	N/A	N/A	N/A
F4844_bin_6	N/A	N/A	N/A	N/A	N/A	N/A	N/A	N/A	S-ribosylhomocysteine lyase
F4844_bin_8	N/A	N/A	N/A	N/A	N/A	N/A	N/A	N/A	S-ribosylhomocysteine lyase
F4846_bin_12	N/A	N/A	N/A	N/A	N/A	N/A	N/A	Autoinducer 2-binding protein LsrB	S-ribosylhomocysteine lyase
F4846_bin_19	N/A	N/A	N/A	N/A	N/A	N/A	N/A	N/A	N/A
F4846_bin_22	N/A	N/A	N/A	N/A	N/A	N/A	N/A	N/A	N/A
F4846_bin_26	N/A	N/A	N/A	N/A	N/A	N/A	N/A	N/A	N/A
F4846_bin_28	N/A	N/A	N/A	N/A	N/A	N/A	N/A	N/A	S-ribosylhomocysteine lyase
F4846_bin_30	N/A	N/A	N/A	N/A	N/A	N/A	N/A	Autoinducer 2-binding protein LsrB	N/A
F4846_bin_32	N/A	N/A	N/A	Sensor protein QseC\Transcriptional regulatory protein QseB\Sensor protein QseC\Transcriptional regulatory protein QseB\Sensor protein QseC\Transcriptional regulatory protein QseB	N/A	N/A	N/A	N/A	N/A
F4846_bin_37	N/A	N/A	N/A	N/A	N/A	N/A	N/A	N/A	N/A
F4846_bin_40	N/A	Accessory gene regulator protein A	N/A	N/A	N/A	N/A	N/A	N/A	N/A
F4846_bin_50	N/A	N/A	N/A	N/A	N/A	N/A	N/A	N/A	N/A
F4846_bin_5	N/A	N/A	N/A	N/A	N/A	N/A	Methyl-accepting chemotaxis protein McpB\ Methyl-accepting chemotaxis protein McpB	N/A	S-ribosylhomocysteine lyase
F4846_bin_9	N/A	N/A	N/A	N/A	N/A	N/A	N/A	N/A	S-ribosylhomocysteine lyase
F4850_bin_18	N/A	N/A	N/A	N/A	N/A	N/A	N/A	N/A	N/A
F4850_bin_32	N/A	N/A	N/A	N/A	N/A	N/A	N/A	N/A	N/A
F4850_bin_40	N/A	N/A	N/A	N/A	N/A	N/A	N/A	N/A	N/A
F4850_bin_46	N/A	N/A	N/A	N/A	N/A	N/A	N/A	N/A	S-ribosylhomocysteine lyase
F4850_bin_48	N/A	Accessory gene regulator protein B	N/A	N/A	N/A	N/A	N/A	N/A	S-ribosylhomocysteine lyase
F4850_bin_6	N/A	N/A	N/A	N/A	N/A	N/A	N/A	N/A	N/A
F4856_bin_18	N/A	N/A	N/A	N/A	N/A	N/A	N/A	N/A	S-ribosylhomocysteine lyase
F4856_bin_25	N/A	N/A	N/A	N/A	N/A	N/A	N/A	N/A	S-ribosylhomocysteine lyase
F4856_bin_26	N/A	N/A	N/A	N/A	N/A	N/A	N/A	N/A	N/A
F4856_bin_28	N/A	N/A	N/A	N/A	N/A	Cyclic di-GMP phosphodiesterase response regulator RpfG	N/A	N/A	N/A
F4856_bin_29	N/A	N/A	N/A	N/A	N/A	N/A	N/A	N/A	N/A
F4856_bin_33	N/A	N/A	Signal transduction histidine-protein kinase BaeS	N/A	N/A	N/A	N/A	N/A	S-ribosylhomocysteine lyase
F4856_bin_36	N/A	N/A	N/A	N/A	N/A	Cyclic di-GMP phosphodiesterase response regulator RpfG	N/A	N/A	S-ribosylhomocysteine lyase
F4856_bin_4	N/A	Accessory gene regulator protein A	N/A	N/A	N/A	N/A	N/A	N/A	N/A
F4856_bin_50	N/A	N/A	N/A	N/A	N/A	N/A	N/A	N/A	N/A
F4856_bin_8	N/A	N/A	N/A	N/A	N/A	N/A	N/A	N/A	N/A
F4864_bin_20	N/A	N/A	N/A	N/A	N/A	N/A	N/A	N/A	N/A
F4864_bin_21	N/A	Accessory gene regulator protein B	N/A	N/A	N/A	N/A	N/A	N/A	N/A
F4864_bin_22	N/A	N/A	N/A	N/A	N/A	N/A	N/A	N/A	N/A
F4864_bin_26	N/A	N/A	N/A	N/A	N/A	N/A	N/A	N/A	S-ribosylhomocysteine lyase
F4864_bin_34	N/A	N/A	N/A	N/A	N/A	N/A	N/A	N/A	S-ribosylhomocysteine lyase
F4864_bin_35	N/A	N/A	N/A	N/A	N/A	N/A	hypothetical protein	N/A	N/A
F4864_bin_38	N/A	N/A	N/A	N/A	N/A	N/A	N/A	N/A	N/A
F4872_bin_14	N/A	N/A	N/A	N/A	N/A	N/A	N/A	N/A	S-ribosylhomocysteine lyase
F4872_bin_15	N/A	N/A	N/A	N/A	N/A	N/A	N/A	N/A	N/A
F4872_bin_23	N/A	N/A	N/A	N/A	N/A	N/A	N/A	N/A	N/A
F4872_bin_24	N/A	N/A	N/A	N/A	N/A	N/A	N/A	N/A	N/A
F4872_bin_27	N/A	N/A	N/A	N/A	N/A	N/A	N/A	N/A	N/A
F4872_bin_2	N/A	N/A	N/A	N/A	N/A	N/A	N/A	N/A	S-ribosylhomocysteine lyase
F4872_bin_33	N/A	N/A	N/A	N/A	N/A	N/A	N/A	N/A	N/A
F4872_bin_37	N-acyl homoserine lactonase	N/A	N/A	N/A	N/A	N/A	N/A	N/A	S-ribosylhomocysteine lyase
F4872_bin_50	N-acyl homoserine lactonase AttM	N/A	N/A	N/A	N/A	N/A	N/A	N/A	N/A
F4872_bin_55	N/A	N/A	N/A	N/A	N/A	N/A	N/A	N/A	N/A
F4872_bin_56	N/A	N/A	N/A	N/A	N/A	N/A	N/A	N/A	N/A
F4872_bin_5	N/A	N/A	N/A	N/A	N/A	N/A	N/A	N/A	N/A
F4872_bin_6	N/A	N/A	N/A	N/A	CAI-1 autoinducer sensor kinase/phosphatase CqsS	N/A	N/A	N/A	N/A
F4872_bin_7	N/A	N/A	N/A	N/A	N/A	N/A	N/A	N/A	S-ribosylhomocysteine lyase
F4873_bin_11	N/A	N/A	N/A	N/A	N/A	N/A	N/A	N/A	N/A
F4873_bin_14	N/A	Accessory gene regulator protein B	N/A	N/A	N/A	N/A	N/A	N/A	N/A
F4873_bin_26	N/A	Accessory gene regulator protein B	N/A	Transcriptional regulatory protein QseB	N/A	N/A	N/A	N/A	S-ribosylhomocysteine lyase
F4873_bin_27	N/A	Accessory gene regulator protein B	N/A	N/A	N/A	Cyclic di-GMP phosphodiesterase response regulator RpfG	N/A	N/A	N/A
F4873_bin_30	N/A	N/A	N/A	N/A	N/A	N/A	N/A	N/A	N/A
F4873_bin_35	N/A	N/A	N/A	N/A	N/A	N/A	N/A	N/A	N/A
F4873_bin_42	N/A	N/A	N/A	N/A	N/A	N/A	N/A	N/A	N/A
F4873_bin_47	N/A	N/A	N/A	N/A	N/A	N/A	N/A	N/A	S-ribosylhomocysteine lyase
F4873_bin_55	N/A	N/A	N/A	N/A	N/A	N/A	N/A	N/A	S-ribosylhomocysteine lyase
F4873_bin_57	N/A	Accessory gene regulator protein B	N/A	N/A	N/A	Cyclic di-GMP phosphodiesterase response regulator RpfG	N/A	N/A	N/A
F4878_bin_10	N/A	N/A	N/A	N/A	N/A	N/A	N/A	N/A	N/A
F4878_bin_23	N/A	N/A	N/A	N/A	N/A	N/A	N/A	N/A	N/A
F4878_bin_28	N-acyl homoserine lactonase	N/A	N/A	N/A	N/A	N/A	N/A	N/A	N/A
F4878_bin_29	N/A	N/A	Signal transduction histidine-protein kinase BaeS	N/A	N/A	N/A	N/A	N/A	N/A
F4878_bin_35	N/A	N/A	N/A	N/A	N/A	N/A	N/A	N/A	S-ribosylhomocysteine lyase
F4878_bin_3	N/A	N/A	N/A	N/A	N/A	N/A	N/A	N/A	S-ribosylhomocysteine lyase
F4878_bin_41	N/A	N/A	N/A	N/A	N/A	N/A	Methyl-accepting chemotaxis protein McpB	N/A	N/A
F4878_bin_44	N/A	N/A	N/A	N/A	N/A	N/A	N/A	N/A	S-ribosylhomocysteine lyase
F4878_bin_5	N/A	N/A	N/A	N/A	N/A	N/A	N/A	N/A	S-ribosylhomocysteine lyase
F4878_bin_7	N/A	N/A	N/A	N/A	N/A	N/A	N/A	N/A	S-ribosylhomocysteine lyase
F4881_bin_10	N/A	N/A	N/A	N/A	N/A	N/A	N/A	N/A	S-ribosylhomocysteine lyase
F4881_bin_13	N/A	Accessory gene regulator protein B	N/A	N/A	N/A	N/A	N/A	N/A	N/A
F4881_bin_16	N/A	Accessory gene regulator protein B	N/A	N/A	N/A	N/A	N/A	N/A	N/A
F4881_bin_21	N/A	Accessory gene regulator protein A\Accessory gene regulator protein B	N/A	N/A	N/A	N/A	N/A	N/A	N/A
F4881_bin_25	N/A	N/A	N/A	N/A	N/A	N/A	N/A	N/A	N/A
F4881_bin_31	N/A	N/A	N/A	N/A	N/A	N/A	N/A	N/A	N/A
F4881_bin_36	N/A	N/A	N/A	N/A	N/A	N/A	N/A	N/A	N/A
F4881_bin_39	N/A	N/A	N/A	N/A	N/A	N/A	N/A	N/A	S-ribosylhomocysteine lyase
F4881_bin_46	N/A	N/A	N/A	N/A	N/A	N/A	N/A	N/A	S-ribosylhomocysteine lyase
F4881_bin_53	N/A	N/A	N/A	N/A	N/A	N/A	N/A	N/A	N/A
F4881_bin_6	N/A	N/A	N/A	N/A	N/A	N/A	N/A	N/A	N/A
F4888_bin_10	N/A	N/A	N/A	N/A	N/A	N/A	N/A	N/A	S-ribosylhomocysteine lyase\S-ribosylhomocysteine lyase
F4888_bin_17	N/A	N/A	N/A	N/A	CAI-1 autoinducer sensor kinase/phosphatase CqsS	N/A	N/A	N/A	N/A
F4888_bin_1	N/A	N/A	N/A	N/A	N/A	N/A	N/A	N/A	N/A
F4888_bin_20	N/A	N/A	N/A	N/A	N/A	N/A	N/A	N/A	S-ribosylhomocysteine lyase
F4888_bin_24	N/A	N/A	N/A	N/A	N/A	N/A	N/A	N/A	N/A
F4888_bin_25	N/A	N/A	N/A	N/A	N/A	N/A	N/A	N/A	S-ribosylhomocysteine lyase
F4888_bin_32	N/A	N/A	N/A	N/A	N/A	N/A	N/A	N/A	N/A
F4888_bin_33	N/A	N/A	N/A	N/A	N/A	N/A	N/A	N/A	N/A
F4888_bin_40	N/A	N/A	N/A	N/A	N/A	N/A	N/A	N/A	N/A
F4888_bin_43	N/A	N/A	N/A	N/A	N/A	N/A	N/A	N/A	N/A
F4888_bin_46	N/A	N/A	N/A	N/A	N/A	N/A	N/A	N/A	S-ribosylhomocysteine lyase
F4889_bin_15	N/A	N/A	N/A	N/A	N/A	N/A	N/A	N/A	S-ribosylhomocysteine lyase
F4889_bin_17	N/A	N/A	N/A	N/A	N/A	N/A	N/A	N/A	N/A
F4889_bin_21	N/A	N/A	N/A	N/A	N/A	N/A	N/A	N/A	N/A
F4889_bin_2	N/A	N/A	N/A	N/A	N/A	N/A	N/A	N/A	N/A
F4889_bin_42	N/A	Accessory gene regulator protein B	N/A	N/A	N/A	N/A	N/A	N/A	N/A
F4889_bin_46	N/A	N/A	N/A	N/A	N/A	N/A	N/A	N/A	N/A
F4889_bin_7	N/A	N/A	N/A	N/A	N/A	N/A	N/A	N/A	N/A
F4890_bin_11	N/A	Accessory gene regulator protein B	N/A	N/A	N/A	Cyclic di-GMP phosphodiesterase response regulator RpfG	N/A	N/A	N/A
F4890_bin_14	N/A	N/A	N/A	N/A	N/A	N/A	N/A	N/A	N/A
F4890_bin_19	N/A	Accessory gene regulator protein B	N/A	N/A	N/A	Cyclic di-GMP phosphodiesterase response regulator RpfG	N/A	N/A	N/A
F4890_bin_21	N/A	N/A	N/A	N/A	N/A	N/A	N/A	N/A	N/A
F4890_bin_22	N/A	N/A	N/A	N/A	N/A	N/A	N/A	N/A	S-ribosylhomocysteine lyase
F4890_bin_28	N/A	N/A	N/A	N/A	N/A	N/A	N/A	N/A	N/A
F4890_bin_29	N/A	N/A	N/A	N/A	N/A	N/A	N/A	N/A	N/A
F4890_bin_31	N/A	N/A	N/A	N/A	N/A	N/A	N/A	N/A	N/A
F4890_bin_34	N/A	N/A	N/A	N/A	N/A	N/A	N/A	N/A	S-ribosylhomocysteine lyase
F4890_bin_46	N/A	N/A	N/A	N/A	N/A	N/A	N/A	N/A	N/A
F4890_bin_48	N/A	N/A	N/A	N/A	N/A	N/A	N/A	N/A	S-ribosylhomocysteine lyase
F4890_bin_4	N/A	N/A	N/A	N/A	N/A	N/A	N/A	N/A	S-ribosylhomocysteine lyase
F4890_bin_50	N/A	N/A	N/A	N/A	N/A	N/A	N/A	N/A	N/A
F4890_bin_54	N/A	N/A	N/A	N/A	N/A	N/A	N/A	N/A	N/A
F4890_bin_5	N/A	N/A	N/A	N/A	N/A	N/A	N/A	N/A	N/A
F4890_bin_6	N-acyl homoserine lactonase AttM	N/A	N/A	N/A	N/A	N/A	N/A	N/A	N/A
F4894_bin_19	N/A	N/A	N/A	N/A	N/A	Cyclic di-GMP phosphodiesterase response regulator RpfG	N/A	N/A	N/A
F4894_bin_22	N/A	N/A	N/A	N/A	N/A	N/A	N/A	N/A	N/A
F4894_bin_24	N/A	N/A	N/A	N/A	N/A	N/A	N/A	N/A	S-ribosylhomocysteine lyase\S-ribosylhomocysteine lyase
F4894_bin_33	N/A	N/A	N/A	N/A	N/A	N/A	N/A	N/A	N/A
F4894_bin_43	N/A	N/A	N/A	N/A	N/A	N/A	N/A	N/A	N/A
F4894_bin_45	N/A	N/A	N/A	N/A	N/A	N/A	N/A	N/A	N/A
F4894_bin_46	N/A	N/A	N/A	N/A	N/A	N/A	N/A	N/A	N/A
F4894_bin_8	N/A	N/A	N/A	N/A	N/A	N/A	N/A	N/A	S-ribosylhomocysteine lyase
F4901_bin_12	N/A	N/A	N/A	N/A	N/A	N/A	N/A	N/A	S-ribosylhomocysteine lyase
F4901_bin_14	N/A	N/A	N/A	N/A	N/A	N/A	N/A	N/A	S-ribosylhomocysteine lyase
F4901_bin_18	N/A	N/A	N/A	N/A	N/A	N/A	N/A	N/A	N/A
F4901_bin_21	N/A	N/A	N/A	N/A	N/A	N/A	N/A	N/A	N/A
F4901_bin_24	N/A	N/A	N/A	N/A	N/A	N/A	N/A	N/A	S-ribosylhomocysteine lyase
F4901_bin_26	N/A	N/A	N/A	N/A	N/A	N/A	N/A	N/A	N/A
F4901_bin_28	N/A	Accessory gene regulator protein B	N/A	N/A	N/A	N/A	N/A	N/A	N/A
F4901_bin_29	N/A	N/A	N/A	N/A	N/A	N/A	N/A	N/A	S-ribosylhomocysteine lyase
F4901_bin_4	Transcriptional activator protein EsaR	N/A	N/A	N/A	N/A	N/A	Methyl-accepting chemotaxis protein McpG	N/A	N/A
F4901_bin_6	N/A	N/A	N/A	N/A	N/A	N/A	N/A	N/A	N/A
F4903_bin_10	N/A	N/A	N/A	N/A	N/A	N/A	N/A	N/A	N/A
F4903_bin_11	N/A	N/A	N/A	N/A	N/A	N/A	N/A	N/A	N/A
F4903_bin_13	N/A	N/A	N/A	N/A	N/A	N/A	N/A	N/A	S-ribosylhomocysteine lyase
F4903_bin_16	N/A	N/A	Signal transduction histidine-protein kinase BaeS	N/A	N/A	N/A	N/A	N/A	N/A
F4903_bin_17	N/A	N/A	N/A	N/A	N/A	N/A	N/A	N/A	N/A
F4903_bin_1	N/A	N/A	N/A	N/A	N/A	N/A	N/A	N/A	S-ribosylhomocysteine lyase
F4903_bin_23	N/A	N/A	N/A	N/A	N/A	N/A	N/A	N/A	N/A
F4903_bin_2	N/A	N/A	N/A	N/A	N/A	N/A	N/A	Autoinducer 2-binding protein LsrB	N/A
F4903_bin_30	N/A	N/A	N/A	N/A	N/A	N/A	N/A	N/A	N/A
F4903_bin_34	N/A	N/A	N/A	N/A	N/A	N/A	N/A	N/A	N/A
F4903_bin_48	N/A	N/A	N/A	N/A	N/A	N/A	N/A	N/A	N/A
F4903_bin_4	N/A	N/A	N/A	N/A	N/A	N/A	N/A	N/A	S-ribosylhomocysteine lyase\S-ribosylhomocysteine lyase
F4903_bin_50	N/A	N/A	N/A	N/A	N/A	N/A	N/A	N/A	N/A
F4903_bin_53	N/A	N/A	N/A	N/A	N/A	N/A	N/A	N/A	N/A
F4903_bin_59	N/A	N/A	N/A	N/A	N/A	N/A	N/A	N/A	N/A
F4905_bin_10	N/A	N/A	N/A	N/A	N/A	N/A	N/A	N/A	N/A
F4905_bin_11	N/A	N/A	N/A	N/A	N/A	N/A	N/A	N/A	S-ribosylhomocysteine lyase
F4905_bin_14	N/A	N/A	Tryptophanase 1	N/A	N/A	N/A	N/A	N/A	S-ribosylhomocysteine lyase
F4905_bin_17	N/A	N/A	N/A	N/A	N/A	N/A	N/A	N/A	S-ribosylhomocysteine lyase
F4905_bin_23	N/A	N/A	N/A	N/A	N/A	N/A	N/A	N/A	S-ribosylhomocysteine lyase
F4905_bin_27	N/A	N/A	N/A	N/A	N/A	N/A	N/A	N/A	N/A
F4905_bin_29	N/A	N/A	N/A	N/A	N/A	N/A	N/A	N/A	N/A
F4905_bin_36	N/A	N/A	N/A	N/A	N/A	N/A	N/A	N/A	N/A
F4905_bin_39	HTH-type transcriptional regulator SinR	Accessory gene regulator protein B	N/A	N/A	N/A	N/A	N/A	N/A	N/A
F4905_bin_3	N/A	N/A	N/A	N/A	N/A	Cyclic di-GMP phosphodiesterase response regulator RpfG	N/A	N/A	S-ribosylhomocysteine lyase
F4905_bin_40	N/A	N/A	N/A	N/A	N/A	N/A	N/A	N/A	N/A
F4905_bin_42	N/A	N/A	Tryptophanase 1	N/A	N/A	N/A	N/A	N/A	N/A
F4905_bin_45	N/A	N/A	N/A	N/A	N/A	N/A	N/A	N/A	S-ribosylhomocysteine lyase
F4905_bin_4	N/A	N/A	N/A	N/A	N/A	N/A	N/A	N/A	N/A
F4905_bin_63	N/A	N/A	N/A	N/A	N/A	N/A	N/A	N/A	N/A
F4905_bin_65	N/A	N/A	N/A	N/A	N/A	N/A	N/A	N/A	N/A
F4905_bin_66	N/A	N/A	N/A	N/A	N/A	N/A	hypothetical protein	N/A	N/A
F4908_bin_27	N-acyl homoserine lactonase AttM	N/A	N/A	N/A	N/A	N/A	N/A	N/A	N/A
F4908_bin_29	N/A	N/A	N/A	N/A	N/A	N/A	N/A	N/A	N/A
F4908_bin_33	N/A	N/A	N/A	N/A	N/A	N/A	N/A	N/A	S-ribosylhomocysteine lyase
F4908_bin_37	N/A	N/A	Tryptophanase 1	N/A	N/A	N/A	N/A	N/A	N/A
F4908_bin_42	N/A	Accessory gene regulator protein B	N/A	N/A	N/A	N/A	N/A	N/A	N/A
F4908_bin_47	N/A	N/A	N/A	N/A	N/A	Sensory/regulatory protein RpfC	N/A	N/A	N/A
F4908_bin_53	N/A	N/A	N/A	N/A	N/A	N/A	N/A	N/A	N/A
F4908_bin_60	N/A	N/A	N/A	N/A	N/A	N/A	N/A	N/A	N/A
F4908_bin_6	N/A	N/A	N/A	N/A	N/A	N/A	N/A	N/A	N/A
F4910_bin_10	N/A	N/A	N/A	N/A	N/A	N/A	N/A	N/A	S-ribosylhomocysteine lyase
F4910_bin_12	N/A	N/A	N/A	N/A	N/A	N/A	N/A	N/A	N/A
F4910_bin_18	N/A	Accessory gene regulator protein A	N/A	N/A	N/A	N/A	N/A	N/A	S-ribosylhomocysteine lyase
F4910_bin_21	Transcriptional activator protein LasR\Transcriptional activator protein LasR	N/A	N/A	Transcriptional regulatory protein QseB\Transcriptional regulatory protein QseB\Sensor protein QseC	N/A	N/A	Methyl-accepting chemotaxis protein PctA	N/A	N/A
F4910_bin_22	N/A	N/A	N/A	N/A	N/A	N/A	N/A	N/A	N/A
F4910_bin_4	N/A	Accessory gene regulator protein B	N/A	N/A	N/A	N/A	N/A	N/A	N/A
F4910_bin_7	N/A	N/A	N/A	N/A	N/A	N/A	N/A	N/A	S-ribosylhomocysteine lyase
F4910_bin_9	N/A	N/A	N/A	N/A	N/A	N/A	N/A	N/A	N/A
F4912_bin_13	N/A	N/A	N/A	N/A	N/A	N/A	N/A	N/A	N/A
F4912_bin_19	N/A	N/A	N/A	N/A	N/A	N/A	N/A	N/A	N/A
F4912_bin_1	N/A	N/A	N/A	N/A	N/A	N/A	N/A	N/A	S-ribosylhomocysteine lyase
F4912_bin_20	N/A	N/A	N/A	N/A	N/A	Cyclic di-GMP phosphodiesterase response regulator RpfG	N/A	N/A	N/A
F4912_bin_9	N/A	N/A	N/A	N/A	N/A	N/A	N/A	N/A	S-ribosylhomocysteine lyase
F4922_bin_11	N-acyl homoserine lactonase AttM	N/A	N/A	N/A	N/A	N/A	N/A	N/A	N/A
F4922_bin_17	N/A	N/A	N/A	N/A	N/A	Cyclic di-GMP phosphodiesterase response regulator RpfG	N/A	N/A	N/A
F4922_bin_19	N/A	N/A	N/A	N/A	N/A	N/A	Sensor histidine kinase RcsC\ Sensor histidine kinase RcsC\ Methyl-accepting chemotaxis protein PctB	N/A	N/A
F4922_bin_28	N/A	N/A	N/A	N/A	N/A	N/A	N/A	N/A	S-ribosylhomocysteine lyase\S-ribosylhomocysteine lyase
F4922_bin_45	N/A	N/A	N/A	N/A	N/A	N/A	N/A	N/A	N/A
F4922_bin_55	N/A	N/A	N/A	N/A	N/A	N/A	N/A	N/A	S-ribosylhomocysteine lyase
F4924_bin_10	N/A	N/A	N/A	N/A	N/A	N/A	N/A	N/A	S-ribosylhomocysteine lyase
F4924_bin_13	N/A	Accessory gene regulator protein B	N/A	N/A	N/A	N/A	N/A	N/A	S-ribosylhomocysteine lyase
F4924_bin_16	N/A	N/A	N/A	N/A	N/A	N/A	N/A	N/A	N/A
F4924_bin_21	N/A	Accessory gene regulator protein B	N/A	N/A	N/A	Cyclic di-GMP phosphodiesterase response regulator RpfG	N/A	N/A	N/A
F4924_bin_22	N/A	N/A	N/A	N/A	N/A	N/A	N/A	N/A	N/A
F4924_bin_27	N/A	N/A	N/A	N/A	N/A	N/A	N/A	N/A	N/A
F4924_bin_33	N/A	N/A	N/A	N/A	N/A	N/A	N/A	N/A	N/A
F4924_bin_36	N/A	N/A	N/A	N/A	N/A	N/A	N/A	N/A	N/A
F4924_bin_44	N/A	N/A	N/A	N/A	N/A	N/A	N/A	N/A	S-ribosylhomocysteine lyase
F4924_bin_52	N/A	N/A	N/A	N/A	N/A	N/A	N/A	N/A	S-ribosylhomocysteine lyase
F4924_bin_53	N/A	N/A	N/A	N/A	CAI-1 autoinducer sensor kinase/phosphatase CqsS	N/A	Methyl-accepting chemotaxis protein McpB	N/A	N/A
F4924_bin_59	N/A	N/A	N/A	N/A	N/A	N/A	N/A	N/A	N/A
F4924_bin_71	N/A	N/A	N/A	N/A	N/A	N/A	N/A	N/A	N/A
F4930_bin_11	N/A	N/A	N/A	N/A	N/A	N/A	N/A	N/A	N/A
F4930_bin_18	N/A	N/A	N/A	N/A	N/A	N/A	N/A	N/A	N/A
F4930_bin_1	N/A	N/A	N/A	N/A	N/A	N/A	N/A	Autoinducer 2-binding protein LsrB	S-ribosylhomocysteine lyase
F4930_bin_25	N/A	N/A	N/A	N/A	N/A	N/A	N/A	N/A	N/A
F4930_bin_30	N/A	N/A	N/A	N/A	N/A	N/A	N/A	N/A	N/A
F4930_bin_4	Regulatory protein SdiA	N/A	N/A	Sensor protein QseC\Transcriptional regulatory protein QseB\Transcriptional regulatory protein QseB	N/A	Sensory/regulatory protein RpfC	Methyl-accepting chemotaxis protein McpG	N/A	N/A
F4930_bin_6	N-acyl homoserine lactonase	N/A	N/A	N/A	N/A	N/A	N/A	N/A	N/A
F4936_bin_12	N/A	Accessory gene regulator protein B\Accessory gene regulator protein A	N/A	N/A	N/A	N/A	N/A	N/A	N/A
F4936_bin_21	N/A	Accessory gene regulator protein A\Accessory gene regulator protein B	N/A	N/A	N/A	N/A	N/A	N/A	N/A
F4936_bin_24	N/A	N/A	N/A	Transcriptional regulatory protein QseB\Sensor protein QseC\Transcriptional regulatory protein QseB	N/A	N/A	Methyl-accepting chemotaxis protein McpG	N/A	N/A
F4936_bin_25	N/A	N/A	N/A	N/A	N/A	N/A	N/A	N/A	N/A
F4936_bin_2	N/A	N/A	N/A	N/A	N/A	N/A	N/A	N/A	N/A
F4936_bin_38	N/A	Accessory gene regulator protein A\Accessory gene regulator protein B	N/A	N/A	N/A	N/A	N/A	N/A	N/A
F4936_bin_7	N/A	N/A	Signal transduction histidine-protein kinase BaeS	Transcriptional regulatory protein QseB\Sensor protein QseC\Transcriptional regulatory protein QseB\Transcriptional regulatory protein QseB\Sensor protein QseC	N/A	Sensory/regulatory protein RpfC	N/A	N/A	N/A
F4936_bin_9	N/A	N/A	N/A	N/A	N/A	N/A	N/A	N/A	N/A
F4941_bin_11	N/A	N/A	N/A	N/A	N/A	N/A	N/A	N/A	N/A
F4941_bin_14	N/A	N/A	N/A	N/A	N/A	N/A	N/A	N/A	N/A
F4941_bin_17	N/A	N/A	N/A	N/A	N/A	N/A	N/A	N/A	N/A
F4941_bin_22	N/A	N/A	N/A	N/A	CAI-1 autoinducer sensor kinase/phosphatase CqsS	N/A	N/A	N/A	S-ribosylhomocysteine lyase
F4941_bin_27	N/A	N/A	N/A	N/A	N/A	N/A	N/A	N/A	N/A
F4941_bin_36	N/A	N/A	N/A	N/A	N/A	N/A	N/A	N/A	N/A
F4941_bin_37	N/A	N/A	N/A	N/A	N/A	N/A	N/A	N/A	N/A
F4941_bin_39	N/A	N/A	N/A	N/A	N/A	N/A	N/A	N/A	S-ribosylhomocysteine lyase\S-ribosylhomocysteine lyase
F4941_bin_40	N/A	N/A	N/A	N/A	N/A	N/A	N/A	N/A	S-ribosylhomocysteine lyase
F4941_bin_42	N/A	N/A	N/A	N/A	N/A	N/A	N/A	N/A	N/A
F4941_bin_44	N/A	N/A	N/A	N/A	N/A	N/A	N/A	N/A	N/A
F4941_bin_48	N/A	N/A	N/A	N/A	N/A	N/A	N/A	N/A	N/A
F4941_bin_53	N/A	N/A	N/A	N/A	N/A	N/A	N/A	N/A	N/A
F4941_bin_6	N-acyl homoserine lactonase	N/A	N/A	N/A	N/A	N/A	N/A	N/A	S-ribosylhomocysteine lyase
F4942_bin_12	N/A	N/A	N/A	N/A	N/A	N/A	N/A	N/A	N/A
F4942_bin_16	N/A	N/A	N/A	N/A	N/A	N/A	N/A	N/A	S-ribosylhomocysteine lyase
F4943_bin_10	N/A	Accessory gene regulator protein B	N/A	N/A	N/A	N/A	N/A	N/A	N/A
F4943_bin_18	N/A	N/A	N/A	N/A	N/A	N/A	N/A	N/A	N/A
F4945_bin_13	N/A	N/A	N/A	N/A	N/A	N/A	N/A	N/A	N/A
F4945_bin_18	N/A	N/A	N/A	N/A	N/A	N/A	N/A	N/A	N/A
F4945_bin_19	N/A	N/A	N/A	N/A	N/A	N/A	N/A	N/A	S-ribosylhomocysteine lyase
F4945_bin_22	N/A	N/A	N/A	N/A	N/A	N/A	N/A	N/A	S-ribosylhomocysteine lyase
F4945_bin_25	N/A	N/A	N/A	N/A	N/A	N/A	N/A	N/A	S-ribosylhomocysteine lyase
F4945_bin_28	N/A	N/A	N/A	N/A	N/A	N/A	N/A	N/A	N/A
F4945_bin_29	N/A	N/A	N/A	N/A	N/A	Cyclic di-GMP phosphodiesterase response regulator RpfG	N/A	N/A	N/A
F4945_bin_30	N/A	Accessory gene regulator protein B	N/A	N/A	N/A	N/A	N/A	N/A	N/A
F4945_bin_3	N/A	N/A	N/A	N/A	N/A	N/A	Methyl-accepting chemotaxis protein McpA	N/A	N/A
F4945_bin_41	N/A	N/A	N/A	N/A	N/A	N/A	N/A	N/A	S-ribosylhomocysteine lyase
F4945_bin_42	N/A	N/A	N/A	N/A	N/A	N/A	N/A	N/A	S-ribosylhomocysteine lyase
F4946_bin_21	N/A	N/A	N/A	N/A	N/A	N/A	N/A	N/A	S-ribosylhomocysteine lyase
F4946_bin_24	N/A	N/A	N/A	N/A	N/A	N/A	Methyl-accepting chemotaxis protein PctA	N/A	N/A
F4946_bin_25	N/A	N/A	N/A	N/A	N/A	N/A	N/A	N/A	N/A
F4946_bin_26	N/A	N/A	N/A	N/A	N/A	N/A	N/A	N/A	N/A
F4946_bin_35	N/A	N/A	N/A	N/A	N/A	N/A	N/A	N/A	S-ribosylhomocysteine lyase
F4946_bin_50	N/A	Accessory gene regulator protein B	N/A	N/A	N/A	N/A	N/A	N/A	S-ribosylhomocysteine lyase
F4946_bin_51	N/A	N/A	N/A	N/A	N/A	N/A	N/A	N/A	S-ribosylhomocysteine lyase
F4946_bin_52	N/A	Accessory gene regulator protein A\Accessory gene regulator protein B	N/A	N/A	N/A	N/A	N/A	N/A	N/A
F4946_bin_56	N/A	Accessory gene regulator protein B	N/A	N/A	N/A	N/A	N/A	N/A	N/A
F4946_bin_5	N/A	N/A	N/A	N/A	N/A	Cyclic di-GMP phosphodiesterase response regulator RpfG	Sensor histidine kinase RcsC\ Sensor histidine kinase RcsC\ Methyl-accepting chemotaxis protein PctA\ Methyl-accepting chemotaxis protein PctC	N/A	N/A
F4948_bin_11	N/A	N/A	N/A	N/A	N/A	N/A	N/A	N/A	N/A
F4948_bin_14	N/A	N/A	N/A	N/A	N/A	N/A	N/A	N/A	S-ribosylhomocysteine lyase
F4948_bin_17	N/A	N/A	N/A	N/A	N/A	N/A	N/A	N/A	N/A
F4948_bin_23	N/A	N/A	N/A	N/A	N/A	N/A	N/A	N/A	N/A
F4948_bin_25	N/A	Accessory gene regulator protein B\Accessory gene regulator protein B	N/A	N/A	N/A	N/A	N/A	N/A	S-ribosylhomocysteine lyase
F4948_bin_29	N/A	N/A	N/A	N/A	N/A	N/A	N/A	N/A	S-ribosylhomocysteine lyase
F4948_bin_31	N/A	N/A	N/A	N/A	N/A	N/A	N/A	N/A	S-ribosylhomocysteine lyase
F4948_bin_37	N/A	N/A	N/A	N/A	N/A	N/A	N/A	N/A	N/A
F4948_bin_39	N/A	N/A	N/A	N/A	N/A	N/A	N/A	N/A	N/A
F4948_bin_47	N/A	N/A	Tryptophanase 1	N/A	N/A	N/A	N/A	N/A	S-ribosylhomocysteine lyase\S-ribosylhomocysteine lyase
F4948_bin_48	N/A	N/A	N/A	N/A	N/A	N/A	N/A	N/A	S-ribosylhomocysteine lyase
F4948_bin_51	N/A	N/A	N/A	N/A	N/A	N/A	N/A	N/A	N/A
F4948_bin_6	N/A	N/A	N/A	N/A	N/A	Cyclic di-GMP phosphodiesterase response regulator RpfG	Methyl-accepting chemotaxis protein PctA\ Methyl-accepting chemotaxis protein McpB	N/A	N/A
F4948_bin_71	N/A	N/A	N/A	N/A	N/A	N/A	N/A	N/A	N/A
F4948_bin_73	N/A	N/A	N/A	N/A	N/A	N/A	N/A	N/A	N/A
F4948_bin_76	N/A	N/A	N/A	N/A	N/A	N/A	N/A	N/A	N/A
F4948_bin_7	N/A	N/A	Sensor histidine kinase CpxA\Tryptophanase\HTH-type transcriptional regulator GadX\Signal transduction histidine-protein kinase BaeS	N/A	N/A	N/A	N/A	N/A	N/A
F4948_bin_8	N/A	N/A	N/A	N/A	N/A	N/A	N/A	N/A	S-ribosylhomocysteine lyase
F4950_bin_10	N/A	N/A	N/A	N/A	N/A	N/A	N/A	N/A	S-ribosylhomocysteine lyase
F4950_bin_14	N/A	N/A	N/A	N/A	N/A	N/A	N/A	N/A	N/A
F4950_bin_1	N/A	N/A	N/A	N/A	N/A	N/A	N/A	N/A	N/A
F4950_bin_25	N/A	N/A	N/A	N/A	N/A	N/A	N/A	N/A	S-ribosylhomocysteine lyase
F4950_bin_31	Transcriptional activator protein EsaR	N/A	N/A	Sensor protein QseC\Transcriptional regulatory protein QseB\Transcriptional regulatory protein QseB	N/A	N/A	Methyl-accepting chemotaxis protein McpG	N/A	N/A
F4950_bin_43	N/A	Accessory gene regulator protein B	N/A	N/A	N/A	N/A	N/A	N/A	N/A
F4950_bin_44	N/A	N/A	N/A	N/A	N/A	N/A	N/A	N/A	S-ribosylhomocysteine lyase
F4950_bin_45	N/A	N/A	N/A	N/A	N/A	N/A	N/A	N/A	N/A
F4950_bin_46	N/A	N/A	N/A	N/A	N/A	Sensory/regulatory protein RpfC	N/A	N/A	N/A
F4950_bin_48	N/A	N/A	N/A	N/A	N/A	N/A	N/A	N/A	N/A
F4950_bin_7	N/A	N/A	N/A	N/A	N/A	N/A	N/A	N/A	N/A
F4952_bin_11	N/A	Accessory gene regulator protein B	N/A	N/A	N/A	N/A	N/A	N/A	N/A
F4952_bin_13	N/A	N/A	N/A	N/A	N/A	N/A	N/A	N/A	N/A
F4952_bin_16	N/A	N/A	N/A	N/A	N/A	N/A	N/A	N/A	S-ribosylhomocysteine lyase
F4952_bin_18	N/A	N/A	N/A	N/A	N/A	N/A	N/A	N/A	S-ribosylhomocysteine lyase
F4952_bin_21	N/A	N/A	N/A	N/A	N/A	Sensory/regulatory protein RpfC	Methyl-accepting chemotaxis protein McpA	N/A	N/A
F4952_bin_22	N/A	N/A	N/A	N/A	N/A	N/A	N/A	N/A	S-ribosylhomocysteine lyase
F4952_bin_24	N-acyl homoserine lactonase AttM	N/A	N/A	N/A	N/A	N/A	N/A	N/A	N/A
F4952_bin_37	N/A	N/A	N/A	N/A	N/A	N/A	N/A	N/A	S-ribosylhomocysteine lyase
F4952_bin_38	N/A	N/A	N/A	N/A	N/A	N/A	N/A	N/A	N/A
F4952_bin_39	N/A	N/A	N/A	N/A	N/A	N/A	N/A	N/A	N/A
F4952_bin_43	N/A	N/A	N/A	N/A	CAI-1 autoinducer sensor kinase/phosphatase CqsS	N/A	N/A	N/A	N/A
F4952_bin_4	N/A	N/A	N/A	N/A	N/A	N/A	N/A	N/A	N/A
F4952_bin_52	N/A	N/A	N/A	N/A	N/A	Sensory/regulatory protein RpfC	N/A	N/A	S-ribosylhomocysteine lyase
F4952_bin_9	N/A	Accessory gene regulator protein A\Accessory gene regulator protein B	N/A	N/A	N/A	Sensory/regulatory protein RpfC	N/A	N/A	N/A
F4954_bin_20	N/A	N/A	N/A	N/A	N/A	N/A	N/A	N/A	N/A
F4954_bin_26	N/A	N/A	N/A	N/A	N/A	N/A	N/A	N/A	S-ribosylhomocysteine lyase
F4954_bin_29	N/A	Accessory gene regulator protein B	N/A	N/A	N/A	N/A	N/A	N/A	N/A
F4954_bin_32	N/A	N/A	N/A	N/A	N/A	N/A	N/A	N/A	N/A
F4954_bin_33	N/A	N/A	N/A	N/A	N/A	N/A	N/A	N/A	N/A
F4954_bin_38	N/A	N/A	N/A	N/A	N/A	N/A	N/A	N/A	N/A
F4954_bin_39	N/A	N/A	N/A	N/A	N/A	N/A	N/A	N/A	N/A
F4954_bin_40	N/A	N/A	N/A	N/A	N/A	N/A	N/A	N/A	S-ribosylhomocysteine lyase
F4954_bin_43	N/A	N/A	N/A	N/A	N/A	N/A	N/A	N/A	S-ribosylhomocysteine lyase
F4954_bin_45	N/A	N/A	N/A	N/A	N/A	N/A	N/A	N/A	N/A
F4954_bin_47	N/A	N/A	N/A	N/A	N/A	N/A	N/A	N/A	N/A
F4954_bin_49	N/A	N/A	N/A	N/A	N/A	N/A	N/A	N/A	N/A
F4954_bin_4	N/A	Accessory gene regulator protein B	N/A	N/A	N/A	N/A	hypothetical protein	N/A	N/A
F4954_bin_54	N/A	N/A	N/A	N/A	N/A	N/A	N/A	N/A	N/A
F4954_bin_55	N/A	Accessory gene regulator protein B	N/A	N/A	N/A	N/A	N/A	N/A	N/A
F4954_bin_57	N/A	N/A	N/A	N/A	N/A	N/A	N/A	N/A	N/A
F4954_bin_62	N/A	N/A	N/A	N/A	N/A	N/A	N/A	N/A	S-ribosylhomocysteine lyase
F4954_bin_64	N/A	N/A	N/A	N/A	N/A	N/A	N/A	N/A	N/A
F4954_bin_70	N/A	N/A	N/A	N/A	N/A	N/A	N/A	N/A	N/A
F4954_bin_75	N/A	Accessory gene regulator protein A\Accessory gene regulator protein B\Accessory gene regulator protein B\Accessory gene regulator protein A	N/A	N/A	N/A	N/A	N/A	N/A	N/A
F4958_bin_13	N/A	N/A	N/A	N/A	N/A	N/A	N/A	N/A	S-ribosylhomocysteine lyase
F4958_bin_15	N/A	Accessory gene regulator protein B	N/A	N/A	N/A	Cyclic di-GMP phosphodiesterase response regulator RpfG	N/A	N/A	N/A
F4958_bin_21	N/A	N/A	Signal transduction histidine-protein kinase BaeS	N/A	N/A	N/A	N/A	N/A	N/A
F4958_bin_26	N/A	N/A	N/A	N/A	N/A	N/A	N/A	N/A	S-ribosylhomocysteine lyase
F4958_bin_27	N/A	N/A	N/A	N/A	N/A	N/A	N/A	N/A	N/A
F4958_bin_34	N/A	N/A	N/A	N/A	N/A	N/A	N/A	N/A	S-ribosylhomocysteine lyase
F4958_bin_37	N/A	N/A	N/A	N/A	N/A	N/A	N/A	N/A	S-ribosylhomocysteine lyase
F4958_bin_3	N/A	N/A	N/A	N/A	N/A	N/A	N/A	N/A	N/A
F4958_bin_44	N/A	Accessory gene regulator protein B	N/A	N/A	N/A	N/A	N/A	N/A	N/A
F4958_bin_46	N/A	N/A	N/A	N/A	N/A	N/A	N/A	N/A	N/A
F4958_bin_49	N/A	N/A	N/A	N/A	N/A	N/A	N/A	N/A	N/A
F4958_bin_56	N/A	N/A	Signal transduction histidine-protein kinase BaeS	N/A	N/A	N/A	N/A	N/A	N/A
F4958_bin_58	N/A	N/A	N/A	N/A	N/A	N/A	N/A	N/A	N/A
F4958_bin_5	N/A	N/A	N/A	N/A	N/A	N/A	N/A	N/A	S-ribosylhomocysteine lyase\S-ribosylhomocysteine lyase
F4958_bin_6	N/A	N/A	N/A	N/A	N/A	N/A	N/A	N/A	S-ribosylhomocysteine lyase
F4960_bin_12	N/A	N/A	N/A	N/A	N/A	N/A	N/A	N/A	S-ribosylhomocysteine lyase
F4960_bin_14	N/A	N/A	N/A	N/A	N/A	N/A	N/A	N/A	N/A
F4960_bin_15	N/A	Accessory gene regulator protein B	N/A	N/A	N/A	Cyclic di-GMP phosphodiesterase response regulator RpfG	N/A	N/A	N/A
F4960_bin_20	N/A	N/A	Tryptophanase 1	N/A	N/A	N/A	N/A	N/A	N/A
F4960_bin_22	N/A	N/A	N/A	N/A	CAI-1 autoinducer sensor kinase/phosphatase CqsS	N/A	N/A	N/A	N/A
F4960_bin_2	N/A	N/A	N/A	N/A	N/A	N/A	N/A	N/A	S-ribosylhomocysteine lyase
F4960_bin_33	N/A	N/A	N/A	N/A	N/A	N/A	N/A	N/A	S-ribosylhomocysteine lyase
F4960_bin_34	N/A	Accessory gene regulator protein B	N/A	N/A	N/A	N/A	N/A	N/A	S-ribosylhomocysteine lyase
F4960_bin_36	N/A	Accessory gene regulator protein B	N/A	N/A	N/A	N/A	N/A	N/A	N/A
F4960_bin_41	N/A	N/A	N/A	N/A	N/A	N/A	N/A	N/A	N/A
F4960_bin_42	N/A	N/A	N/A	N/A	N/A	N/A	N/A	N/A	S-ribosylhomocysteine lyase
F4960_bin_4	N/A	N/A	N/A	N/A	N/A	N/A	N/A	N/A	S-ribosylhomocysteine lyase
F4960_bin_57	N/A	Accessory gene regulator protein B	N/A	N/A	N/A	N/A	N/A	N/A	S-ribosylhomocysteine lyase
[truncated: 4,343 more rows]
