# Supplementary material for: Exploring AI-2-mediated interspecies communications within rumen microbial communities
Source: Microbiome. 2022 Oct 7;10:167. doi: 10.1186/s40168-022-01367-z (PMC9540692; doi:10.1186/s40168-022-01367-z)
Supplement: Supplementary file 11 — Additional file 10: Table S6. Expression of the identified AI-2 synthases and receptors in rumen metatranscriptome datasets. [file 40168_2022_1367_MOESM10_ESM.xlsx]

## Sheet: Additional file 8
Expression of the predicted AI-2 synthases and receptors in rumen metatranscriptome datasets
Species	Expression
	The LuxS synthases predicted	The LsrB receptors predicted	The CahR-type AI-2 receptors predicted
Acetatifactor sp. isolate RUG309	0.228456	N/A	0.0034843
Acetatifactor sp. isolate RUG447	0.053938	N/A	0.0275541
Acetitomaculum ruminis DSM 5522	0.178133	N/A	0.019043
Acholeplasmatales bacterium isolate RUG12	0.714668	N/A	N/A
Acholeplasmatales bacterium isolate RUG13	0.119567	N/A	N/A
Acholeplasmatales bacterium isolate RUG213	0.148993	N/A	N/A
Acholeplasmatales bacterium isolate RUG223	0.0923676	N/A	N/A
Acidaminococcus fermentans pGA-4	0	N/A	N/A
Acidaminococcus fermentens WCC6	0	N/A	N/A
Actinobacillus succinogenes 130z	0	N/A	N/A
Actinomyces denticolens PA	0	N/A	N/A
Actinomyces nasicola KPR-1	0.0287378	N/A	N/A
Actinomyces ruminicola DSM 27982	0	N/A	N/A
Actinomyces ruminicola KPR-7B	0	N/A	N/A
Alysiella crassa DSM 2578	0	N/A	N/A
Alysiella filiformis DSM 16848	0.0517006	N/A	N/A
Anaerovibrio lipolyticus DSM 3074	N/A	N/A	0.366048
Anaerovibrio lipolyticus LB2005	N/A	N/A	5.00592
Anaerovibrio sp. RM50	N/A	N/A	0.151405
Arcobacter butzleri 7h1h	0	N/A	N/A
Bacillus cereus KPR-7A	0	0	N/A
Bacillus licheniformis VTM3R78	0	N/A	0
Bacillus nealsonii AAU1	0	0	0
Bacillus sp. MB2021	0	N/A	0
Bacteroidaceae bacterium isolate RUG104	0.624555	N/A	N/A
Bacteroidaceae bacterium isolate RUG125	1.63743	N/A	N/A
Bacteroidaceae bacterium isolate RUG174	0.0221913	N/A	N/A
Bacteroidaceae bacterium isolate RUG221	0.674961	N/A	N/A
Bacteroidaceae bacterium isolate RUG254	0.100956	N/A	N/A
Bacteroidaceae bacterium isolate RUG269	0.220156	N/A	N/A
Bacteroidaceae bacterium isolate RUG279	1.44744	N/A	N/A
Bacteroidaceae bacterium isolate RUG282	1.82503	N/A	N/A
Bacteroidaceae bacterium isolate RUG283	0.268488	N/A	N/A
Bacteroidaceae bacterium isolate RUG316	0.971722	N/A	N/A
Bacteroidaceae bacterium isolate RUG320	0.76575	N/A	N/A
Bacteroidaceae bacterium isolate RUG322	0.689878	N/A	N/A
Bacteroidaceae bacterium isolate RUG375	2.97205	N/A	N/A
Bacteroidaceae bacterium isolate RUG386	0.52441	N/A	N/A
Bacteroidaceae bacterium isolate RUG399	0.146791	N/A	N/A
Bacteroidaceae bacterium isolate RUG43	1.17599	N/A	N/A
Bacteroidaceae bacterium isolate RUG454	1.96266	N/A	1.13442
Bacteroidaceae bacterium isolate RUG466	0.49512	N/A	N/A
Bacteroidaceae bacterium isolate RUG95	1.31899	N/A	N/A
Bacteroidaceae bacterium isolate RUG98	1.45419	N/A	N/A
Bacteroidales bacterium isolate RUG126	0.0540474	N/A	N/A
Bacteroidales bacterium isolate RUG151	0.412208	N/A	N/A
Bacteroidales bacterium isolate RUG183	0.115268	N/A	N/A
Bacteroidales bacterium isolate RUG190	0.292059	N/A	N/A
Bacteroidales bacterium isolate RUG191	0.100805	N/A	N/A
Bacteroidales bacterium isolate RUG201	0.0303974	N/A	N/A
Bacteroidales bacterium isolate RUG210	2.56478	N/A	N/A
Bacteroidales bacterium isolate RUG224	0	N/A	N/A
Bacteroidales bacterium isolate RUG238	0.0272734	N/A	N/A
Bacteroidales bacterium isolate RUG275	4.20133	N/A	N/A
Bacteroidales bacterium isolate RUG291	1.99859	N/A	N/A
Bacteroidales bacterium isolate RUG332	0.137645	N/A	N/A
Bacteroidales bacterium isolate RUG351	0.132364	N/A	N/A
Bacteroidales bacterium isolate RUG363	0.864891	N/A	N/A
Bacteroidales bacterium isolate RUG401	N/A	N/A	0.00473278
Bacteroidales bacterium isolate RUG418	0.0744869	N/A	N/A
Bacteroidales bacterium isolate RUG428	0	N/A	N/A
Bacteroidales bacterium isolate RUG429	0.13421	N/A	N/A
Bacteroidales bacterium isolate RUG436	0.0384626	N/A	N/A
Bacteroidales bacterium isolate RUG448	0.453367	N/A	N/A
Bacteroidales bacterium isolate RUG481	N/A	N/A	0
Bacteroidales bacterium isolate RUG484	0.803618	N/A	N/A
Bacteroidales bacterium isolate RUG490	1.22195	N/A	N/A
Bacteroidales bacterium isolate RUG50	0.718466	N/A	N/A
Bacteroidales bacterium isolate RUG512	0.130425	N/A	N/A
Bacteroidales bacterium isolate RUG525	0.713951	N/A	N/A
Bacteroidales bacterium isolate RUG526	N/A	N/A	0
Bacteroidales bacterium isolate RUG89	0.0496858	N/A	N/A
Bacteroidales bacterium isolate RUG96	2.01181	N/A	N/A
Bacteroidales bacterium KHT7	0.12206	N/A	N/A
Bacteroidales bacterium WCE2004	0.343221	N/A	N/A
Bacteroides sp. AR20	0.0721267	N/A	N/A
Bacteroides sp. Ga6A1	0.0132352	N/A	N/A
Bacteroides sp. Ga6A2	0.021649	N/A	N/A
Bacteroides vulgatus NLAE-zl-G202	0.272303	N/A	N/A
Basfia succiniciproducens DSM 22022	0	N/A	N/A
Basfia succiniciproducens KPR-2	0	N/A	N/A
Bifidobacterium adolescentis DSM 20087	0.016663	N/A	N/A
Bifidobacterium bifidum Calf96	0.016663	N/A	N/A
Bifidobacterium boum DSM 20432	0	N/A	N/A
Bifidobacterium breve RP2	0	0	N/A
Bifidobacterium longum AGR2137	0	N/A	N/A
Bifidobacterium merycicum DSM 6492	0	N/A	N/A
Bifidobacterium pseudolongum AGR2145	0.0261069	N/A	N/A
Bifidobacterium pseudolongum globosum DSM 20092	0	N/A	N/A
Bifidobacterium ruminantium DSM 6489	0	N/A	N/A
Bifidobacterium sp. AGR2158	0.0163601	N/A	N/A
Bifidobacterium thermophilum DSM 20212	0	N/A	N/A
Blautia schinkii DSM 10518	0.0779925	8.57145	N/A
Blautia sp. SF-50	0.0798462	3.96607	N/A
Blautia wexlerae AGR2146	0.0613213	N/A	N/A
Butyrivibrio fibrisolvens AB2020	0.0128767	N/A	0.0233589
Butyrivibrio fibrisolvens AR40	0	N/A	0.0153478
Butyrivibrio fibrisolvens DSM 3071	0	N/A	0.139241
Butyrivibrio fibrisolvens FE2007	0.124568	N/A	0.457051
Butyrivibrio fibrisolvens MD2001	0.0112231	N/A	0.0179205
Butyrivibrio fibrisolvens ND3005	0.164152	N/A	0.351474
Butyrivibrio fibrisolvens WTE3004	0.0168713	N/A	0.414514
Butyrivibrio fibrisolvens YRB2005	0.0283137	N/A	0.337809
Butyrivibrio hungatei DSM 14810	0.112446	N/A	N/A
Butyrivibrio hungatei MB2003	0.0331517	N/A	N/A
Butyrivibrio hungatei NK4A153	0	N/A	0.012098
Butyrivibrio hungatei XBD2006	0.175221	N/A	N/A
Butyrivibrio proteoclasticus B316	0.384514	N/A	0.184944
Butyrivibrio proteoclasticus FD2007	0.428379	N/A	0.182242
Butyrivibrio proteoclasticus P18	0.766458	N/A	0.0926557
Butyrivibrio proteoclasticus P6B7	0.0411149	N/A	N/A
Butyrivibrio sp. AC2005	0.215213	N/A	0.0924519
Butyrivibrio sp. AD3002	0	N/A	0.0125896
Butyrivibrio sp. AE2005	0.0173851	N/A	0
Butyrivibrio sp. AE2015	0.317956	N/A	0.0467091
Butyrivibrio sp. AE2032	0.189133	N/A	0.00754275
Butyrivibrio sp. AE3003	0	N/A	0
Butyrivibrio sp. AE3004	0.0232582	N/A	0.00754068
Butyrivibrio sp. AE3006	0.0271982	N/A	N/A
Butyrivibrio sp. AE3009	0.133158	N/A	0.0402085
Butyrivibrio sp. FC2001	0.113013	N/A	0.0580394
Butyrivibrio sp. FCS006	0	N/A	0.277427
Butyrivibrio sp. FCS014	0.279547	N/A	0.132599
Butyrivibrio sp. INlla14	0.133897	N/A	N/A
Butyrivibrio sp. INlla16	0	N/A	0.252152
Butyrivibrio sp. INlla18	0	N/A	N/A
Butyrivibrio sp. INlla21	0	N/A	N/A
Butyrivibrio sp. isolate RUG354	0.0315145	N/A	N/A
Butyrivibrio sp. Isolate RUG292	0.215086	N/A	0.0460515
Butyrivibrio sp. isolate RUG513	0.33619	N/A	N/A
Butyrivibrio sp. isolate RUG498	N/A	N/A	0.0184895
Butyrivibrio sp. LB2008	0.070008	N/A	0.019637
Butyrivibrio sp. LC3010	0.105319	N/A	0.0318264
Butyrivibrio sp. M55	0.0185625	N/A	0.00543333
Butyrivibrio sp. MB2005	0.066168	N/A	N/A
Butyrivibrio sp. MC2013	N/A	N/A	0
Butyrivibrio sp. MC2021	0.103188	N/A	0.0968912
Butyrivibrio sp. NC2002	0.531737	N/A	N/A
Butyrivibrio sp. NC2007	0.108177	N/A	0.267772
Butyrivibrio sp. NC3005	0.0331517	N/A	0.0188386
Butyrivibrio sp. OB235	0.0154252	N/A	0.00473757
Butyrivibrio sp. Su6	0.0565108	N/A	0.0181284
Butyrivibrio sp. TB	0.168321	N/A	0.357925
Butyrivibrio sp. VCB2001	0.711572	N/A	0.551859
Butyrivibrio sp. VCB2006	0.168935	N/A	0.0758106
Butyrivibrio sp. VCD2006	0.147621	N/A	0.208939
Butyrivibrio sp. WCD2001	0.0128088	N/A	0.00340769
Butyrivibrio sp. WCD3002	0.209482	N/A	N/A
Butyrivibrio sp. WCE2006	0.157655	N/A	0.0373589
Butyrivibrio sp. XBB1001	0.0980033	N/A	0.0927754
Butyrivibrio sp. XPD2002	0.0910616	N/A	0.0208245
Butyrivibrio sp. XPD2006	0.401742	N/A	0.663607
Butyrivibrio sp. YAB3001	0.361395	N/A	0.10462
Candidatus Gastranaerophilales bacterium isolate RUG218	0	N/A	N/A
Cellulomonas sp. KH9	0	N/A	N/A
Cellulosilyticum ruminicola JCM 14822	0	N/A	N/A
Citrobacter sp. NLAE-zl-C269	0	0	N/A
Clostridia bacterium isolate RUG235	N/A	N/A	0.0170945
Clostridia bacterium isolate RUG369	0.0567257	N/A	N/A
Clostridia bacterium isolate RUG474	N/A	N/A	0.00248509
Clostridia bacterium isolate RUG494	0	N/A	N/A
Clostridia bacterium isolate RUG91	0.0349245	N/A	N/A
Clostridiaceae bacterium isolate RUG134	0	N/A	N/A
Clostridiaceae bacterium isolate RUG222	0.606739	N/A	N/A
Clostridiaceae bacterium isolate RUG35	0.184412	N/A	N/A
Clostridiaceae bacterium isolate RUG416	0.0105012	N/A	N/A
Clostridiaceae bacterium isolate RUG438	0.282444	N/A	N/A
Clostridiaceae bacterium isolate RUG473	0	N/A	N/A
Clostridiaceae bacterium isolate RUG68	0.207809	N/A	N/A
Clostridiales bacterium isolate RUG108	0.430877	2.42217	N/A
Clostridiales bacterium isolate RUG148	0.0206156	N/A	N/A
Clostridiales bacterium isolate RUG165	0.722867	N/A	N/A
Clostridiales bacterium isolate RUG167	0	N/A	N/A
Clostridiales bacterium isolate RUG17	0.309172	N/A	N/A
Clostridiales bacterium isolate RUG171	0.247728	N/A	N/A
Clostridiales bacterium isolate RUG22	0.0961266	N/A	N/A
Clostridiales bacterium isolate RUG241	0.0844396	N/A	0.0190891
Clostridiales bacterium isolate RUG30	0.0589846	N/A	N/A
Clostridiales bacterium isolate RUG57	0.0148472	N/A	N/A
Clostridiales bacterium isolate RUG59	0.219945	N/A	N/A
Clostridiales bacterium isolate RUG63	0.161978	N/A	N/A
Clostridiales bacterium isolate RUG78	N/A	2.44947	0.0113006
Clostridiales bacterium NK3B98	0.267663	N/A	N/A
Clostridiales bacterium R-7	0.164574	N/A	N/A
Clostridiales bacterium WTE2008	0	N/A	N/A
Clostridium aerotolerans DSM 5434	0	N/A	0.00914633
Clostridium algidicarnis B3	N/A	N/A	0
Clostridium aminophilum F	0.271281	N/A	0.143029
Clostridium beijerinckii HUN142	0	N/A	0.00272844
Clostridium butyricum AGR2140	0.0825581	0	0
Clostridium clostidiforme ATCC 25537	0	0	N/A
Clostridium clostridioforme AGR2157	0	3.00552	N/A
Clostridium cochlearium NLAE-zl-C224	0	N/A	0
[Clostridium] glycolicum KPPR-9	0	N/A	N/A
Clostridium innocuum NLAE-zl-C381	0.0144478	N/A	N/A
Clostridium innocuum NLAE-zl-G197	0	N/A	N/A
Clostridium intestinale DSM 6191	0	N/A	0
Clostridium lundense DSM 17049	0	N/A	0
Clostridium mangenotii LM2	0	N/A	N/A
Clostridium paraputrificum AGR2156	0	N/A	0
Clostridium polysaccharolyticum DSM1801	0	N/A	N/A
Clostridium sartagoforme AAU1	0	N/A	0.00267615
Clostridium sp. DSM8431	0	N/A	0
Coriobacteriaceae bacterium KH1P3	0.0148258	0.417474	N/A
Denitrobacterium detoxificans DSM 21843	0.0898728	N/A	N/A
Dorea longicatena AGR2136	0.21266	N/A	N/A
Dorea sp. AGR2135	0.0487666	N/A	N/A
Endomicrobiaceae bacterium isolate RUG445	0.379976	N/A	N/A
Enterobacter sp. KPR-6	0	0	0
Enterococcus casseliflavus NLAE-zl-C414	0	0	0
Enterococcus casseliflavus NLAE-zl-G268	0	N/A	0
Enterococcus faecalis 68A	0	N/A	N/A
Enterococcus faecalis VTM1R91	0	N/A	N/A
Enterococcus gallinarum SKF1	0	N/A	0
Enterococcus mundtii C2	0	N/A	N/A
Erysipelotrichaceae bacterium isolate RUG173	N/A	N/A	0.0038421
Erysipelotrichaceae bacterium NK3D112	0.314305	N/A	N/A
Escherichia coli PA-3	0	0	N/A
Eubacterium callanderi NLAE-zl-G225	0.0408107	N/A	N/A
[Eubacterium] cellulosolvens 6	0.157576	0.01222	N/A
Eubacterium cellulosolvens LD2006	0.233483	0.0213403	N/A
[Eubacterium] eligens ATCC 27750	0.0876311	N/A	N/A
Eubacterium limosum SA11	0.124488	N/A	N/A
[Eubacterium] rectale ATCC 33656	0	N/A	N/A
Eubacterium ruminantium 2388	0	N/A	N/A
Eubacterium ruminantium ATCC 17233	0	N/A	N/A
Eubacterium ruminantium FB3002	0.261571	N/A	0.0122418
Eubacterium ruminatium HUN269	0	N/A	N/A
Eubacterium sp. isolate RUG1	0.373875	N/A	0.0318686
Eubacterium sp. isolate RUG229	0	N/A	0.0357428
Eubacterium sp. isolate RUG231	0.079272	N/A	0.00259079
Eubacterium sp. isolate RUG99	0	N/A	N/A
Eubacterium uniforme ATCC 35992	0.141667	N/A	N/A
Eubacterium xylanophilum ATCC 35991	0.207224	N/A	0.00793279
Firmicutes bacterium isolate RUG106	N/A	N/A	0.0310928
Firmicutes bacterium isolate RUG119	0.0988114	N/A	N/A
Firmicutes bacterium isolate RUG170	0.0145416	N/A	N/A
Firmicutes bacterium isolate RUG214	N/A	N/A	0.023619
Firmicutes bacterium isolate RUG264	N/A	N/A	0.353079
Firmicutes bacterium isolate RUG297	N/A	N/A	0.00962992
Firmicutes bacterium isolate RUG302	0.0280732	N/A	N/A
Firmicutes bacterium isolate RUG352	0	0.722694	N/A
Firmicutes bacterium isolate RUG495	N/A	N/A	0.00500545
Fretibacterium sp. isolate RUG11	N/A	N/A	0.0162902
Fusobacterium necrophorum HUN048	0.291324	N/A	0.0573253
Holdemanella biformis DSM 3989	0	N/A	N/A
Kandleria vitulina DSM 20405	0.0186686	N/A	N/A
Kandleria vitulina KH4T7	0	N/A	N/A
Kandleria vitulina MC3001	0	N/A	N/A
Kandleria vitulina S3b	0	N/A	N/A
Kandleria vitulina WCC7	0	N/A	N/A
Kandleria vitulina WCE2011	0	N/A	N/A
Kiritimatiellae bacterium isolate RUG298	1.43062	N/A	N/A
Lachnobacterium bovis AE2004	0	N/A	0
Lachnobacterium bovis C6A12	0	N/A	0
Lachnobacterium bovis DSM 14045	0	N/A	0.0494347
Lachnobacterium bovis NK4B19	0	N/A	0
Lachnobacterium bovis S1b	0	N/A	0
Lachnoclostridium aminophilum KH1P1	0.238682	N/A	0.159981
Lachnoclostridium celerecrescens 18A	0.0184472	0.958291	0.00536865
Lachnoclostridium citroniae NLAE-zl-G70	0.0383952	0.250689	N/A
Lachnoclostridium clostridioforme NLAE-zl-C196	0.0375547	0	N/A
Lachnoclostridium clostridioforme NLAE-zl-G208	0.027647	0	N/A
Lachnoclostridium contortum NLAE-zl-C134	0.0623348	0.134517	0
Lachnoclostridium lavalense NLAE-zl-G277	0.168991	N/A	N/A
Lachnoclostridium oroticum NLAE-zl-C242	0.0139963	1.92918	N/A
Lachnospira multipara ATCC 19207	0	N/A	N/A
Lachnospira multipara D15d	0	N/A	N/A
Lachnospira multipara LB2003	0.197927	N/A	0.918884
Lachnospira multipara MC2003	0.21277	N/A	1.02231
Lachnospira pectinoschiza M83	0	N/A	N/A
Lachnospira sp. isolate RUG444	0	N/A	N/A
Lachnospiraceae bacterium A10	0	N/A	N/A
Lachnospiraceae bacterium AB2028	N/A	N/A	0.332778
Lachnospiraceae bacterium AC2012	0	N/A	N/A
Lachnospiraceae bacterium AC2014	0.0289232	0.955896	0.113946
Lachnospiraceae bacterium AC2028	0.0168713	N/A	0.0407239
Lachnospiraceae bacterium AC2031	0.13611	N/A	0.0178047
Lachnospiraceae bacterium AC3007	N/A	7.0997	0.0124307
Lachnospiraceae bacterium AD3010	N/A	N/A	0.0213981
Lachnospiraceae bacterium C10	0	N/A	N/A
Lachnospiraceae bacterium C6A11	0.0313742	N/A	0.0306473
Lachnospiraceae bacterium C7	0	N/A	0.00556326
Lachnospiraceae bacterium FD2005	0	N/A	N/A
Lachnospiraceae bacterium FE2018	0.565253	N/A	N/A
Lachnospiraceae bacterium G41	N/A	N/A	0.0113827
Lachnospiraceae bacterium isolate RUG100	N/A	10.3185	0.0317368
Lachnospiraceae bacterium isolate RUG102	0.0806731	N/A	0.0226003
Lachnospiraceae bacterium isolate RUG103	0.133495	N/A	N/A
Lachnospiraceae bacterium isolate RUG105	N/A	N/A	0.193337
Lachnospiraceae bacterium isolate RUG109	0.0380961	N/A	0.0914169
Lachnospiraceae bacterium isolate RUG114	N/A	N/A	0.0244675
Lachnospiraceae bacterium isolate RUG120	N/A	N/A	0.0103961
Lachnospiraceae bacterium isolate RUG133	N/A	N/A	0.0116584
Lachnospiraceae bacterium isolate RUG136	N/A	0.0536787	0.150914
Lachnospiraceae bacterium isolate RUG141	N/A	N/A	0.0108055
Lachnospiraceae bacterium isolate RUG144	N/A	N/A	0.0775
Lachnospiraceae bacterium isolate RUG147	0.0523862	N/A	N/A
Lachnospiraceae bacterium isolate RUG154	0.40218	N/A	N/A
Lachnospiraceae bacterium isolate RUG157	0.079708	N/A	0.103045
Lachnospiraceae bacterium isolate RUG159	N/A	N/A	0.0229397
Lachnospiraceae bacterium isolate RUG161	N/A	N/A	0.0351323
Lachnospiraceae bacterium isolate RUG162	0.0555618	N/A	N/A
Lachnospiraceae bacterium isolate RUG184	N/A	N/A	0.0313733
Lachnospiraceae bacterium isolate RUG189	0.0257534	N/A	0.142561
Lachnospiraceae bacterium isolate RUG194	N/A	N/A	0.0438531
Lachnospiraceae bacterium isolate RUG200	N/A	N/A	0.0896513
Lachnospiraceae bacterium isolate RUG206	N/A	N/A	0.137557
Lachnospiraceae bacterium isolate RUG211	N/A	N/A	0.047812
Lachnospiraceae bacterium isolate RUG215	0	N/A	N/A
Lachnospiraceae bacterium isolate RUG225	N/A	N/A	0.11623
Lachnospiraceae bacterium isolate RUG242	0	N/A	0.00307046
Lachnospiraceae bacterium isolate RUG249	N/A	N/A	0.0568036
Lachnospiraceae bacterium isolate RUG250	0.0385759	N/A	0.040732
Lachnospiraceae bacterium isolate RUG253	0.33422	N/A	N/A
Lachnospiraceae bacterium isolate RUG255	0.0970114	N/A	N/A
Lachnospiraceae bacterium isolate RUG262	N/A	N/A	0.044498
Lachnospiraceae bacterium isolate RUG265	0	N/A	0.00460919
Lachnospiraceae bacterium isolate RUG28	0	N/A	N/A
Lachnospiraceae bacterium isolate RUG284	N/A	N/A	0.00893224
Lachnospiraceae bacterium isolate RUG289	0.0728013	N/A	0.0418098
Lachnospiraceae bacterium isolate RUG290	N/A	N/A	0.157478
Lachnospiraceae bacterium isolate RUG293	0.307518	N/A	N/A
Lachnospiraceae bacterium isolate RUG308	N/A	N/A	0.0169553
Lachnospiraceae bacterium isolate RUG312	0.718025	N/A	0.106941
Lachnospiraceae bacterium isolate RUG326	N/A	N/A	0.00337582
Lachnospiraceae bacterium isolate RUG334	0.256269	N/A	0.0266601
Lachnospiraceae bacterium isolate RUG345	N/A	N/A	0
Lachnospiraceae bacterium isolate RUG355	0.0409324	N/A	N/A
Lachnospiraceae bacterium isolate RUG358	N/A	N/A	0.143564
Lachnospiraceae bacterium isolate RUG367	0.0171705	N/A	N/A
Lachnospiraceae bacterium isolate RUG37	N/A	N/A	0.0767465
Lachnospiraceae bacterium isolate RUG371	N/A	N/A	0.0519997
Lachnospiraceae bacterium isolate RUG378	0.31764	N/A	N/A
Lachnospiraceae bacterium isolate RUG395	0.535553	N/A	0.100023
Lachnospiraceae bacterium isolate RUG406	N/A	N/A	0.0321903
Lachnospiraceae bacterium isolate RUG412	0.014476	N/A	N/A
Lachnospiraceae bacterium isolate RUG424	0.0607717	N/A	0.0547608
Lachnospiraceae bacterium isolate RUG433	0.103288	N/A	N/A
Lachnospiraceae bacterium isolate RUG434	N/A	N/A	0.0446102
Lachnospiraceae bacterium isolate RUG451	N/A	N/A	0.0189489
Lachnospiraceae bacterium isolate RUG456	N/A	N/A	0.0104403
Lachnospiraceae bacterium isolate RUG462	N/A	N/A	0.49052
Lachnospiraceae bacterium isolate RUG465	N/A	N/A	0.0836945
Lachnospiraceae bacterium isolate RUG493	N/A	N/A	0
Lachnospiraceae bacterium isolate RUG499	N/A	N/A	0.0136987
Lachnospiraceae bacterium isolate RUG500	N/A	N/A	0.0485085
Lachnospiraceae bacterium isolate RUG515	0.0986321	N/A	N/A
Lachnospiraceae bacterium isolate RUG518	0.0651158	N/A	0.0502659
Lachnospiraceae bacterium isolate RUG523	0.165683	N/A	0.00913037
Lachnospiraceae bacterium isolate RUG532	N/A	N/A	0.509225
Lachnospiraceae bacterium isolate RUG536	0.014476	N/A	0.108432
Lachnospiraceae bacterium isolate RUG54	N/A	N/A	0.0272291
Lachnospiraceae bacterium isolate RUG70	N/A	N/A	0.325362
Lachnospiraceae bacterium isolate RUG72	N/A	N/A	0.019538
Lachnospiraceae bacterium isolate RUG8	N/A	N/A	0.121673
Lachnospiraceae bacterium JC7	0.281124	0.0500151	0.151406
Lachnospiraceae bacterium KH1P17	N/A	N/A	0.0334445
Lachnospiraceae bacterium KH1T2	N/A	N/A	0.0332617
Lachnospiraceae bacterium KHCPX20	0	N/A	0.00305679
Lachnospiraceae bacterium LC2019	0.169022	N/A	0.0245647
Lachnospiraceae bacterium MA2020	N/A	N/A	0.021579
Lachnospiraceae bacterium MC2017	N/A	1.23579	0.131994
Lachnospiraceae bacterium MD2004	0.0114424	N/A	N/A
Lachnospiraceae bacterium NC2004	0.0618652	N/A	0.505914
Lachnospiraceae bacterium NC2008	N/A	N/A	0.148524
Lachnospiraceae bacterium ND2006	N/A	N/A	0.0034378
Lachnospiraceae bacterium NE2001	0.306472	N/A	0.0288611
Lachnospiraceae bacterium NK3A20	0.396146	N/A	N/A
Lachnospiraceae bacterium NK4A136	N/A	N/A	0.329091
Lachnospiraceae bacterium NK4A144	N/A	N/A	0.770777
Lachnospiraceae bacterium NK4A179	N/A	N/A	0.00998897
Lachnospiraceae bacterium P6A3	0.0339501	N/A	0.091091
Lachnospiraceae bacterium P6B14	0.20408	N/A	0.0535589
Lachnospiraceae bacterium RM5	0.253528	N/A	0.0235554
Lachnospiraceae bacterium V9D3004	0.134631	N/A	0.100327
Lachnospiraceae bacterium XBB1006	N/A	N/A	0.0423191
Lachnospiraceae bacterium XBB2008	N/A	N/A	0.0921001
Lachnospiraceae bacterium XBD2001	0.0667133	N/A	N/A
Lachnospiraceae bacterium XPB1003	N/A	N/A	0.018327
Lachnospiraceae bacterium YSB2008	0.672323	N/A	0.00521432
Lactobacillus brevis AG48	0	N/A	N/A
Lactobacillus mucosae AGR63	0	N/A	N/A
Lactobacillus mucosae KHPC15	0	N/A	N/A
Lactobacillus mucosae KHPX11	0	N/A	N/A
Lactobacillus mucosae WCC8	0	N/A	N/A
Lactobacillus plantarum AG30	0	N/A	N/A
Lactobacillus ruminis ATCC 27782	0	N/A	0
Lactobacillus ruminis DSM 20403	0	N/A	0.00337322
Lactobacillus ruminis WC1T17	0	N/A	N/A
Lactococcus garvieae M79	0	N/A	N/A
Lactococcus lactis subsp. Cremoris DPC6856	0	N/A	N/A
Lactococcus lactis subsp. lactis 511	0	N/A	N/A
Lentisphaeria bacterium isolate RUG53	N/A	N/A	0.0186787
Micrococcineae bacterium KH10	0	0	N/A
Morganella morganii NLAE-zl-C84	0	0	N/A
Muribaculaceae bacterium isolate RUG160	0.543963	N/A	N/A
Muribaculaceae bacterium isolate RUG166	0.889855	N/A	N/A
Muribaculaceae bacterium isolate RUG244	0.217717	N/A	N/A
Muribaculaceae bacterium isolate RUG260	1.27202	N/A	N/A
Muribaculaceae bacterium isolate RUG266	0.0565106	N/A	N/A
Muribaculaceae bacterium isolate RUG404	0.0113011	N/A	N/A
Muribaculaceae bacterium isolate RUG427	0.483198	N/A	N/A
Muribaculaceae bacterium isolate RUG442	0.313484	N/A	N/A
Muribaculaceae bacterium isolate RUG446	0.208162	N/A	N/A
Mycoplasmataceae bacterium isolate RUG208	0	N/A	N/A
Olsenella sp. KH2P3	0.0648147	N/A	N/A
Olsenella sp. KH3B4	0.0312918	1.38524	N/A
Olsenella umbonata DSM 22619	0.223927	N/A	N/A
Olsenella umbonata KHGC19	0.0813061	0.338771	N/A
Olsenella umbonata WCP15	0.0244911	0.443067	N/A
Oribacterium sp. FC2011	0.182715	N/A	3.10008
Oribacterium sp. KHPX15	0.455879	N/A	2.36277
Oribacterium sp. NK2B42	9.19875	N/A	4.98882
Oribacterium sp. P6A1	1.18277	N/A	0.735111
Oribacterium sp. WCC10	0.145017	N/A	1.13244
Oscillibacter ruminantium GH1	N/A	2.43596	N/A
Oscillibacter sp. PC13	0	N/A	N/A
Oscillospiraceae bacterium isolate RUG321	0.291661	N/A	N/A
Oscillospiraceae bacterium isolate RUG347	1.69281	N/A	N/A
Paludibacteraceae bacterium isolate RUG234	1.07973	N/A	N/A
Paludibacteraceae bacterium isolate RUG300	0.0739949	N/A	N/A
Paludibacteraceae bacterium isolate RUG327	N/A	N/A	0.00255071
Paludibacteraceae bacterium isolate RUG77	0.675872	N/A	N/A
Pediococcus acidilactici AGR20	0	N/A	N/A
Peptoclostridium sp. AF21-18	0	N/A	N/A
Peptostreptococcus sp. D1	0	N/A	N/A
Prevotella albensis DSM 11370	0.0112231	N/A	N/A
Prevotella brevis P6B11	1.48412	N/A	N/A
Prevotella bryantii B14	0.39972	N/A	N/A
Prevotella bryantii C21a	0.524219	N/A	N/A
Prevotella bryantii FB3001	0.286404	N/A	N/A
Prevotella bryantii KHPX14	0.277695	N/A	N/A
Prevotella ruminicola 23	0.350837	N/A	N/A
Prevotella ruminicola AR32	0.918879	N/A	N/A
Prevotella ruminicola ATCC 19189	0.303274	N/A	N/A
Prevotella ruminicola BPI-162	0.271169	N/A	N/A
Prevotella ruminicola BPI-34	0.351113	N/A	N/A
Prevotella ruminicola D31d	0.327209	N/A	0.0910986
Prevotella ruminicola Ga6B6	1.13457	N/A	N/A
Prevotella ruminicola KHT3	2.18574	N/A	N/A
Prevotella sp. AGR2160	0.175324	N/A	N/A
Prevotella sp. BP1-145	0.63553	N/A	N/A
Prevotella sp. BP1-148	0.410281	N/A	N/A
Prevotella sp. FD3004	0.533667	N/A	N/A
Prevotella sp. HUN102	0.0673357	N/A	N/A
Prevotella sp. isolate RUG131	0.077411	N/A	N/A
Prevotella sp. isolate RUG138	1.63267	N/A	N/A
Prevotella sp. isolate RUG168	1.27179	N/A	N/A
Prevotella sp. isolate RUG248	3.24631	N/A	5.87426
Prevotella sp. isolate RUG25	1.33325	N/A	N/A
Prevotella sp. isolate RUG257	0.659769	N/A	N/A
Prevotella sp. isolate RUG259	0.820541	N/A	N/A
Prevotella sp. isolate RUG274	3.97975	N/A	N/A
Prevotella sp. isolate RUG299	1.32851	N/A	N/A
Prevotella sp. isolate RUG304	3.09712	N/A	N/A
Prevotella sp. isolate RUG306	2.84134	N/A	0
Prevotella sp. isolate RUG318	6.11646	N/A	N/A
Prevotella sp. isolate RUG323	1.78166	N/A	N/A
Prevotella sp. isolate RUG325	1.07479	N/A	N/A
Prevotella sp. isolate RUG330	0.725772	N/A	N/A
Prevotella sp. isolate RUG396	1.5595	N/A	0.0871249
Prevotella sp. isolate RUG397	3.10185	N/A	N/A
Prevotella sp. isolate RUG398	2.66895	N/A	N/A
Prevotella sp. isolate RUG414	4.23913	N/A	N/A
Prevotella sp. isolate RUG441	0.456108	N/A	N/A
Prevotella sp. isolate RUG46	4.19268	N/A	N/A
Prevotella sp. isolate RUG460	2.46714	N/A	0.135533
Prevotella sp. isolate RUG463	2.54541	N/A	N/A
Prevotella sp. isolate RUG488	N/A	N/A	6.91612
Prevotella sp. isolate RUG501	0.898593	N/A	N/A
Prevotella sp. isolate RUG51	0.477223	N/A	N/A
Prevotella sp. isolate RUG517	5.17544	N/A	N/A
Prevotella sp. isolate RUG519	1.25696	N/A	N/A
Prevotella sp. isolate RUG522	3.33981	N/A	N/A
Prevotella sp. isolate RUG92	1.69543	N/A	N/A
Prevotella sp. KH1P2	0.125719	N/A	N/A
Prevotella sp. KH2C16	0.631549	N/A	N/A
Prevotella sp. KHP1	0.509467	N/A	N/A
Prevotella sp. KHP7	0.282035	N/A	N/A
Prevotella sp. LC2012	3.65802	N/A	N/A
Prevotella sp. MA2016	1.50067	N/A	N/A
Prevotella sp. NE3005	1.7094	N/A	N/A
Prevotella sp. P6B1	1.65854	N/A	N/A
Prevotella sp. P6B4	1.12303	N/A	N/A
Prevotella sp. RM4	0.570803	N/A	N/A
Prevotella sp. TC2-24	6.32256	N/A	N/A
Prevotella sp. TC2-28	1.62158	N/A	N/A
Prevotella sp. TF2-5	4.22125	N/A	N/A
Prevotellaceae bacterium HUN156	0.808715	N/A	N/A
Prevotellaceae bacterium KH2P17	0.0851437	N/A	N/A
Prevotellaceae bacterium MN60	0.455711	N/A	N/A
Propionibacterium acnes NLAE-zl-G260	0	N/A	N/A
Propionibacterium sp. MB3007	0.0571153	N/A	N/A
Proteus mirabilis NLAE-zl-C285	0	N/A	N/A
Proteus mirabilis strain NLAE-zl-G534	0	N/A	N/A
Pseudobutyrivibrio ruminis ACV-9	0.0265681	N/A	0.127974
Pseudobutyrivibrio ruminis AD2017	0.102028	N/A	0.803834
Pseudobutyrivibrio ruminis CF1b	0	N/A	0
Pseudobutyrivibrio ruminis DSM 9787	0	N/A	0.1162
Pseudobutyrivibrio ruminis HUN009	0.0752838	N/A	0.993931
Pseudobutyrivibrio sp AR14	0	N/A	N/A
Pseudobutyrivibrio sp. 49	0	N/A	0.00329639
Pseudobutyrivibrio sp. ACV-2	0.208273	N/A	N/A
Pseudobutyrivibrio sp. C4	0	N/A	0.058789
Pseudobutyrivibrio sp. isolate RUG503	0	N/A	0.0306008
Pseudobutyrivibrio sp. JW11	0	N/A	0.0823148
Pseudobutyrivibrio sp. LB2011	0.02792	N/A	0.0251215
Pseudobutyrivibrio sp. MD2005	0.0421082	N/A	N/A
Pseudobutyrivibrio sp. NOR37	0	N/A	N/A
Pseudobutyrivibrio sp. OR37	0.0971435	N/A	0.267529
Pseudobutyrivibrio sp. UC1225	0	N/A	0.00340613
Pseudobutyrivibrio sp. YE44	0.0180625	N/A	N/A
Pseudobutyrivibrio xylanivorans DSM 10317	0	N/A	0.00980376
Pseudobutyrivibrio xylanivorans DSM 14809	0	N/A	0.00329324
Pseudobutyrivibrio xylanivorans MA3014	0.0293191	N/A	0.0157707
Pseudochrobactrum sp. AO18b	N/A	0	N/A
Ruaniaceae bacterium KH17	0	N/A	N/A
Ruminiclostridium cellobioparum DSM 1351	N/A	N/A	0.0327183
Ruminiclostridium sp. isolate RUG179	N/A	N/A	0.381929
Ruminobacter amylophilus DSM 1361	0.038509	N/A	0
Ruminobacter sp. isolate RUG56	0.0557881	N/A	0
Ruminobacter sp. RM87	0.0764656	N/A	0
Ruminococcaceae bacterium AB4001	N/A	N/A	0.0274586
Ruminococcaceae bacterium FB2012	N/A	N/A	0.0279252
Ruminococcaceae bacterium isolate RUG127	N/A	N/A	0.013448
Ruminococcaceae bacterium isolate RUG16	0	N/A	N/A
Ruminococcaceae bacterium isolate RUG209	N/A	N/A	0.032003
Ruminococcaceae bacterium P7	2.68053	N/A	N/A
Ruminococcaceae bacterium R-25	N/A	N/A	0.00537068
Ruminococcaceae bacterium YAD3003	N/A	N/A	0
Ruminococcaceae bacterium YRB3002	N/A	N/A	0.00185293
Ruminococcus albus 7	0.571514	N/A	0.504741
Ruminococcus albus 8	2.64254	N/A	0.255914
Ruminococcus albus AD2013	0	N/A	0.00819324
Ruminococcus albus AR67	0	N/A	0.0106488
Ruminococcus albus KH2T6	0.125795	N/A	0.0100906
Ruminococcus albus SY3	0.0192345	N/A	0.0167883
Ruminococcus bromii strain YE282	0	N/A	N/A
Ruminococcus bromii YE282	0	N/A	N/A
Ruminococcus champanellensis 18P13	0.119907	N/A	N/A
Ruminococcus flavefaciens 007c	0.0609126	N/A	N/A
Ruminococcus flavefaciens 17	0.0145671	N/A	N/A
Ruminococcus flavefaciens AE3010	0.0419228	N/A	N/A
Ruminococcus flavefaciens ATCC 19208	0.0571364	N/A	N/A
Ruminococcus flavefaciens FD-1	0.655978	N/A	N/A
Ruminococcus flavefaciens MA2007	0.0132352	N/A	N/A
Ruminococcus flavefaciens ND2009	0.0422321	N/A	N/A
Ruminococcus flavefaciens SAb67	0.994972	N/A	N/A
Ruminococcus flavefaciens XPD3002	3.27955	N/A	N/A
Ruminococcus flavefaciens Y1	0.147531	N/A	N/A
Ruminococcus flavefaciens YAD2003	0.171429	N/A	N/A
Ruminococcus flavefaciens YL228	0.108348	N/A	N/A
[Ruminococcus] gnavus AGR2154	0.0114424	N/A	N/A
Ruminococcus sp. FC2018	0.429481	N/A	N/A
Ruminococcus sp. HUN007	0.01504	N/A	0
Ruminococcus sp. isolate RUG158	0.573179	N/A	N/A
Ruminococcus sp. isolate RUG21	0.379085	N/A	N/A
Ruminococcus sp. isolate RUG247	0.163267	N/A	N/A
Ruminococcus sp. isolate RUG421	1.17703	N/A	N/A
Ruminococcus sp. isolate RUG452	0.547242	N/A	N/A
Ruminococcus sp. isolate RUG468	0	N/A	N/A
Ruminococcus sp. isolate RUG491	0.0403137	N/A	N/A
Ruminococcus sp. NK3A76	N/A	N/A	0.0149797
Ruminococcus sp. YE71	N/A	N/A	0.0675031
Ruminococcus sp. YE78	N/A	N/A	0.0161872
Saccharofermentans sp. isolate RUG301	N/A	N/A	0.0664379
Saccharofermentans sp. isolate RUG314	N/A	N/A	0.0105209
Saccharofermentans sp. isolate RUG453	N/A	N/A	0.0269914
Saccharofermentans sp. isolate RUG464	N/A	N/A	0.0237992
Saccharofermentans sp. isolate RUG502	N/A	N/A	0.017456
Saccharofermentans sp. isolate RUG504	N/A	N/A	0.0270768
Saccharofermentans sp. isolate RUG520	N/A	N/A	0.0102728
Saccharofermentans sp. isolate RUG80	N/A	N/A	0.177115
Sagittula stellata E-37	N/A	0	N/A
Sarcina sp. DSM 11001	0.343847	N/A	N/A
Schwartzia succinivorans DSM 10502	N/A	N/A	0.329229
Selenomonadaceae bacterium isolate RUG10	N/A	N/A	0.015298
Selenomonadaceae bacterium isolate RUG370	N/A	N/A	0.125836
Selenomonadaceae bacterium isolate RUG467	N/A	N/A	0.0525501
Selenomonas bovis 8-14-1	N/A	N/A	0.0116653
Selenomonas ruminantium AB3002	N/A	N/A	0.282581
Selenomonas ruminantium AC2024	N/A	N/A	0.650668
Selenomonas ruminantium ATCC 12561	N/A	N/A	3.43641
Selenomonas ruminantium C3	N/A	N/A	0.700914
Selenomonas ruminantium GACV-9	N/A	N/A	0.0766062
Selenomonas ruminantium HD4	N/A	N/A	0.281007
Selenomonas ruminantium KH1T6	N/A	N/A	0.27028
Selenomonas ruminantium L14	N/A	N/A	2.83536
Selenomonas ruminantium subsp. lactilytica DSM 2872	N/A	N/A	0.830681
Selenomonas ruminantium subsp. lactilytica TAM6421	N/A	N/A	0.789272
Selenomonas ruminantium WCT3	N/A	N/A	0.164867
Selenomonas ruminantium Z108	N/A	N/A	0.122792
Selenomonas ruminatium S137	N/A	N/A	1.05528
Selenomonas sp. AE3005	N/A	N/A	2.49949
Selenomonas sp. FC4001	N/A	N/A	1.03151
Selenomonas sp. ND2010	N/A	N/A	0.604477
Sharpea azabuensis DSM 18934	0.0143552	N/A	N/A
Sharpea azabuensis DSM 20406	0	N/A	N/A
Sharpea azabuensis KH1P5	0.401416	N/A	N/A
Sharpea azabuensis KH2P10	0.655486	N/A	N/A
Shigella sonnei NLAE-zl-G496	0	0	N/A
Spirochaetes bacterium isolate RUG246	0.0587792	N/A	N/A
Spirochaetes bacterium isolate RUG33	0.0360935	N/A	0.0324348
Spirochaetes bacterium isolate RUG335	0.0517112	N/A	N/A
Spirochaetes bacterium isolate RUG372	0.192389	N/A	0.104884
Staphylococcus epidermidis AG42	0	N/A	N/A
Staphylococcus epidermidis NLAE-zl-G239	0	N/A	N/A
Streptococcus bovis 2B	0	N/A	N/A
Streptococcus bovis AG46	0	N/A	N/A
Streptococcus bovis B315	0	N/A	N/A
Streptococcus bovis C277	0	N/A	N/A
Streptococcus bovis ES1	0	N/A	N/A
Streptococcus bovis JB1	0	N/A	N/A
Streptococcus bovis SN033	0	N/A	N/A
Streptococcus equinus AR3	0.0171705	N/A	N/A
Streptococcus equinus ATCC 33317	0	N/A	N/A
Streptococcus equinus GA-1	0	N/A	N/A
Streptococcus equinus H24	0	N/A	N/A
Streptococcus equinus HC5	0	N/A	N/A
Streptococcus equinus MPR1	0	N/A	N/A
Streptococcus equinus MPR2	0	N/A	N/A
Streptococcus equinus MPR4	0	N/A	N/A
Streptococcus equinus pGA-7	0.013955	N/A	N/A
Streptococcus equinus pR-5	0	N/A	N/A
Streptococcus equinus Sb04	0.0654665	N/A	N/A
Streptococcus equinus Sb05	0	N/A	N/A
Streptococcus equinus Sb09	0	N/A	N/A
Streptococcus equinus Sb10	0	N/A	N/A
Streptococcus equinus Sb13	0	N/A	N/A
Streptococcus equinus Sb17	0	N/A	N/A
Streptococcus equinus Sb18	0	N/A	N/A
Streptococcus equinus Sb20	0	N/A	N/A
Streptococcus equinus SI43	0	N/A	N/A
Streptococcus equinus Ye01	0	N/A	N/A
Streptococcus gallolyticus LMG 15572	0	N/A	N/A
Streptococcus gallolyticus VTM1R27	0	N/A	N/A
Streptococcus gallolyticus VTM1R29	0	N/A	N/A
Streptococcus gallolyticus VTM2R47	0	N/A	N/A
Streptococcus gallolyticus VTM3R24	0	N/A	N/A
Streptococcus gallolyticus VTM3R42	0	N/A	N/A
Streptococcus henryi A-4	0	N/A	N/A
Streptococcus sp. 45	0.0264702	N/A	N/A
Streptococcus sp. NLAE-zl-C503	0.0111534	N/A	N/A
Succinimonas amylolytica DSM 2873	0.199233	N/A	0.00312561
Succinimonas sp. isolate RUG353	0.752014	N/A	0.140203
Succinivibrio dextrinosolvens 22B	0.0106441	0.48175	N/A
Succinivibrio dextrinosolvens ACV-10	0	0.0113692	N/A
Succinivibrio dextrinosolvens DSM 3072	0	0	N/A
Succinivibrio dextrinosolvens H5	0	0	N/A
Succinivibrionaceae bacterium isolate RUG285	0.437163	N/A	0.00723616
Succinivibrionaceae bacterium isolate RUG356	0.212692	N/A	0.171397
Succinivibrionaceae bacterium isolate RUG469	0	N/A	0.00344095
Succinivibrionaceae bacterium isolate RUG475	0.385539	N/A	0.397534
Succinivibrionaceae bacterium isolate RUG84	0.18806	N/A	0.0118053
Treponema bryantii B25	0.468634	N/A	0.0790859
Treponema bryantii NK4A124	0.417427	N/A	0.117289
Treponema bryantii XBD1002	0.296614	N/A	N/A
Treponema saccharophilum DSM 2985	0.0141735	N/A	0.331113
Treponema sp. C6A8	0.124768	N/A	0.277493
Treponema sp. isolate RUG153	0.137352	N/A	0.0923976
Treponema sp. isolate RUG203	0.124185	N/A	0.198634
Treponema sp. isolate RUG219	0.470138	N/A	0.718842
Treponema sp. isolate RUG220	0.0512219	N/A	0.0776018
Treponema sp. isolate RUG256	0.407555	N/A	0.165264
Treponema sp. isolate RUG258	0.516293	N/A	0.462528
Treponema sp. isolate RUG261	0.0787576	N/A	0.0961428
Treponema sp. isolate RUG3	0.502065	N/A	0.365316
Treponema sp. isolate RUG383	0	N/A	N/A
Treponema sp. isolate RUG394	0.434977	N/A	N/A
Treponema sp. isolate RUG405	0.0352104	N/A	0
Treponema sp. isolate RUG42	0	N/A	N/A
Treponema sp. isolate RUG459	0.196114	N/A	N/A
Treponema sp. isolate RUG506	0.329582	0.292587	N/A
Treponema sp. isolate RUG62	0.212662	N/A	0.732977
Treponema sp. JC4	0.15267	N/A	0.0798626
Verrucomicrobia bacterium isolate RUG121	0	N/A	N/A
Verrucomicrobia bacterium isolate RUG197	0.233055	N/A	N/A
Verrucomicrobia bacterium isolate RUG75	0.0556534	N/A	N/A
Wolinella succinogenes DSM 1740	0	N/A	0
N/A: no data found
