# Supplementary material for: Exploring AI-2-mediated interspecies communications within rumen microbial communities
Source: Microbiome. 2022 Oct 7;10:167. doi: 10.1186/s40168-022-01367-z (PMC9540692; doi:10.1186/s40168-022-01367-z)
Supplement: Supplementary file 15 — Additional file 14: Table S7. The network among the rumen bacterial taxa and AI-2. [file 40168_2022_1367_MOESM14_ESM.xlsx]

## Sheet: Sheet1
Nodes	Group	Phylum
Erysipelotrichaceae bacterium isolate RUG173	GCDs	Firmicutes
Firmicutes bacterium isolate RUG214	GCDs	Firmicutes
Clostridia bacterium isolate RUG235	HKs	Firmicutes
Clostridia bacterium isolate RUG474	HKs	Firmicutes
Fretibacterium sp. isolate RUG11	HKs	Synergistetes
Lachnospiraceae bacterium G41	HKs	Firmicutes
Lachnospiraceae bacterium isolate RUG114	HKs	Firmicutes
Lachnospiraceae bacterium isolate RUG184	HKs	Firmicutes
Lachnospiraceae bacterium isolate RUG200	HKs	Firmicutes
Lachnospiraceae bacterium isolate RUG262	HKs	Firmicutes
Lachnospiraceae bacterium isolate RUG284	HKs	Firmicutes
Lachnospiraceae bacterium isolate RUG308	HKs	Firmicutes
Lachnospiraceae bacterium isolate RUG345	HKs	Firmicutes
Lachnospiraceae bacterium isolate RUG358	HKs	Firmicutes
Lachnospiraceae bacterium isolate RUG451	HKs	Firmicutes
Lachnospiraceae bacterium isolate RUG456	HKs	Firmicutes
Lachnospiraceae bacterium isolate RUG462	HKs	Firmicutes
Lachnospiraceae bacterium isolate RUG70	HKs	Firmicutes
Ruminococcaceae bacterium AB4001	HKs	Firmicutes
Ruminococcaceae bacterium FB2012	HKs	Firmicutes
Ruminococcaceae bacterium isolate RUG127	HKs	Firmicutes
Ruminococcaceae bacterium isolate RUG209	HKs	Firmicutes
Ruminococcaceae bacterium R-25	HKs	Firmicutes
Ruminococcaceae bacterium YAD3003	HKs	Firmicutes
Ruminococcaceae bacterium YRB3002	HKs	Firmicutes
Ruminococcus sp. NK3A76	HKs	Firmicutes
Saccharofermentans sp. isolate RUG301	HKs	Firmicutes
Saccharofermentans sp. isolate RUG314	HKs	Firmicutes
Saccharofermentans sp. isolate RUG453	HKs	Firmicutes
Saccharofermentans sp. isolate RUG464	HKs	Firmicutes
Saccharofermentans sp. isolate RUG502	HKs	Firmicutes
Saccharofermentans sp. isolate RUG504	HKs	Firmicutes
Saccharofermentans sp. isolate RUG520	HKs	Firmicutes
Saccharofermentans sp. isolate RUG80	HKs	Firmicutes
Selenomonadaceae bacterium isolate RUG10	HKs	Firmicutes
Lachnospiraceae bacterium AD3010	HKs/GCDs	Firmicutes
Lachnospiraceae bacterium isolate RUG194	HKs/GCDs	Firmicutes
Lachnospiraceae bacterium XBB2008	HKs/GCDs	Firmicutes
Ruminococcus sp. YE71	HKs/GCDs	Firmicutes
Ruminococcus sp. YE78	HKs/GCDs	Firmicutes
Lachnospiraceae bacterium isolate RUG72	HKs/HPs	Firmicutes
Lachnospiraceae bacterium isolate RUG371	HKs/SPs/GCDs	Firmicutes
Prevotella sp. isolate RUG488	HPs	Bacteroidetes
Oscillibacter ruminantium GH1	LsrB	Firmicutes
Pseudochrobactrum sp. AO18b	LsrB	Proteobacteria
Sagittula stellata E-37	LsrB	Proteobacteria
Clostridiales bacterium isolate RUG78	LsrB/HKs	Firmicutes
Lachnospiraceae bacterium AC3007	LsrB/HKs	Firmicutes
Lachnospiraceae bacterium isolate RUG100	LsrB/HKs/GCDs	Firmicutes
Lachnospiraceae bacterium MC2017	LsrB/MCPs/HKs	Firmicutes
Lachnospiraceae bacterium isolate RUG136	LsrB/MCPs/HKs/GCDs	Firmicutes
Acholeplasmatales bacterium isolate RUG12	LuxS	Tenericutes
Acholeplasmatales bacterium isolate RUG13	LuxS	Tenericutes
Acholeplasmatales bacterium isolate RUG213	LuxS	Tenericutes
Acholeplasmatales bacterium isolate RUG223	LuxS	Tenericutes
Acidaminococcus fermentans pGA-4	LuxS	Firmicutes
Acidaminococcus fermentens WCC6	LuxS	Firmicutes
Actinobacillus succinogenes 130Z	LuxS	Proteobacteria
Actinomyces denticolens PA	LuxS	Actinobacteria
Actinomyces nasicola KPR-1	LuxS	Actinobacteria
Actinomyces ruminicola DSM 27982	LuxS	Actinobacteria
Actinomyces ruminicola KPR-7B	LuxS	Actinobacteria
Alysiella crassa DSM 2578	LuxS	Proteobacteria
Alysiella filiformis DSM 16848	LuxS	Proteobacteria
Arcobacter butzleri 7h1h	LuxS	Proteobacteria
Bacteroidaceae bacterium isolate RUG104	LuxS	Bacteroidetes
Bacteroidaceae bacterium isolate RUG125	LuxS	Bacteroidetes
Bacteroidaceae bacterium isolate RUG174	LuxS	Bacteroidetes
Bacteroidaceae bacterium isolate RUG221	LuxS	Bacteroidetes
Bacteroidaceae bacterium isolate RUG254	LuxS	Bacteroidetes
Bacteroidaceae bacterium isolate RUG269	LuxS	Bacteroidetes
Bacteroidaceae bacterium isolate RUG279	LuxS	Bacteroidetes
Bacteroidaceae bacterium isolate RUG282	LuxS	Bacteroidetes
Bacteroidaceae bacterium isolate RUG283	LuxS	Bacteroidetes
Bacteroidaceae bacterium isolate RUG316	LuxS	Bacteroidetes
Bacteroidaceae bacterium isolate RUG320	LuxS	Bacteroidetes
Bacteroidaceae bacterium isolate RUG322	LuxS	Bacteroidetes
Bacteroidaceae bacterium isolate RUG375	LuxS	Bacteroidetes
Bacteroidaceae bacterium isolate RUG386	LuxS	Bacteroidetes
Bacteroidaceae bacterium isolate RUG399	LuxS	Bacteroidetes
Bacteroidaceae bacterium isolate RUG43	LuxS	Bacteroidetes
Bacteroidaceae bacterium isolate RUG466	LuxS	Bacteroidetes
Bacteroidaceae bacterium isolate RUG95	LuxS	Bacteroidetes
Bacteroidaceae bacterium isolate RUG98	LuxS	Bacteroidetes
Bacteroidales bacterium isolate RUG126	LuxS	Bacteroidetes
Bacteroidales bacterium isolate RUG151	LuxS	Bacteroidetes
Bacteroidales bacterium isolate RUG183	LuxS	Bacteroidetes
Bacteroidales bacterium isolate RUG190	LuxS	Bacteroidetes
Bacteroidales bacterium isolate RUG191	LuxS	Bacteroidetes
Bacteroidales bacterium isolate RUG201	LuxS	Bacteroidetes
Bacteroidales bacterium isolate RUG210	LuxS	Bacteroidetes
Bacteroidales bacterium isolate RUG224	LuxS	Bacteroidetes
Bacteroidales bacterium isolate RUG238	LuxS	Bacteroidetes
Bacteroidales bacterium isolate RUG275	LuxS	Bacteroidetes
Bacteroidales bacterium isolate RUG291	LuxS	Bacteroidetes
Bacteroidales bacterium isolate RUG332	LuxS	Bacteroidetes
Bacteroidales bacterium isolate RUG351	LuxS	Bacteroidetes
Bacteroidales bacterium isolate RUG363	LuxS	Bacteroidetes
Bacteroidales bacterium isolate RUG418	LuxS	Bacteroidetes
Bacteroidales bacterium isolate RUG428	LuxS	Bacteroidetes
Bacteroidales bacterium isolate RUG429	LuxS	Bacteroidetes
Bacteroidales bacterium isolate RUG436	LuxS	Bacteroidetes
Bacteroidales bacterium isolate RUG448	LuxS	Bacteroidetes
Bacteroidales bacterium isolate RUG484	LuxS	Bacteroidetes
Bacteroidales bacterium isolate RUG490	LuxS	Bacteroidetes
Bacteroidales bacterium isolate RUG50	LuxS	Bacteroidetes
Bacteroidales bacterium isolate RUG512	LuxS	Bacteroidetes
Bacteroidales bacterium isolate RUG525	LuxS	Bacteroidetes
Bacteroidales bacterium isolate RUG89	LuxS	Bacteroidetes
Bacteroidales bacterium isolate RUG96	LuxS	Bacteroidetes
Bacteroidales bacterium KHT7	LuxS	Bacteroidetes
Bacteroidales bacterium WCE2004	LuxS	Bacteroidetes
Bacteroides sp. AR20	LuxS	Bacteroidetes
Bacteroides sp. Ga6A1	LuxS	Bacteroidetes
Bacteroides sp. Ga6A2	LuxS	Bacteroidetes
Bacteroides vulgatus NLAE-zl-G202	LuxS	Bacteroidetes
Basfia succiniciproducens DSM 22022	LuxS	Proteobacteria
Basfia succiniciproducens KPR-2	LuxS	Proteobacteria
Bifidobacterium adolescentis DSM 20087	LuxS	Actinobacteria
Bifidobacterium bifidum Calf96	LuxS	Actinobacteria
Bifidobacterium boum DSM 20432	LuxS	Actinobacteria
Bifidobacterium longum AGR2137	LuxS	Actinobacteria
Bifidobacterium merycicum DSM 6492	LuxS	Actinobacteria
Bifidobacterium pseudolongum AGR2145	LuxS	Actinobacteria
Bifidobacterium pseudolongum globosum DSM 20092	LuxS	Actinobacteria
Bifidobacterium ruminantium DSM 6489	LuxS	Actinobacteria
Bifidobacterium sp. AGR2158	LuxS	Actinobacteria
Bifidobacterium thermophilum DSM 20212	LuxS	Actinobacteria
Blautia wexlerae AGR2146	LuxS	Firmicutes
Butyrivibrio hungatei DSM 14810	LuxS	Firmicutes
Butyrivibrio hungatei MB2003	LuxS	Firmicutes
Butyrivibrio hungatei XBD2006	LuxS	Firmicutes
Butyrivibrio proteoclasticus P6B7	LuxS	Firmicutes
Butyrivibrio sp. AE3006	LuxS	Firmicutes
Butyrivibrio sp. INlla14	LuxS	Firmicutes
Butyrivibrio sp. INlla18	LuxS	Firmicutes
Butyrivibrio sp. INlla21	LuxS	Firmicutes
Butyrivibrio sp. isolate RUG354	LuxS	Firmicutes
Butyrivibrio sp. isolate RUG513	LuxS	Firmicutes
Butyrivibrio sp. MB2005	LuxS	Firmicutes
Butyrivibrio sp. NC2002	LuxS	Firmicutes
Butyrivibrio sp. WCD3002	LuxS	Firmicutes
Candidatus Gastranaerophilales bacterium isolate RUG218	LuxS	Cyanobacteria/Melainabacteriagroup
Cellulomonas sp. KH9	LuxS	Actinobacteria
Cellulosilyticum ruminicola JCM 14822	LuxS	Firmicutes
Clostridia bacterium isolate RUG369	LuxS	Firmicutes
Clostridia bacterium isolate RUG494	LuxS	Firmicutes
Clostridia bacterium isolate RUG91	LuxS	Firmicutes
Clostridiaceae bacterium isolate RUG134	LuxS	Firmicutes
Clostridiaceae bacterium isolate RUG222	LuxS	Firmicutes
Clostridiaceae bacterium isolate RUG35	LuxS	Firmicutes
Clostridiaceae bacterium isolate RUG416	LuxS	Firmicutes
Clostridiaceae bacterium isolate RUG438	LuxS	Firmicutes
Clostridiaceae bacterium isolate RUG473	LuxS	Firmicutes
Clostridiaceae bacterium isolate RUG68	LuxS	Firmicutes
Clostridiales bacterium isolate RUG148	LuxS	Firmicutes
Clostridiales bacterium isolate RUG165	LuxS	Firmicutes
Clostridiales bacterium isolate RUG167	LuxS	Firmicutes
Clostridiales bacterium isolate RUG17	LuxS	Firmicutes
Clostridiales bacterium isolate RUG171	LuxS	Firmicutes
Clostridiales bacterium isolate RUG22	LuxS	Firmicutes
Clostridiales bacterium isolate RUG30	LuxS	Firmicutes
Clostridiales bacterium isolate RUG57	LuxS	Firmicutes
Clostridiales bacterium isolate RUG59	LuxS	Firmicutes
Clostridiales bacterium isolate RUG63	LuxS	Firmicutes
Clostridiales bacterium NK3B98	LuxS	Firmicutes
Clostridiales bacterium R-7	LuxS	Firmicutes
Clostridiales bacterium WTE2008	LuxS	Firmicutes
[Clostridium] glycolicum KPPR-9	LuxS	Firmicutes
Clostridium innocuum NLAE-zl-C381	LuxS	Firmicutes
Clostridium innocuum NLAE-zl-G197	LuxS	Firmicutes
Clostridium mangenotii LM2	LuxS	Firmicutes
Clostridium polysaccharolyticum DSM 1801	LuxS	Firmicutes
Denitrobacterium detoxificans DSM 21843	LuxS	Actinobacteria
Dorea longicatena AGR2136	LuxS	Firmicutes
Dorea sp. AGR2135	LuxS	Firmicutes
Endomicrobiaceae bacterium isolate RUG445	LuxS	Elusimicrobia
Enterococcus faecalis 68A	LuxS	Firmicutes
Enterococcus faecalis VTM1R91	LuxS	Firmicutes
Enterococcus mundtii C2	LuxS	Firmicutes
Erysipelotrichaceae bacterium NK3D112	LuxS	Firmicutes
Eubacterium callanderi NLAE-zl-G225	LuxS	Firmicutes
[Eubacterium] eligens ATCC 27750	LuxS	Firmicutes
Eubacterium limosum SA11	LuxS	Firmicutes
[Eubacterium] rectale ATCC 33656	LuxS	Firmicutes
Eubacterium ruminantium 2388	LuxS	Firmicutes
Eubacterium ruminantium ATCC 17233	LuxS	Firmicutes
Eubacterium ruminatium HUN269	LuxS	Firmicutes
Eubacterium sp. isolate RUG99	LuxS	Firmicutes
Eubacterium uniforme ATCC 35992	LuxS	Firmicutes
Firmicutes bacterium isolate RUG119	LuxS	Firmicutes
Firmicutes bacterium isolate RUG170	LuxS	Firmicutes
Firmicutes bacterium isolate RUG302	LuxS	Firmicutes
Holdemanella biformis DSM 3989	LuxS	Firmicutes
Kandleria vitulina WCC7	LuxS	Firmicutes
Kandleria vitulina WCE2011	LuxS	Firmicutes
Kandleria vitulina DSM 20405	LuxS	Firmicutes
Kandleria vitulina KH4T7	LuxS	Firmicutes
Kandleria vitulina MC3001	LuxS	Firmicutes
Kandleria vitulina S3b	LuxS	Firmicutes
Kiritimatiellae bacterium isolate RUG298	LuxS	Kiritimatiellaeota
Lachnoclostridium lavalense NLAE-zl-G277	LuxS	Firmicutes
Lachnospiraceae bacterium A10	LuxS	Firmicutes
Lachnospiraceae bacterium AC2012	LuxS	Firmicutes
Lachnospiraceae bacterium C10	LuxS	Firmicutes
Lachnospiraceae bacterium FD2005	LuxS	Firmicutes
Lachnospiraceae bacterium FE2018	LuxS	Firmicutes
Lachnospiraceae bacterium isolate RUG103	LuxS	Firmicutes
Lachnospiraceae bacterium isolate RUG147	LuxS	Firmicutes
Lachnospiraceae bacterium isolate RUG154	LuxS	Firmicutes
Lachnospiraceae bacterium isolate RUG162	LuxS	Firmicutes
Lachnospiraceae bacterium isolate RUG215	LuxS	Firmicutes
Lachnospiraceae bacterium isolate RUG253	LuxS	Firmicutes
Lachnospiraceae bacterium isolate RUG255	LuxS	Firmicutes
Lachnospiraceae bacterium isolate RUG28	LuxS	Firmicutes
Lachnospiraceae bacterium isolate RUG293	LuxS	Firmicutes
Lachnospiraceae bacterium isolate RUG355	LuxS	Firmicutes
Lachnospiraceae bacterium isolate RUG367	LuxS	Firmicutes
Lachnospiraceae bacterium isolate RUG378	LuxS	Firmicutes
Lachnospiraceae bacterium isolate RUG412	LuxS	Firmicutes
Lachnospiraceae bacterium isolate RUG433	LuxS	Firmicutes
Lachnospiraceae bacterium isolate RUG515	LuxS	Firmicutes
Lachnospiraceae bacterium MD2004	LuxS	Firmicutes
Lachnospiraceae bacterium NK3A20	LuxS	Firmicutes
Lachnospiraceae bacterium XBD2001	LuxS	Firmicutes
Lachnospira multipara ATCC 19207	LuxS	Firmicutes
Lachnospira multipara D15d	LuxS	Firmicutes
Lachnospira pectinoschiza M83	LuxS	Firmicutes
Lachnospira sp. isolate RUG444	LuxS	Firmicutes
Lactobacillus brevis AG48	LuxS	Firmicutes
Lactobacillus mucosae AGR63	LuxS	Firmicutes
Lactobacillus mucosae KHPC15	LuxS	Firmicutes
Lactobacillus mucosae KHPX11	LuxS	Firmicutes
Lactobacillus mucosae WCC8	LuxS	Firmicutes
Lactobacillus plantarum AG30	LuxS	Firmicutes
Lactobacillus ruminis WC1T17	LuxS	Firmicutes
Lactococcus garvieae M79	LuxS	Firmicutes
Lactococcuslactis subsp. Cremoris DPC6856	LuxS	Firmicutes
Lactococcuslactis subsp. Lactis 511	LuxS	Firmicutes
Muribaculaceae bacterium isolate RUG160	LuxS	Bacteroidetes
Muribaculaceae bacterium isolate RUG166	LuxS	Bacteroidetes
Muribaculaceae bacterium isolate RUG244	LuxS	Bacteroidetes
Muribaculaceae bacterium isolate RUG260	LuxS	Bacteroidetes
Muribaculaceae bacterium isolate RUG266	LuxS	Bacteroidetes
Muribaculaceae bacterium isolate RUG404	LuxS	Bacteroidetes
Muribaculaceae bacterium isolate RUG427	LuxS	Bacteroidetes
Muribaculaceae bacterium isolate RUG442	LuxS	Bacteroidetes
Muribaculaceae bacterium isolate RUG446	LuxS	Bacteroidetes
Mycoplasmataceae bacterium isolate RUG208	LuxS	Tenericutes
Olsenella sp. KH2P3	LuxS	Actinobacteria
Olsenella umbonata DSM 22619	LuxS	Actinobacteria
Oscillibacter sp. PC13	LuxS	Firmicutes
Oscillospiraceae bacterium isolate RUG321	LuxS	Firmicutes
Oscillospiraceae bacterium isolate RUG347	LuxS	Firmicutes
Paludibacteraceae bacterium isolate RUG234	LuxS	Bacteroidetes
Paludibacteraceae bacterium isolate RUG300	LuxS	Bacteroidetes
Paludibacteraceae bacterium isolate RUG77	LuxS	Bacteroidetes
Pediococcus acidilactici AGR20	LuxS	Firmicutes
Peptoclostridium sp. AF21-18	LuxS	Firmicutes
Peptostreptococcus sp. D1	LuxS	Firmicutes
Prevotella albensis DSM 11370	LuxS	Bacteroidetes
Prevotella brevis P6B11	LuxS	Bacteroidetes
Prevotella bryantii B14	LuxS	Bacteroidetes
Prevotella bryantii C21a	LuxS	Bacteroidetes
Prevotella bryantii FB3001	LuxS	Bacteroidetes
Prevotella bryantii KHPX14	LuxS	Bacteroidetes
Prevotellaceae bacterium HUN156	LuxS	Bacteroidetes
Prevotellaceae bacterium KH2P17	LuxS	Bacteroidetes
Prevotellaceae bacterium MN60	LuxS	Bacteroidetes
Prevotella ruminicola 23	LuxS	Bacteroidetes
Prevotella ruminicola AR32	LuxS	Bacteroidetes
Prevotella ruminicola ATCC 19189	LuxS	Bacteroidetes
Prevotella ruminicola BPI-162	LuxS	Bacteroidetes
Prevotella ruminicola BPI-34	LuxS	Bacteroidetes
Prevotella ruminicola Ga6B6	LuxS	Bacteroidetes
Prevotella ruminicola KHT3	LuxS	Bacteroidetes
Prevotella sp. AGR2160	LuxS	Bacteroidetes
Prevotella sp. BP1-145	LuxS	Bacteroidetes
Prevotella sp. BP1-148	LuxS	Bacteroidetes
Prevotella sp. FD3004	LuxS	Bacteroidetes
Prevotella sp. HUN102	LuxS	Bacteroidetes
Prevotella sp. isolate RUG131	LuxS	Bacteroidetes
Prevotella sp. isolate RUG138	LuxS	Bacteroidetes
Prevotella sp. isolate RUG168	LuxS	Bacteroidetes
Prevotella sp. isolate RUG25	LuxS	Bacteroidetes
Prevotella sp. isolate RUG257	LuxS	Bacteroidetes
Prevotella sp. isolate RUG259	LuxS	Bacteroidetes
Prevotella sp. isolate RUG274	LuxS	Bacteroidetes
Prevotella sp. isolate RUG299	LuxS	Bacteroidetes
Prevotella sp. isolate RUG304	LuxS	Bacteroidetes
Prevotella sp. isolate RUG318	LuxS	Bacteroidetes
Prevotella sp. isolate RUG323	LuxS	Bacteroidetes
Prevotella sp. isolate RUG325	LuxS	Bacteroidetes
Prevotella sp. isolate RUG330	LuxS	Bacteroidetes
Prevotella sp. isolate RUG397	LuxS	Bacteroidetes
Prevotella sp. isolate RUG398	LuxS	Bacteroidetes
Prevotella sp. isolate RUG414	LuxS	Bacteroidetes
Prevotella sp. isolate RUG441	LuxS	Bacteroidetes
Prevotella sp. isolate RUG46	LuxS	Bacteroidetes
Prevotella sp. isolate RUG463	LuxS	Bacteroidetes
Prevotella sp. isolate RUG501	LuxS	Bacteroidetes
Prevotella sp. isolate RUG51	LuxS	Bacteroidetes
Prevotella sp. isolate RUG517	LuxS	Bacteroidetes
Prevotella sp. isolate RUG519	LuxS	Bacteroidetes
Prevotella sp. isolate RUG522	LuxS	Bacteroidetes
Prevotella sp. Isolate RUG92	LuxS	Bacteroidetes
Prevotella sp. KH1P2	LuxS	Bacteroidetes
Prevotella sp. KH2C16	LuxS	Bacteroidetes
Prevotella sp. KHP1	LuxS	Bacteroidetes
Prevotella sp. KHP7	LuxS	Bacteroidetes
Prevotella sp. LC2012	LuxS	Bacteroidetes
Prevotella sp. MA2016	LuxS	Bacteroidetes
Prevotella sp. NE3005	LuxS	Bacteroidetes
Prevotella sp. P6B1	LuxS	Bacteroidetes
Prevotella sp. P6B4	LuxS	Bacteroidetes
Prevotella sp. RM4	LuxS	Bacteroidetes
Prevotella sp. TC2-24	LuxS	Bacteroidetes
Prevotella sp. TC2-28	LuxS	Bacteroidetes
Prevotella sp. TF2-5	LuxS	Bacteroidetes
Propionibacterium acnes NLAE-zl-G260	LuxS	Actinobacteria
Propionibacterium sp. MB3007	LuxS	Actinobacteria
Proteus mirabilis strain NLAE-zl-G534	LuxS	Proteobacteria
Proteus mirabilis NLAE-zl-C285	LuxS	Proteobacteria
Pseudobutyrivibrio sp. ACV-2	LuxS	Firmicutes
Pseudobutyrivibrio sp. MD2005	LuxS	Firmicutes
Pseudobutyrivibrio sp. NOR37	LuxS	Firmicutes
Pseudobutyrivibrio sp. YE44	LuxS	Firmicutes
Pseudobutyrivibrio sp. AR14	LuxS	Firmicutes
Ruaniaceae bacterium KH17	LuxS	Actinobacteria
Ruminococcaceae bacterium isolate RUG16	LuxS	Firmicutes
Ruminococcaceae bacterium P7	LuxS	Firmicutes
Ruminococcus bromii strain YE282	LuxS	Firmicutes
Ruminococcus bromii YE282	LuxS	Firmicutes
Ruminococcus champanellensis 18P13	LuxS	Firmicutes
Ruminococcus flavefaciens 007c	LuxS	Firmicutes
Ruminococcus flavefaciens 17	LuxS	Firmicutes
Ruminococcus flavefaciens AE3010	LuxS	Firmicutes
Ruminococcus flavefaciens ATCC19208	LuxS	Firmicutes
Ruminococcus flavefaciens FD-1	LuxS	Firmicutes
Ruminococcus flavefaciens MA2007	LuxS	Firmicutes
Ruminococcus flavefaciens ND2009	LuxS	Firmicutes
Ruminococcus flavefaciens SAb67	LuxS	Firmicutes
Ruminococcus flavefaciens XPD3002	LuxS	Firmicutes
Ruminococcus flavefaciens Y1	LuxS	Firmicutes
Ruminococcus flavefaciens YAD2003	LuxS	Firmicutes
Ruminococcus flavefaciens YL228	LuxS	Firmicutes
[Ruminococcus] gnavus AGR2154	LuxS	Firmicutes
Ruminococcus sp. FC2018	LuxS	Firmicutes
Ruminococcus sp. isolate RUG158	LuxS	Firmicutes
Ruminococcus sp. isolate RUG21	LuxS	Firmicutes
Ruminococcus sp. isolate RUG247	LuxS	Firmicutes
Ruminococcus sp. isolate RUG421	LuxS	Firmicutes
Ruminococcus sp. isolate RUG452	LuxS	Firmicutes
Ruminococcus sp. isolate RUG468	LuxS	Firmicutes
Ruminococcus sp. isolate RUG491	LuxS	Firmicutes
Sarcina sp. DSM 11001	LuxS	Firmicutes
Sharpea azabuensis DSM 20406	LuxS	Firmicutes
Sharpea azabuensis DSM 18934	LuxS	Firmicutes
Sharpea azabuensis KH1P5	LuxS	Firmicutes
Sharpea azabuensis KH2P10	LuxS	Firmicutes
Spirochaetes bacterium isolate RUG246	LuxS	Spirochaetes
Spirochaetes bacterium isolate RUG335	LuxS	Spirochaetes
Staphylococcus epidermidis AG42	LuxS	Firmicutes
Staphylococcus epidermidis NLAE-zl-G239	LuxS	Firmicutes
Streptococcus bovis 2B	LuxS	Firmicutes
Streptococcus bovis AG46	LuxS	Firmicutes
Streptococcus bovis B315	LuxS	Firmicutes
Streptococcus bovis C277	LuxS	Firmicutes
Streptococcus bovis ES1	LuxS	Firmicutes
Streptococcus bovis JB1	LuxS	Firmicutes
Streptococcus bovis SN033	LuxS	Firmicutes
Streptococcus equinus AR3	LuxS	Firmicutes
Streptococcus equinus ATCC 33317	LuxS	Firmicutes
Streptococcus equinus GA-1	LuxS	Firmicutes
Streptococcus equinus H24	LuxS	Firmicutes
Streptococcus equinus HC5	LuxS	Firmicutes
Streptococcus equinus MPR1	LuxS	Firmicutes
Streptococcus equinus MPR2	LuxS	Firmicutes
Streptococcus equinus MPR4	LuxS	Firmicutes
Streptococcus equinus pGA-7	LuxS	Firmicutes
Streptococcus equinus pR-5	LuxS	Firmicutes
Streptococcus equinus Sb04	LuxS	Firmicutes
Streptococcus equinus Sb05	LuxS	Firmicutes
Streptococcus equinus Sb09	LuxS	Firmicutes
Streptococcus equinus Sb10	LuxS	Firmicutes
Streptococcus equinus Sb13	LuxS	Firmicutes
Streptococcus equinus Sb17	LuxS	Firmicutes
Streptococcus equinus Sb18	LuxS	Firmicutes
Streptococcus equinus Sb20	LuxS	Firmicutes
Streptococcus equinus SI43	LuxS	Firmicutes
Streptococcus equinus Ye01	LuxS	Firmicutes
Streptococcus gallolyticus LMG15572	LuxS	Firmicutes
Streptococcus gallolyticus VTM1R27	LuxS	Firmicutes
Streptococcus gallolyticus VTM1R29	LuxS	Firmicutes
Streptococcus gallolyticus VTM2R47	LuxS	Firmicutes
Streptococcus gallolyticus VTM3R24	LuxS	Firmicutes
Streptococcus gallolyticus VTM3R42	LuxS	Firmicutes
Streptococcus henryi A-4	LuxS	Firmicutes
Streptococcus sp. 45	LuxS	Firmicutes
Streptococcus sp. NLAE-zl-C503	LuxS	Firmicutes
Treponema bryantii XBD1002	LuxS	Spirochaetes
Treponema sp. isolate RUG383	LuxS	Spirochaetes
Treponema sp. isolate RUG394	LuxS	Spirochaetes
Treponema sp. isolate RUG42	LuxS	Spirochaetes
Treponema sp. isolate RUG459	LuxS	Spirochaetes
Verrucomicrobia bacterium isolate RUG121	LuxS	Verrucomicrobia
Verrucomicrobia bacterium isolate RUG197	LuxS	Verrucomicrobia
Verrucomicrobia bacterium isolate RUG75	LuxS	Verrucomicrobia
Butyrivibrio proteoclasticus B316	LuxS/GCDs	Firmicutes
Butyrivibrio proteoclasticus FD2007	LuxS/GCDs	Firmicutes
Clostridiales bacterium isolate RUG241	LuxS/GCDs	Firmicutes
Treponema sp. isolate RUG405	LuxS/GCDs	Spirochaetes
Acetatifactor sp. isolate RUG309	LuxS/HKs	Firmicutes
Acetatifactor sp. isolate RUG447	LuxS/HKs	Firmicutes
Butyrivibrio sp. AE2032	LuxS/HKs	Firmicutes
Eubacterium ruminantium FB3002	LuxS/HKs	Firmicutes
Eubacterium sp. isolate RUG229	LuxS/HKs	Firmicutes
Eubacterium sp. isolate RUG231	LuxS/HKs	Firmicutes
Lachnospiraceae bacterium AC2031	LuxS/HKs	Firmicutes
Lachnospiraceae bacterium C6A11	LuxS/HKs	Firmicutes
Lachnospiraceae bacterium LC2019	LuxS/HKs	Firmicutes
Lachnospiraceae bacterium NE2001	LuxS/HKs	Firmicutes
Lachnospiraceae bacterium RM5	LuxS/HKs	Firmicutes
Lachnospiraceae bacterium YSB2008	LuxS/HKs	Firmicutes
Ruminococcus albus 7	LuxS/HKs	Firmicutes
Ruminococcus albus 8	LuxS/HKs	Firmicutes
Ruminococcus albus AD2013	LuxS/HKs	Firmicutes
Ruminococcus albus AR67	LuxS/HKs	Firmicutes
Ruminococcus albus KH2T6	LuxS/HKs	Firmicutes
Ruminococcus albus SY3	LuxS/HKs	Firmicutes
Fusobacterium necrophorum HUN048	LuxS/HKs/GCDs	Fusobacteria
Lachnospiraceae bacterium isolate RUG265	LuxS/HKs/GCDs	Firmicutes
Lachnospiraceae bacterium isolate RUG289	LuxS/HKs/GCDs	Firmicutes
Ruminococcus sp. HUN007	LuxS/HKs/GCDs	Firmicutes
Prevotella ruminicola D31d	LuxS/HPs	Bacteroidetes
Prevotella sp. isolate RUG306	LuxS/HPs	Bacteroidetes
Prevotella sp. isolate RUG396	LuxS/HPs	Bacteroidetes
Bacillus cereus KPR-7A	LuxS/LsrB	Firmicutes
Bifidobacterium breve RP2	LuxS/LsrB	Actinobacteria
Blautia schinkii DSM 10518	LuxS/LsrB	Firmicutes
Blautia sp. SF-50	LuxS/LsrB	Firmicutes
Citrobacter sp. NLAE-zl-C269	LuxS/LsrB	Proteobacteria
Clostridiales bacterium isolate RUG108	LuxS/LsrB	Firmicutes
Clostridium clostidiforme ATCC 25537	LuxS/LsrB	Firmicutes
Clostridium clostridioforme AGR2157	LuxS/LsrB	Firmicutes
Coriobacteriaceae bacterium KH1P3	LuxS/LsrB	Actinobacteria
Escherichia coli PA-3	LuxS/LsrB	Proteobacteria
[Eubacterium] cellulosolvens 6	LuxS/LsrB	Firmicutes
Eubacterium cellulosolvens LD2006	LuxS/LsrB	Firmicutes
Firmicutes bacterium isolate RUG352	LuxS/LsrB	Firmicutes
Lachnoclostridium citroniae NLAE-zl-G70	LuxS/LsrB	Firmicutes
Lachnoclostridium clostridioforme NLAE-zl-C196	LuxS/LsrB	Firmicutes
Lachnoclostridium clostridioforme NLAE-zl-G208	LuxS/LsrB	Firmicutes
Lachnoclostridium oroticum NLAE-zl-C242	LuxS/LsrB	Firmicutes
Micrococcineae bacterium KH10	LuxS/LsrB	Actinobacteria
Morganella morganii NLAE-zl-C84	LuxS/LsrB	Proteobacteria
Olsenella sp. KH3B4	LuxS/LsrB	Actinobacteria
Olsenella umbonata KHGC19	LuxS/LsrB	Actinobacteria
Olsenella umbonata WCP15	LuxS/LsrB	Actinobacteria
Shigella sonnei NLAE-zl-G496	LuxS/LsrB	Proteobacteria
Succinivibrio dextrinosolvens 22B	LuxS/LsrB	Proteobacteria
Succinivibrio dextrinosolvens ACV-10	LuxS/LsrB	Proteobacteria
Succinivibrio dextrinosolvens DSM 3072	LuxS/LsrB	Proteobacteria
Succinivibrio dextrinosolvens H5	LuxS/LsrB	Proteobacteria
Treponema sp. isolate RUG506	LuxS/LsrB	Spirochaetes
Clostridium butyricum AGR2140	LuxS/LsrB/MCPs	Firmicutes
Clostridium sartagoforme AAU1	LuxS/LsrB/MCPs	Firmicutes
Enterobacter sp. KPR-6	LuxS/LsrB/MCPs	Proteobacteria
Enterococcus casseliflavus NLAE-zl-C414	LuxS/LsrB/MCPs	Firmicutes
Lachnoclostridium celerecrescens 18A	LuxS/LsrB/MCPs	Firmicutes
Lachnoclostridium contortum NLAE-zl-C134	LuxS/LsrB/MCPs	Firmicutes
Lachnospiraceae bacterium AC2014	LuxS/LsrB/MCPs	Firmicutes
Lachnospiraceae bacterium JC7	LuxS/LsrB/SPs	Firmicutes
Acetitomaculum ruminis DSM5522	LuxS/MCPs	Firmicutes
Bacillus licheniformis VTM3R78	LuxS/MCPs	Firmicutes
Bacillus nealsonii AAU1	LuxS/MCPs	Firmicutes
Bacillus sp. MB2021	LuxS/MCPs	Firmicutes
Butyrivibrio fibrisolvens FE2007	LuxS/MCPs	Firmicutes
Butyrivibrio fibrisolvens ND3005	LuxS/MCPs	Firmicutes
Butyrivibrio hungatei NK4A153	LuxS/MCPs	Firmicutes
Butyrivibrio sp. AE2005	LuxS/MCPs	Firmicutes
Butyrivibrio sp. AE3003	LuxS/MCPs	Firmicutes
Butyrivibrio sp. AE3009	LuxS/MCPs	Firmicutes
Butyrivibrio sp. FCS006	LuxS/MCPs	Firmicutes
Butyrivibrio sp. LB2008	LuxS/MCPs	Firmicutes
Butyrivibrio sp. M55	LuxS/MCPs	Firmicutes
Butyrivibrio sp. MC2021	LuxS/MCPs	Firmicutes
Butyrivibrio sp. NC2007	LuxS/MCPs	Firmicutes
Butyrivibrio sp. NC3005	LuxS/MCPs	Firmicutes
Butyrivibrio sp. VCB2001	LuxS/MCPs	Firmicutes
Butyrivibrio sp. XBB1001	LuxS/MCPs	Firmicutes
Butyrivibrio sp. XPD2006	LuxS/MCPs	Firmicutes
Clostridium aerotolerans DSM 5434	LuxS/MCPs	Firmicutes
Clostridium beijerinckii HUN142	LuxS/MCPs	Firmicutes
Clostridium cochlearium NLAE-zl-C224	LuxS/MCPs	Firmicutes
Clostridium intestinale DSM 6191	LuxS/MCPs	Firmicutes
Clostridium lundense DSM 17049	LuxS/MCPs	Firmicutes
Clostridium paraputrificum AGR2156	LuxS/MCPs	Firmicutes
Clostridium sp. DSM 8431	LuxS/MCPs	Firmicutes
Enterococcus casseliflavus NLAE-zl-G268	LuxS/MCPs	Firmicutes
Enterococcus gallinarum SKF1	LuxS/MCPs	Firmicutes
Lachnobacterium bovis AE2004	LuxS/MCPs	Firmicutes
Lachnobacterium bovis C6A12	LuxS/MCPs	Firmicutes
Lachnobacterium bovis DSM 14045	LuxS/MCPs	Firmicutes
Lachnobacterium bovis NK4B19	LuxS/MCPs	Firmicutes
Lachnobacterium bovis S1b	LuxS/MCPs	Firmicutes
Lachnospiraceae bacterium C7	LuxS/MCPs	Firmicutes
Lachnospiraceae bacterium isolate RUG102	LuxS/MCPs	Firmicutes
Lachnospiraceae bacterium isolate RUG242	LuxS/MCPs	Firmicutes
Lachnospiraceae bacterium isolate RUG250	LuxS/MCPs	Firmicutes
Lachnospiraceae bacterium isolate RUG536	LuxS/MCPs	Firmicutes
Lachnospiraceae bacterium KHCPX20	LuxS/MCPs	Firmicutes
Lachnospira multipara LB2003	LuxS/MCPs	Firmicutes
Lachnospira multipara MC2003	LuxS/MCPs	Firmicutes
Lactobacillus ruminis ATCC 27782	LuxS/MCPs	Firmicutes
Lactobacillus ruminis DSM 20403	LuxS/MCPs	Firmicutes
Oribacterium sp. P6A1	LuxS/MCPs	Firmicutes
Oribacterium sp. WCC10	LuxS/MCPs	Firmicutes
Pseudobutyrivibrio ruminis ACV-9	LuxS/MCPs	Firmicutes
Pseudobutyrivibrio ruminis AD2017	LuxS/MCPs	Firmicutes
Pseudobutyrivibrio ruminis CF1b	LuxS/MCPs	Firmicutes
Pseudobutyrivibrio ruminis DSM 9787	LuxS/MCPs	Firmicutes
Pseudobutyrivibrio ruminis HUN009	LuxS/MCPs	Firmicutes
Pseudobutyrivibrio sp. 49	LuxS/MCPs	Firmicutes
Pseudobutyrivibrio sp. C4	LuxS/MCPs	Firmicutes
Pseudobutyrivibrio sp. isolate RUG503	LuxS/MCPs	Firmicutes
Pseudobutyrivibrio sp. JW11	LuxS/MCPs	Firmicutes
Pseudobutyrivibrio sp. LB2011	LuxS/MCPs	Firmicutes
Pseudobutyrivibrio sp. OR37	LuxS/MCPs	Firmicutes
Pseudobutyrivibrio sp. UC1225	LuxS/MCPs	Firmicutes
Pseudobutyrivibrio xylanivorans DSM 10317	LuxS/MCPs	Firmicutes
Pseudobutyrivibrio xylanivorans DSM 14809	LuxS/MCPs	Firmicutes
Pseudobutyrivibrio xylanivorans MA3014	LuxS/MCPs	Firmicutes
Ruminobacter amylophilus DSM 1361	LuxS/MCPs	Proteobacteria
Ruminobacter sp. isolate RUG56	LuxS/MCPs	Proteobacteria
Ruminobacter sp. RM87	LuxS/MCPs	Proteobacteria
Spirochaetes bacterium isolate RUG33	LuxS/MCPs	Spirochaetes
Spirochaetes bacterium isolate RUG372	LuxS/MCPs	Spirochaetes
Succinivibrionaceae bacterium isolate RUG469	LuxS/MCPs	Proteobacteria
Treponema bryantii B25	LuxS/MCPs	Spirochaetes
Treponema bryantii NK4A124	LuxS/MCPs	Spirochaetes
Treponema saccharophilum DSM 2985	LuxS/MCPs	Spirochaetes
Treponema sp. C6A8	LuxS/MCPs	Spirochaetes
Treponema sp. isolate RUG153	LuxS/MCPs	Spirochaetes
Treponema sp. isolate RUG203	LuxS/MCPs	Spirochaetes
Treponema sp. isolate RUG219	LuxS/MCPs	Spirochaetes
Treponema sp. isolate RUG220	LuxS/MCPs	Spirochaetes
Treponema sp. isolate RUG256	LuxS/MCPs	Spirochaetes
Treponema sp. isolate RUG258	LuxS/MCPs	Spirochaetes
Treponema sp. isolate RUG261	LuxS/MCPs	Spirochaetes
Treponema sp. isolate RUG3	LuxS/MCPs	Spirochaetes
Treponema sp. isolate RUG62	LuxS/MCPs	Spirochaetes
Wolinella succinogenes DSM 1740	LuxS/MCPs	Proteobacteria
Butyrivibrio sp. VCB2006	LuxS/MCPs/GCDs	Firmicutes
Butyrivibrio sp. YAB3001	LuxS/MCPs/GCDs	Firmicutes
Clostridium aminophilum F	LuxS/MCPs/GCDs	Firmicutes
Eubacterium xylanophilum ATCC 35991	LuxS/MCPs/GCDs	Firmicutes
Lachnoclostridium aminophilum KH1P1	LuxS/MCPs/GCDs	Firmicutes
Succinimonas amylolytica DSM 2873	LuxS/MCPs/GCDs	Proteobacteria
Succinimonas sp. isolate RUG353	LuxS/MCPs/GCDs	Proteobacteria
Succinivibrionaceae bacterium isolate RUG356	LuxS/MCPs/GCDs	Proteobacteria
Succinivibrionaceae bacterium isolate RUG475	LuxS/MCPs/GCDs	Proteobacteria
Treponema sp. JC4	LuxS/MCPs/GCDs	Spirochaetes
Butyrivibrio sp. AC2005	LuxS/MCPs/HKs	Firmicutes
Butyrivibrio sp. AD3002	LuxS/MCPs/HKs	Firmicutes
Butyrivibrio sp. AE3004	LuxS/MCPs/HKs	Firmicutes
Butyrivibrio sp. FC2001	LuxS/MCPs/HKs	Firmicutes
Butyrivibrio sp. INlla16	LuxS/MCPs/HKs	Firmicutes
Butyrivibrio sp. LC3010	LuxS/MCPs/HKs	Firmicutes
Butyrivibrio sp. OB235	LuxS/MCPs/HKs	Firmicutes
Butyrivibrio sp. VCD2006	LuxS/MCPs/HKs	Firmicutes
Butyrivibrio sp. WCD2001	LuxS/MCPs/HKs	Firmicutes
Butyrivibrio sp. WCE2006	LuxS/MCPs/HKs	Firmicutes
Butyrivibrio sp. XPD2002	LuxS/MCPs/HKs	Firmicutes
Eubacterium sp. isolate RUG1	LuxS/MCPs/HKs	Firmicutes
Lachnospiraceae bacterium AC2028	LuxS/MCPs/HKs	Firmicutes
Lachnospiraceae bacterium isolate RUG109	LuxS/MCPs/HKs	Firmicutes
Lachnospiraceae bacterium isolate RUG157	LuxS/MCPs/HKs	Firmicutes
Lachnospiraceae bacterium isolate RUG189	LuxS/MCPs/HKs	Firmicutes
Lachnospiraceae bacterium isolate RUG312	LuxS/MCPs/HKs	Firmicutes
Lachnospiraceae bacterium isolate RUG334	LuxS/MCPs/HKs	Firmicutes
Lachnospiraceae bacterium isolate RUG395	LuxS/MCPs/HKs	Firmicutes
Lachnospiraceae bacterium isolate RUG424	LuxS/MCPs/HKs	Firmicutes
Lachnospiraceae bacterium isolate RUG518	LuxS/MCPs/HKs	Firmicutes
Lachnospiraceae bacterium isolate RUG523	LuxS/MCPs/HKs	Firmicutes
Lachnospiraceae bacterium NC2004	LuxS/MCPs/HKs	Firmicutes
Lachnospiraceae bacterium P6A3	LuxS/MCPs/HKs	Firmicutes
Lachnospiraceae bacterium P6B14	LuxS/MCPs/HKs	Firmicutes
Succinivibrionaceae bacterium isolate RUG285	LuxS/MCPs/HKs/GCDs	Proteobacteria
Succinivibrionaceae bacterium isolate RUG84	LuxS/MCPs/HKs/GCDs/HPs	Proteobacteria
Lachnospiraceae bacterium V9D3004	LuxS/MCPs/HKs/HPs	Firmicutes
Butyrivibrio sp. FCS014	LuxS/MCPs/HPs	Firmicutes
Butyrivibrio fibrisolvens AB2020	LuxS/MCPs/SPs	Firmicutes
Butyrivibrio fibrisolvens AR40	LuxS/MCPs/SPs	Firmicutes
Butyrivibrio fibrisolvens DSM 3071	LuxS/MCPs/SPs	Firmicutes
Butyrivibrio fibrisolvens MD2001	LuxS/MCPs/SPs	Firmicutes
Butyrivibrio fibrisolvens WTE3004	LuxS/MCPs/SPs	Firmicutes
Butyrivibrio fibrisolvens YRB2005	LuxS/MCPs/SPs	Firmicutes
Butyrivibrio proteoclasticus P18	LuxS/MCPs/SPs	Firmicutes
Butyrivibrio sp. AE2015	LuxS/MCPs/SPs	Firmicutes
Butyrivibrio sp. isolate RUG292	LuxS/MCPs/SPs	Firmicutes
Butyrivibrio sp. TB	LuxS/MCPs/SPs	Firmicutes
Oribacterium sp. FC2011	LuxS/MCPs/SPs	Firmicutes
Oribacterium sp. KHPX15	LuxS/MCPs/SPs	Firmicutes
Bacteroidaceae bacterium isolate RUG454	LuxS/SPs	Bacteroidetes
Butyrivibrio sp. Su6	LuxS/SPs	Firmicutes
Oribacterium sp. NK2B42	LuxS/SPs	Firmicutes
Prevotella sp. isolate RUG248	LuxS/SPs	Bacteroidetes
Prevotella sp. isolate RUG460	LuxS/SPs	Bacteroidetes
Anaerovibrio lipolyticus DSM 3074	MCPs	Firmicutes
Anaerovibrio lipolyticus LB2005	MCPs	Firmicutes
Butyrivibrio sp. isolate RUG498	MCPs	Firmicutes
Butyrivibrio sp. MC2013	MCPs	Firmicutes
Clostridium algidicarnis B3	MCPs	Firmicutes
Lachnospiraceae bacterium isolate RUG105	MCPs	Firmicutes
Lachnospiraceae bacterium isolate RUG133	MCPs	Firmicutes
Lachnospiraceae bacterium isolate RUG290	MCPs	Firmicutes
Lachnospiraceae bacterium isolate RUG493	MCPs	Firmicutes
Lachnospiraceae bacterium KH1T2	MCPs	Firmicutes
Lachnospiraceae bacterium MA2020	MCPs	Firmicutes
Lachnospiraceae bacterium ND2006	MCPs	Firmicutes
Lachnospiraceae bacterium NK4A144	MCPs	Firmicutes
Lachnospiraceae bacterium NK4A179	MCPs	Firmicutes
Lachnospiraceae bacterium XPB1003	MCPs	Firmicutes
Ruminiclostridium cellobioparum DSM 1351	MCPs	Firmicutes
Schwartzia succinivorans DSM 10502	MCPs	Firmicutes
Selenomonas bovis8-14-1	MCPs	Firmicutes
Selenomonas ruminantium AB3002	MCPs	Firmicutes
Selenomonas ruminantium GACV-9	MCPs	Firmicutes
Selenomonas ruminantium KH1T6	MCPs	Firmicutes
Selenomonas ruminantium subsp. Lactilytica TAM6421	MCPs	Firmicutes
Selenomonas ruminantium Z108	MCPs	Firmicutes
Selenomonas sp. ND2010	MCPs	Firmicutes
Lachnospiraceae bacterium isolate RUG159	MCPs/GCDs	Firmicutes
Lachnospiraceae bacterium KH1P17	MCPs/GCDs	Firmicutes
Anaerovibrio sp. RM50	MCPs/HKs	Firmicutes
Firmicutes bacterium isolate RUG264	MCPs/HKs	Firmicutes
Lachnospiraceae bacterium isolate RUG120	MCPs/HKs	Firmicutes
Lachnospiraceae bacterium isolate RUG141	MCPs/HKs	Firmicutes
Lachnospiraceae bacterium isolate RUG144	MCPs/HKs	Firmicutes
Lachnospiraceae bacterium isolate RUG161	MCPs/HKs	Firmicutes
Lachnospiraceae bacterium isolate RUG326	MCPs/HKs	Firmicutes
Lachnospiraceae bacterium isolate RUG37	MCPs/HKs	Firmicutes
Lachnospiraceae bacterium isolate RUG406	MCPs/HKs	Firmicutes
Lachnospiraceae bacterium isolate RUG434	MCPs/HKs	Firmicutes
Lachnospiraceae bacterium isolate RUG465	MCPs/HKs	Firmicutes
Lachnospiraceae bacterium isolate RUG499	MCPs/HKs	Firmicutes
Lachnospiraceae bacterium isolate RUG500	MCPs/HKs	Firmicutes
Lachnospiraceae bacterium isolate RUG532	MCPs/HKs	Firmicutes
Lachnospiraceae bacterium isolate RUG54	MCPs/HKs	Firmicutes
Lachnospiraceae bacterium isolate RUG8	MCPs/HKs	Firmicutes
Lachnospiraceae bacterium XBB1006	MCPs/HKs	Firmicutes
Selenomonas ruminantium AC2024	MCPs/HKs	Firmicutes
Selenomonas ruminantium ATCC 12561	MCPs/HKs	Firmicutes
Selenomonas ruminantium C3	MCPs/HKs	Firmicutes
Selenomonas ruminantium HD4	MCPs/HKs	Firmicutes
Selenomonas ruminantium L14	MCPs/HKs	Firmicutes
Selenomonas ruminantium subsp. lactilytica DSM2872	MCPs/HKs	Firmicutes
Selenomonas ruminantium S137	MCPs/HKs	Firmicutes
Selenomonas sp. AE3005	MCPs/HKs	Firmicutes
Selenomonas sp. FC4001	MCPs/HKs	Firmicutes
Firmicutes bacterium isolate RUG106	MCPs/HKs/GCDs	Firmicutes
Lachnospiraceae bacterium AB2028	MCPs/HKs/GCDs	Firmicutes
Lachnospiraceae bacterium isolate RUG206	MCPs/HKs/GCDs	Firmicutes
Lachnospiraceae bacterium isolate RUG211	MCPs/HKs/GCDs	Firmicutes
Lachnospiraceae bacterium isolate RUG225	MCPs/HKs/GCDs	Firmicutes
Lachnospiraceae bacterium isolate RUG249	MCPs/HKs/GCDs	Firmicutes
Lachnospiraceae bacterium NC2008	MCPs/HKs/GCDs	Firmicutes
Lachnospiraceae bacterium NK4A136	MCPs/HKs/GCDs	Firmicutes
Ruminiclostridium sp. isolate RUG179	MCPs/HKs/GCDs	Firmicutes
Selenomonadaceae bacterium isolate RUG370	MCPs/HKs/GCDs	Firmicutes
Selenomonadaceae bacterium isolate RUG467	MCPs/HKs/GCDs	Firmicutes
Selenomonas ruminantium WCT3	MCPs/HKs/HPs	Firmicutes
Bacteroidales bacterium isolate RUG401	SPs	Bacteroidetes
Bacteroidales bacterium isolate RUG481	SPs	Bacteroidetes
Bacteroidales bacterium isolate RUG526	SPs	Bacteroidetes
Firmicutes bacterium isolate RUG297	SPs	Firmicutes
Firmicutes bacterium isolate RUG495	SPs	Firmicutes
Paludibacteraceae bacterium isolate RUG327	SPs	Bacteroidetes
Lentisphaeria bacterium isolate RUG53	SPs/STKs	Lentisphaerae
